# Supplementary material for: Para-substituted benzoic acid ruthenium(ii) complexes: structural features modulating cytotoxicity
Source: RSC Adv. 2026 Apr 16;16(22):19763–78. doi: 10.1039/d5ra07271a (PMC13085785; doi:10.1039/d5ra07271a)
Supplement: RA-016-D5RA07271A-s002 [file RA-016-D5RA07271A-s002.cif]

# Supplementary Information (SI) for RSC Advances.
# This journal is © The Royal Society of Chemistry 2026

####################################################################### 
# 
# This file contains crystal structure data downloaded from the 
# Cambridge Structural Database (CSD) hosted by the Cambridge 
# Crystallographic Data Centre (CCDC).
# 
# Full information about CCDC data access policies and citation 
# guidelines are available at http://www.ccdc.cam.ac.uk/access/V1 
# 
# Audit and citation data items may have been added by the CCDC. 
# Please retain this information to preserve the provenance of 
# this file and to allow appropriate attribution of the data. 
# 
#######################################################################

data_RuCBr
_database_code_depnum_ccdc_archive 'CCDC 2487109'
loop_
_audit_author_name
_audit_author_address
'Joao Honorato de Araujo Neto'
;Institute of Chemistry, University of Sao Paulo
Brazil
;
_audit_update_record             
;
2025-09-10 deposited with the CCDC.	2026-03-31 downloaded from the CCDC.
;
_audit_creation_date             2025-09-09
_audit_creation_method           
;
Olex2 1.5
(compiled 2025.07.13 svn.rb7424aed for OlexSys, GUI svn.r7314)
;
_chemical_formula_moiety         'C46 H42 Br N2 O2 P2 Ru, F6 P, 0.3[H2O]'
_chemical_formula_sum            'C46 H42.6 Br1 F6 N2 O2.3 P3 Ru1'
_chemical_formula_weight         1048.143
_chemical_oxdiff_formula         'C45 H40 Br N2 O2 P2 Ru'
_chemical_oxdiff_usercomment     'Amostra cristalina Ru-Br da Jocely-Alzir'
loop_
_atom_type_symbol
_atom_type_scat_dispersion_real
_atom_type_scat_dispersion_imag
_atom_type_scat_Cromer_Mann_a1
_atom_type_scat_Cromer_Mann_a2
_atom_type_scat_Cromer_Mann_a3
_atom_type_scat_Cromer_Mann_a4
_atom_type_scat_Cromer_Mann_b1
_atom_type_scat_Cromer_Mann_b2
_atom_type_scat_Cromer_Mann_b3
_atom_type_scat_Cromer_Mann_b4
_atom_type_scat_Cromer_Mann_c
_atom_type_scat_source
_atom_type_scat_dispersion_source
Br -0.66955 1.28295 17.17890 5.23580 5.63770 3.98510 2.17230 16.57960 0.26090
41.43280 2.95570 'International Tables Volume C Table 6.1.1.4 (pp. 500-502)'
'Brennan, Cowan, Rev. Sci. Instrum., 1992, 63, 850'
C 0.01788 0.00908 2.31000 1.02000 1.58860 0.86500 20.84390 10.20750 0.56870
51.65120 0.21560 'International Tables Volume C Table 6.1.1.4 (pp. 500-502)'
'Brennan, Cowan, Rev. Sci. Instrum., 1992, 63, 850'
F 0.07327 0.05351 3.53920 2.64120 1.51700 1.02430 10.28250 4.29440 0.26150
26.14760 0.27760 'International Tables Volume C Table 6.1.1.4 (pp. 500-502)'
'Brennan, Cowan, Rev. Sci. Instrum., 1992, 63, 850'
H 0.00000 0.00000 0.49300 0.32291 0.14019 0.04081 10.51090 26.12570 3.14236
57.79970 0.00304 'International Tables Volume C Table 6.1.1.4 (pp. 500-502)'
'Brennan, Cowan, Rev. Sci. Instrum., 1992, 63, 850'
N 0.03110 0.01806 12.21260 3.13220 2.01250 1.16630 0.00570 9.89330 28.99750
0.58260 -11.52900 'International Tables Volume C Table 6.1.1.4 (pp. 500-502)'
'Brennan, Cowan, Rev. Sci. Instrum., 1992, 63, 850'
O 0.04960 0.03234 3.04850 2.28680 1.54630 0.86700 13.27710 5.70110 0.32390
32.90890 0.25080 'International Tables Volume C Table 6.1.1.4 (pp. 500-502)'
'Brennan, Cowan, Rev. Sci. Instrum., 1992, 63, 850'
P 0.29730 0.43501 6.43450 4.17910 1.78000 1.49080 1.90670 27.15700 0.52600
68.16450 1.11490 'International Tables Volume C Table 6.1.1.4 (pp. 500-502)'
'Brennan, Cowan, Rev. Sci. Instrum., 1992, 63, 850'
Ru 0.07671 3.30287 19.26740 12.91820 4.86337 1.56756 0.80852 8.43467 24.79970
94.29280 5.37874 'International Tables Volume C Table 6.1.1.4 (pp. 500-502)'
'Brennan, Cowan, Rev. Sci. Instrum., 1992, 63, 850'

_space_group_crystal_system      monoclinic
_space_group_IT_number           14
_space_group_name_H-M_alt        'P 1 21/c 1'
_space_group_name_Hall           '-P 2ybc'
loop_
_space_group_symop_id
_space_group_symop_operation_xyz
1 x,y,z
2 -x,y+1/2,-z+1/2
3 -x,-y,-z
4 x,-y-1/2,z-1/2

_symmetry_Int_Tables_number      14
_cell_length_a                   15.7262(1)
_cell_length_b                   14.8624(1)
_cell_length_c                   19.3587(1)
_cell_angle_alpha                90
_cell_angle_beta                 99.520(1)
_cell_angle_gamma                90
_cell_volume                     4462.38(5)
_cell_formula_units_Z            4
_cell_measurement_reflns_used    42982
_cell_measurement_temperature    100.1(3)
_cell_measurement_theta_max      79.0820
_cell_measurement_theta_min      2.8350
_exptl_absorpt_coefficient_mu    5.486
_exptl_absorpt_correction_T_max  1.000
_exptl_absorpt_correction_T_min  0.700
_exptl_absorpt_correction_type   gaussian
_exptl_absorpt_process_details   
;
CrysAlisPro 1.171.44.118a (Rigaku Oxford Diffraction, 2025)
Numerical absorption correction based on gaussian integration over
a multifaceted crystal model
Empirical absorption correction using spherical harmonics,
implemented in SCALE3 ABSPACK scaling algorithm.
;
_exptl_crystal_colour            'clear intense red'
_exptl_crystal_density_diffrn    1.560
_exptl_crystal_description       block
_exptl_crystal_F_000             2123.997
loop_
_exptl_crystal_face_index_h
_exptl_crystal_face_index_k
_exptl_crystal_face_index_l
_exptl_crystal_face_perp_dist
7 -7 0 0.0152
-7 7 0 0.0266
-4 -3 12 0.0696
6 0 -11 0.0472
8 6 0 0.0362
-7 -6 0 0.0490
1 -1 -12 0.0489
-2 0 13 0.0652

_exptl_crystal_size_max          0.12
_exptl_crystal_size_mid          0.09
_exptl_crystal_size_min          0.04
loop_
_exptl_oxdiff_crystal_face_indexfrac_h
_exptl_oxdiff_crystal_face_indexfrac_k
_exptl_oxdiff_crystal_face_indexfrac_l
_exptl_oxdiff_crystal_face_x
_exptl_oxdiff_crystal_face_y
_exptl_oxdiff_crystal_face_z
7.0000 -7.0000 0.0000 -0.1131 -0.9980 -0.0411
-7.0000 7.0000 -0.0000 0.1131 0.9980 0.0411
-4.0000 -3.0000 12.0000 0.0013 -0.1029 1.0264
6.0000 -0.0000 -11.0000 -0.0699 -0.2667 -0.9443
8.0000 6.0000 0.0000 0.9106 -0.1888 -0.3923
-7.0000 -6.0000 -0.0000 -0.8524 0.1142 0.3618
1.0000 -1.0000 -12.0000 -0.4728 0.0547 -0.8361
-2.0000 0.0000 13.0000 0.3784 -0.0646 0.9605

_diffrn_reflns_av_R_equivalents  0.0283
_diffrn_reflns_av_unetI/netI     0.0210
_diffrn_reflns_Laue_measured_fraction_full 0.9993
_diffrn_reflns_Laue_measured_fraction_max 0.9993
_diffrn_reflns_limit_h_max       19
_diffrn_reflns_limit_h_min       -20
_diffrn_reflns_limit_k_max       18
_diffrn_reflns_limit_k_min       -18
_diffrn_reflns_limit_l_max       24
_diffrn_reflns_limit_l_min       -20
_diffrn_reflns_number            63786
_diffrn_reflns_point_group_measured_fraction_full 0.9993
_diffrn_reflns_point_group_measured_fraction_max 0.9993
_diffrn_reflns_theta_full        67.6840
_diffrn_reflns_theta_max         70.07
_diffrn_reflns_theta_min         4.49
_diffrn_ambient_environment      N~2~
_diffrn_ambient_temperature      100.1(3)
_diffrn_detector                 'Hybrid Pixel Array Detector'
_diffrn_detector_area_resol_mean 10.0000
_diffrn_detector_type            HyPix
_diffrn_measured_fraction_theta_full 0.9993
_diffrn_measured_fraction_theta_max 0.9993
_diffrn_measurement_details      
;
List of Runs (angles in degrees, time in seconds):

  # Type    Start    End  Width  t~exp~   \w     \q     \k     \f   Frames
#--------------------------------------------------------------------------
  1  \w    -81.00   0.00   0.50    0.31    --  -48.85 108.00  91.00  162
  2  \w     26.00  75.00   0.50    0.31    --   48.85-108.00  -6.00   98
  3  \w    -74.00 -49.00   0.50    1.22    --  -90.00 108.00  91.00   50
  4  \w   -146.00-121.00   0.50    1.22    --  -90.00-108.00  -6.00   50
  5  \w     73.00 104.00   0.50    1.22    --  111.50-108.00  -6.00   62
  6  \w    112.00 154.00   0.50    1.22    --  111.50 108.00  91.00   84
  7  \w   -119.00 -94.00   0.50    0.31    --  -48.85-125.00  60.00   50
  8  \w    -26.00  15.00   0.50    0.31    --  -48.85  19.00-150.00   82
  9  \w    -24.00   2.00   0.50    0.31    --  -48.85  19.00 -60.00   52
 10  \w    -42.00  23.00   0.50    0.31    --  -48.85  38.00-120.00  130
 11  \w   -120.00 -94.00   0.50    0.31    --  -48.85-125.00 150.00   52
 12  \w    -22.00  19.00   0.50    0.31    --   48.85 -19.00 -90.00   82
 13  \w     45.00  70.00   0.50    1.22    --  111.50 -61.00   0.00   50
 14  \w     54.00 101.00   0.50    1.22    --  111.50 -78.00-139.24   94
 15  \w     43.00  69.00   0.50    1.22    --  111.50 -61.00  60.00   52
 16  \w     64.00  91.00   0.50    1.22    --  111.50 -82.00 120.23   54
 17  \w    101.00 132.00   0.50    1.22    --  111.50  45.00-150.00   62
 18  \w     85.00 111.00   0.50    1.22    --  111.50-125.00-120.00   52
 19  \w    110.00 146.00   0.50    1.22    --  111.50  77.00 -90.00   72
 20  \w    110.00 137.00   0.50    1.22    --  111.50  61.00  30.00   54
 21  \w    106.00 155.00   0.50    1.22    --  111.50  61.00   0.00   98
 22  \w     52.00 102.00   0.50    1.22    --  111.50 -77.00  60.00  100
 23  \w     65.00 105.00   0.50    1.22    --  111.50 -94.00   0.00   80
 24  \w    133.00 159.00   0.50    1.22    --  111.50  77.00 150.00   52
 25  \w     41.00  67.00   0.50    1.22    --  111.50 -94.00  60.00   52
 26  \w     79.00 105.00   0.50    1.22    --  111.50 -94.00  60.00   52
 27  \w     40.00  74.00   0.50    1.22    --  111.50 -77.00 -60.00   68
 28  \w    130.00 156.00   0.50    1.22    --  111.50  30.00   0.00   52
 29  \w    138.00 173.00   0.50    1.22    --  111.50  45.00-150.00   70
 30  \w     43.00  78.00   0.50    1.22    --  111.50-125.00-120.00   70
 31  \w     51.00  77.00   0.50    1.22    --  111.50 -83.00  31.72   52
 32  \w     41.00  66.00   0.50    1.22    --  111.50 -77.00  90.00   50
 33  \w     72.00 102.00   0.50    1.22    --  111.50 -77.00  90.00   60
 34  \w     40.00  66.00   0.50    1.22    --  111.50 -94.00  30.00   52
 35  \w     80.00 105.00   0.50    1.22    --  111.50 -94.00  30.00   50
 36  \w     73.00  98.00   0.50    1.22    --  111.50-125.00   0.00   50
 37  \w     43.00  69.00   0.50    1.22    --  111.50 -61.00  90.00   52
 38  \w    116.00 142.00   0.50    1.22    --  111.50 125.00-120.00   52
 39  \w     74.00 100.00   0.50    1.22    --  111.50 -77.00  30.00   52
 40  \w     44.00  91.00   0.50    1.22    --  111.50-125.00-150.00   94
 41  \w     42.00  72.00   0.50    1.22    --  111.50 -77.00  30.00   60
 42  \w     40.00  70.00   0.50    1.22    --  111.50 -61.00 -60.00   60
 43  \w     44.00  78.00   0.50    1.22    --  111.50 -82.00-118.94   68
 44  \w     40.00  89.00   0.50    1.22    --  111.50 -94.00  90.00   98
 45  \w    151.00 176.00   0.50    1.22    --  111.50  77.00-150.00   50
 46  \w     73.00  98.00   0.50    1.22    --  111.50-125.00  60.00   50
 47  \w    111.00 155.00   0.50    1.22    --  111.50  30.00 -90.00   88
 48  \w    125.00 176.00   0.50    1.22    --  111.50  15.00   0.00  102
 49  \w    103.00 177.00   0.50    1.22    --  111.50  15.00 150.00  148
 50  \w    152.00 177.00   0.50    1.22    --  111.50  61.00  30.00   50
 51  \w    146.00 177.00   0.50    1.22    --  111.50  77.00-180.00   62
 52  \w    121.00 147.00   0.50    1.22    --  111.50  61.00  90.00   52
 53  \w     82.00 108.00   0.50    1.22    --  111.50 -83.00 -12.14   52
 54  \w    101.00 157.00   0.50    1.22    --  111.50  30.00-180.00  112
 55  \w    145.00 171.00   0.50    1.22    --  111.50  45.00  30.00   52
 56  \w    106.00 132.00   0.50    1.22    --  111.50 125.00  90.00   52
 57  \w     40.00  96.00   0.50    1.22    --  111.50 -77.00   0.00  112
 58  \w    113.00 138.00   0.50    1.22    --  111.50 -88.00-138.10   50
 59  \w     41.00  70.00   0.50    1.22    --  111.50 -61.00 120.00   58
;
_diffrn_measurement_device       'four-circle diffractometer'
_diffrn_measurement_device_type  'XtaLAB Synergy, Dualflex, HyPix'
_diffrn_measurement_method       '\w scans'
_diffrn_orient_matrix_type       
'CrysAlisPro convention (1999,Acta A55,543-557)'
_diffrn_orient_matrix_UB_11      0.0581140000
_diffrn_orient_matrix_UB_12      0.0742750000
_diffrn_orient_matrix_UB_13      0.0380501000
_diffrn_orient_matrix_UB_21      -0.0745885000
_diffrn_orient_matrix_UB_22      0.0679817000
_diffrn_orient_matrix_UB_23      -0.0164419000
_diffrn_orient_matrix_UB_31      -0.0305385000
_diffrn_orient_matrix_UB_32      -0.0246664000
_diffrn_orient_matrix_UB_33      0.0691859000
_diffrn_oxdiff_digest_hkl        
;
433c41d898a95393266d0accf58215ce69da2b
;
_diffrn_oxdiff_digest_od_ed      
;

;
_diffrn_oxdiff_measurement_exp_name 20250908_Ru-Br.par
_diffrn_radiation_monochromator  mirror
_diffrn_radiation_probe          x-ray
_diffrn_radiation_type           'Cu K\a'
_diffrn_radiation_wavelength     1.54184
_diffrn_source                   'micro-focus sealed X-ray tube'
_diffrn_source_type              'PhotonJet (Cu) X-ray Source'
_reflns_Friedel_coverage         0.0
_reflns_limit_h_max              18
_reflns_limit_h_min              -19
_reflns_limit_k_max              18
_reflns_limit_k_min              0
_reflns_limit_l_max              23
_reflns_limit_l_min              0
_reflns_number_gt                8071
_reflns_number_total             8467
_reflns_threshold_expression     I>=2u(I)
_computing_cell_refinement       'CrysAlisPro 1.171.44.118a (Rigaku OD, 2025)'
_computing_data_collection       'CrysAlisPro 1.171.44.118a (Rigaku OD, 2025)'
_computing_data_reduction        'CrysAlisPro 1.171.44.118a (Rigaku OD, 2025)'
_computing_molecular_graphics    'Olex2 1.5 (Dolomanov et al., 2009)'
_computing_publication_material  'Olex2 1.5 (Dolomanov et al., 2009)'
_computing_structure_refinement  'olex2.refine 1.5 (Bourhis et al., 2015)'
_computing_structure_solution    'SHELXT 2018/2 (Sheldrick, 2018)'
_refine_diff_density_max         1.2027
_refine_diff_density_min         -3.5945
_refine_diff_density_rms         0.1139
_refine_ls_d_res_high            0.8200
_refine_ls_d_res_low             9.8482
_refine_ls_goodness_of_fit_ref   1.0542
_refine_ls_hydrogen_treatment    constr
_refine_ls_matrix_type           full
_refine_ls_number_constraints    129
_refine_ls_number_parameters     799
_refine_ls_number_reflns         8467
_refine_ls_number_restraints     373
_refine_ls_R_factor_all          0.0476
_refine_ls_R_factor_gt           0.0459
_refine_ls_restrained_S_all      1.0295
_refine_ls_shift/su_max          -0.0010
_refine_ls_shift/su_mean         0.0000
_refine_ls_structure_factor_coef Fsqd
_refine_ls_weighting_details     
'w=1/[\s^2^(Fo^2^)+(0.0701P)^2^+15.3706P] where P=(Fo^2^+2Fc^2^)/3'
_refine_ls_weighting_scheme      calc
_refine_ls_wR_factor_gt          0.1313
_refine_ls_wR_factor_ref         0.1329
_olex2_refinement_description    
;
1. Fixed Uiso
 At 1.2 times of:
  All C(H) groups, All C(H,H) groups, All C(H,H,H,H) groups
2. Restrained distances
 O2A-C1A = O2-C1 = O1-C1 = O1A-C1A
 1.27 with sigma of 0.00002
3. Uiso/Uaniso restraints and constraints
C1 \\sim O1 \\sim O2 \\sim C2 \\sim C7 \\sim C6 \\sim C5 \\sim C4 \\sim C3
\\sim C8 \\sim Br1: within 2A with sigma of 0.04 and sigma for terminal atoms
of 0.08 within 2A
O1A \\sim C1A \\sim O2A \\sim C2A \\sim C7A \\sim C6A \\sim C5A \\sim Br1A
\\sim C4A \\sim C3A \\sim C8A: within 2A with sigma of 0.04 and sigma for
terminal atoms of 0.08 within 2A
C40 \\sim C41 \\sim C42 \\sim C37 \\sim C38 \\sim C39: within 2A with sigma of
0.04 and sigma for terminal atoms of 0.08 within 2A
C39A \\sim C40A \\sim C41A \\sim C42A \\sim C37A \\sim C38A: within 2A with
sigma of 0.04 and sigma for terminal atoms of 0.08 within 2A
Br1A \\sim C8A \\sim C5A \\sim C6A \\sim C4A \\sim C3A \\sim C2A \\sim C7A
\\sim C1A \\sim O1A \\sim O2A: within 2A with sigma of 0.04 and sigma for
terminal atoms of 0.08 within 2A
C38A \\sim C39A \\sim C40A \\sim C41A \\sim C42A \\sim C37A: within 2A with
sigma of 0.04 and sigma for terminal atoms of 0.08 within 2A
Uanis(Br1A) = Uanis(Br1)
Uanis(O2A) = Uanis(O1A)
Uanis(C1) = Uanis(C1A)
Uanis(C37A) = Uanis(C38A) = Uanis(C42A) = Uanis(C41A) = Uanis(C40A) =
Uanis(C39A)
Uanis(O1A) = Uanis(O1) = Uanis(O2) = Uanis(O2A)
Uanis(O1A) = Uanis(O1) = Uanis(O2A) = Uanis(O2)
Uanis(O2A) = Uanis(O2)
Uanis(O1A) = Uanis(O1)
4. Rigid body (RIGU) restrains
 O1, C1, O2, C2, C7, C5, C6, C4, C3, C8, Br1
 with sigma for 1-2 distances of 0.004 and sigma for 1-3 distances of 0.004
 O1A, C1A, O2A, C2A, C7A, C6A, C5A, C4A, C3A, Br1A, C8A
 with sigma for 1-2 distances of 0.004 and sigma for 1-3 distances of 0.004
 C40, C41, C42, C37, C38, C39
 with sigma for 1-2 distances of 0.004 and sigma for 1-3 distances of 0.004
 C39A, C40A, C41A, C42A, C37A, C38A
 with sigma for 1-2 distances of 0.004 and sigma for 1-3 distances of 0.004
 Br1A, C8A, C5A, C4A, C3A, C2A, C7A, C6A, C1A, O1A, O2A
 with sigma for 1-2 distances of 0.004 and sigma for 1-3 distances of 0.004
 C37A, C38A, C39A, C40A, C41A, C42A
 with sigma for 1-2 distances of 0.004 and sigma for 1-3 distances of 0.004
5. Others
 Fixed Sof: Br1(0.76) O2(0.76) O1(0.76) C1(0.76) C37(0.6) C38(0.6) H38(0.6)
 C39(0.6) H39(0.6) C40(0.6) H40(0.6) C41(0.6) H41(0.6) C42(0.6) H42(0.6)
 C8(0.76) H8a(0.76) H8b(0.76) C43(0.5) C48(0.5) H48(0.5) C47(0.5) H47(0.5)
 C46(0.5) H46(0.5) C45(0.5) H45(0.5) C44(0.5) H44(0.5) C2(0.76) C3(0.76)
 H3(0.76) C4(0.76) H4(0.76) C5(0.76) C6(0.76) H6(0.76) C7(0.76) H7(0.76)
 O2A(0.24) O1A(0.24) C1A(0.24) C8A(0.24) H8Aa(0.24) H8Ab(0.24) C2A(0.24)
 C3A(0.24) H3A(0.24) C4A(0.24) H4A(0.24) C5A(0.24) C6A(0.24) H6A(0.24)
 C7A(0.24) H7A(0.24) Br1A(0.24) H32a(0.58) H32b(0.58) H32c(0.42) H32d(0.42)
 C34(0.58) H34a(0.58) H34b(0.58) C33(0.58) H33a(0.58) H33b(0.58) C36(0.42)
 H36a(0.42) H36b(0.42) C35(0.42) H35a(0.42) H35b(0.42) C37A(0.4) C38A(0.4)
 H38A(0.4) C39A(0.4) H39A(0.4) C40A(0.4) H40A(0.4) C41A(0.4) H41A(0.4)
 C42A(0.4) H42A(0.4) C43A(0.5) C48A(0.5) H48A(0.5) C47A(0.5) H47A(0.5)
 C46A(0.5) H46A(0.5) C45A(0.5) H45A(0.5) C44A(0.5) H44A(0.5)
6.a Secondary CH2 refined with riding coordinates:
 C8(H8a,H8b), C8A(H8Aa,H8Ab), C31(H31a,H31b), C32(H32a,H32b), C32(H32c,H32d),
 C34(H34a,H34b), C33(H33a,H33b), C36(H36a,H36b), C35(H35a,H35b)
6.b Aromatic/amide H refined with riding coordinates:
 C18(H18), C26(H26), C27(H27), C28(H28), C29(H29), C30(H30), C20(H20),
 C21(H21), C22(H22), C23(H23), C24(H24), C38(H38), C39(H39), C40(H40), C41(H41),
  C42(H42), C15(H15), C9(H9), C12(H12), C17(H17), C10(H10), C16(H16), C11(H11),
 C48(H48), C47(H47), C46(H46), C45(H45), C44(H44), C3(H3), C4(H4), C6(H6),
 C7(H7), C3A(H3A), C4A(H4A), C6A(H6A), C7A(H7A), C38A(H38A), C39A(H39A),
 C40A(H40A), C41A(H41A), C42A(H42A), C48A(H48A), C47A(H47A), C46A(H46A),
 C45A(H45A), C44A(H44A)
6.c Fitted hexagon refined as free rotating group:
 C25(C26,C27,C28,C29,C30), C19(C20,C21,C22,C23,C24), C37(C38,C39,C40,C41,C42),
 C43(C48,C47,C46,C45,C44), C37A(C38A,C39A,C40A,C41A,C42A), C43A(C48A,C47A,C46A,
 C45A,C44A)
;
_atom_sites_solution_primary     dual
loop_
_atom_site_label
_atom_site_type_symbol
_atom_site_fract_x
_atom_site_fract_y
_atom_site_fract_z
_atom_site_U_iso_or_equiv
_atom_site_adp_type
_atom_site_occupancy
_atom_site_refinement_flags_posn
_atom_site_refinement_flags_adp
_atom_site_refinement_flags_occupancy
_atom_site_disorder_group
Ru01 Ru 0.26793(4) 0.29374(4) 0.68308(3) 0.0156(3) Uani 1.000000 . . . .
Br1 Br -0.02014(5) -0.22840(5) 0.54872(4) 0.04334(19) Uani 0.760000 . U P 1
P003 P 0.26514(6) 0.42240(6) 0.61932(4) 0.02097(19) Uani 1.000000 . . . .
P1 P 0.72806(6) 0.24226(7) 0.60682(5) 0.0309(3) Uani 1.000000 . . . .
P005 P 0.41254(7) 0.26142(7) 0.68798(6) 0.0319(2) Uani 1.000000 . . . .
O2 O 0.2471(5) 0.1515(6) 0.7185(4) 0.0228(12) Uani 0.760000 D U P 1
O1 O 0.2323(11) 0.1885(11) 0.6081(8) 0.028(2) Uani 0.760000 D U P 1
F3 F 0.80331(16) 0.17165(18) 0.63087(17) 0.0507(7) Uani 1.000000 . . . .
F1 F 0.6542(4) 0.3134(5) 0.5836(5) 0.071(3) Uani 1.000000 . . . .
F4 F 0.7884(5) 0.2959(4) 0.5641(4) 0.067(2) Uani 1.000000 . . . .
N2 N 0.2732(2) 0.3738(2) 0.77024(15) 0.0269(7) Uani 1.000000 . . . .
F5 F 0.7619(6) 0.3028(5) 0.6717(4) 0.073(2) Uani 1.000000 . . . .
N1 N 0.1380(2) 0.3042(2) 0.69182(17) 0.0286(7) Uani 1.000000 . . . .
F2 F 0.6686(6) 0.1883(5) 0.6493(6) 0.092(3) Uani 1.000000 . . . .
F6 F 0.6960(5) 0.1815(5) 0.5413(5) 0.083(3) Uani 1.000000 . . . .
C13 C 0.1212(3) 0.3447(3) 0.7502(2) 0.0331(9) Uani 1.000000 . . . .
C18 C 0.3432(3) 0.4176(3) 0.80449(19) 0.0331(9) Uani 1.000000 . . . .
H18 H 0.3968(3) 0.4109(3) 0.78849(19) 0.0397(10) Uiso 1.000000 R . . .
C25 C 0.24669(17) 0.41240(15) 0.52335(8) 0.0241(7) Uani 1.000000 . . . .
C26 C 0.24250(19) 0.32820(12) 0.49171(11) 0.0286(8) Uani 1.000000 G . . .
H26 H 0.24857(19) 0.27535(12) 0.51970(11) 0.0343(9) Uiso 1.000000 R . . .
C27 C 0.2294(2) 0.32133(13) 0.41911(11) 0.0358(9) Uani 1.000000 G . . .
H27 H 0.2266(2) 0.26379(13) 0.39749(11) 0.0430(11) Uiso 1.000000 R . . .
C28 C 0.2206(2) 0.39866(17) 0.37816(8) 0.0364(9) Uani 1.000000 G . . .
H28 H 0.2116(2) 0.39396(17) 0.32855(8) 0.0437(11) Uiso 1.000000 R . . .
C29 C 0.2248(2) 0.48285(14) 0.40981(11) 0.0379(10) Uani 1.000000 G . . .
H29 H 0.2187(2) 0.53570(14) 0.38182(11) 0.0455(11) Uiso 1.000000 R . . .
C30 C 0.2378(2) 0.48972(12) 0.48240(11) 0.0335(9) Uani 1.000000 G . . .
H30 H 0.2407(2) 0.54727(12) 0.50403(11) 0.0402(10) Uiso 1.000000 R . . .
C19 C 0.17404(13) 0.49318(17) 0.63501(12) 0.0269(7) Uani 1.000000 . . . .
C20 C 0.18379(14) 0.55216(17) 0.69150(12) 0.0320(8) Uani 1.000000 G . . .
H20 H 0.23923(14) 0.56200(17) 0.71839(12) 0.0383(10) Uiso 1.000000 R . . .
C21 C 0.11241(19) 0.59675(18) 0.70863(12) 0.0428(11) Uani 1.000000 G . . .
H21 H 0.11908(19) 0.63706(18) 0.74724(12) 0.0514(13) Uiso 1.000000 R . . .
C22 C 0.03129(15) 0.5824(2) 0.66928(15) 0.0488(12) Uani 1.000000 G . . .
H22 H -0.01749(15) 0.6128(2) 0.68100(15) 0.0586(15) Uiso 1.000000 R . . .
C23 C 0.02154(12) 0.5234(2) 0.61280(14) 0.0453(11) Uani 1.000000 G . . .
H23 H -0.03390(12) 0.5135(2) 0.58591(14) 0.0544(13) Uiso 1.000000 R . . .
C24 C 0.09292(16) 0.47879(18) 0.59567(12) 0.0345(9) Uani 1.000000 G . . .
H24 H 0.08625(16) 0.43848(18) 0.55706(12) 0.0414(11) Uiso 1.000000 R . . .
C14 C 0.1967(3) 0.3845(3) 0.7940(2) 0.0318(9) Uani 1.000000 . . . .
C1 C 0.2274(7) 0.1291(8) 0.6545(4) 0.0256(18) Uani 0.760000 D U P 1
C37 C 0.4708(4) 0.2431(7) 0.7821(3) 0.0280(16) Uani 0.600000 . U P 1
C38 C 0.4188(3) 0.2210(7) 0.8311(4) 0.0288(16) Uani 0.600000 G U P 1
H38 H 0.3585(3) 0.2134(7) 0.8168(4) 0.0346(19) Uiso 0.600000 R . P 1
C39 C 0.4551(4) 0.2102(5) 0.9012(3) 0.0313(16) Uani 0.600000 G U P 1
H39 H 0.4196(4) 0.1951(5) 0.9346(3) 0.0376(19) Uiso 0.600000 R . P 1
C40 C 0.5433(4) 0.2214(4) 0.9222(3) 0.0364(17) Uani 0.600000 G U P 1
H40 H 0.5681(4) 0.2139(4) 0.9700(3) 0.044(2) Uiso 0.600000 R . P 1
C41 C 0.5953(3) 0.2434(4) 0.8732(3) 0.0390(19) Uani 0.600000 G U P 1
H41 H 0.6556(3) 0.2511(4) 0.8875(3) 0.047(2) Uiso 0.600000 R . P 1
C42 C 0.5591(4) 0.2543(5) 0.8032(3) 0.0351(17) Uani 0.600000 G U P 1
H42 H 0.5946(4) 0.2693(5) 0.7697(3) 0.042(2) Uiso 0.600000 R . P 1
C15 C 0.1916(4) 0.4346(3) 0.8544(2) 0.0444(11) Uani 1.000000 . . . .
H15 H 0.1385(4) 0.4385(3) 0.8715(2) 0.0533(14) Uiso 1.000000 R . . .
C9 C 0.0717(3) 0.2689(3) 0.6462(2) 0.0396(10) Uani 1.000000 . . . .
H9 H 0.0839(3) 0.2400(3) 0.6052(2) 0.0475(12) Uiso 1.000000 R . . .
C12 C 0.0362(4) 0.3500(4) 0.7635(3) 0.0529(13) Uani 1.000000 . . . .
H12 H 0.0245(4) 0.3780(4) 0.8050(3) 0.0634(15) Uiso 1.000000 R . . .
C17 C 0.3392(4) 0.4722(3) 0.8624(2) 0.0469(12) Uani 1.000000 . . . .
H17 H 0.3885(4) 0.5050(3) 0.8837(2) 0.0563(15) Uiso 1.000000 R . . .
C8 C 0.1078(6) -0.2252(5) 0.5628(5) 0.043(2) Uani 0.760000 . U P 1
H8a H 0.1314(6) -0.2714(5) 0.5976(5) 0.051(3) Uiso 0.760000 R . P 1
H8b H 0.1276(6) -0.2394(5) 0.5181(5) 0.051(3) Uiso 0.760000 R . P 1
C10 C -0.0122(3) 0.2733(4) 0.6569(3) 0.0566(14) Uani 1.000000 . . . .
H10 H -0.0572(3) 0.2481(4) 0.6237(3) 0.0680(16) Uiso 1.000000 R . . .
C16 C 0.2627(4) 0.4781(3) 0.8887(2) 0.0528(14) Uani 1.000000 . . . .
H16 H 0.2598(4) 0.5118(3) 0.9299(2) 0.0634(17) Uiso 1.000000 R . . .
C11 C -0.0302(4) 0.3143(5) 0.7158(4) 0.0652(16) Uani 1.000000 . . . .
H11 H -0.0880(4) 0.3183(5) 0.7240(4) 0.0782(19) Uiso 1.000000 R . . .
C43 C 0.4388(6) 0.1603(5) 0.6491(4) 0.022(2) Uani 0.500000 . . P 1
C48 C 0.4319(7) 0.0793(7) 0.6837(3) 0.025(3) Uani 0.500000 G . P 1
H48 H 0.4264(7) 0.0793(7) 0.7318(3) 0.030(3) Uiso 0.500000 R . P 1
C47 C 0.4329(7) -0.0016(5) 0.6478(5) 0.035(3) Uani 0.500000 G . P 1
H47 H 0.4282(7) -0.0569(5) 0.6714(5) 0.042(3) Uiso 0.500000 R . P 1
C46 C 0.4410(6) -0.0015(4) 0.5774(4) 0.041(3) Uani 0.500000 G . P 1
H46 H 0.4417(6) -0.0568(4) 0.5528(4) 0.049(3) Uiso 0.500000 R . P 1
C45 C 0.4479(5) 0.0795(5) 0.5428(3) 0.040(2) Uani 0.500000 G . P 1
H45 H 0.4534(5) 0.0795(5) 0.4947(3) 0.048(3) Uiso 0.500000 R . P 1
C44 C 0.4468(5) 0.1604(4) 0.5787(4) 0.032(2) Uani 0.500000 G . P 1
H44 H 0.4516(5) 0.2157(4) 0.5551(4) 0.038(3) Uiso 0.500000 R . P 1
C2 C 0.1972(6) 0.0375(5) 0.6328(4) 0.027(2) Uani 0.760000 . U P 1
C3 C 0.2021(6) -0.0328(6) 0.6808(5) 0.0290(19) Uani 0.760000 . U P 1
H3 H 0.2237(6) -0.0221(6) 0.7289(5) 0.035(2) Uiso 0.760000 R . P 1
C4 C 0.1752(5) -0.1190(5) 0.6583(4) 0.0296(15) Uani 0.760000 . U P 1
H4 H 0.1803(5) -0.1674(5) 0.6908(4) 0.0355(19) Uiso 0.760000 R . P 1
C5 C 0.1409(5) -0.1341(4) 0.5880(3) 0.0292(13) Uani 0.760000 . U P 1
C6 C 0.1354(5) -0.0634(4) 0.5407(3) 0.0380(16) Uani 0.760000 . U P 1
H6 H 0.1113(5) -0.0730(4) 0.4930(3) 0.046(2) Uiso 0.760000 R . P 1
C7 C 0.1648(5) 0.0213(4) 0.5630(3) 0.0334(16) Uani 0.760000 . U P 1
H7 H 0.1628(5) 0.0688(4) 0.5300(3) 0.0400(19) Uiso 0.760000 R . P 1
O2A O 0.266(2) 0.162(2) 0.7222(15) 0.0228(12) Uani 0.240000 D U P 2
O1A O 0.245(4) 0.193(4) 0.610(3) 0.0228(12) Uani 0.240000 D U P 2
C1A C 0.246(3) 0.136(3) 0.6591(16) 0.0256(18) Uani 0.240000 D U P 2
C8A C 0.1340(18) -0.2299(15) 0.5778(12) 0.026(4) Uani 0.240000 . U P 2
H8Aa H 0.1628(18) -0.2527(15) 0.5395(12) 0.031(4) Uiso 0.240000 R . P 2
H8Ab H 0.1480(18) -0.2726(15) 0.6173(12) 0.031(4) Uiso 0.240000 R . P 2
C2A C 0.2240(17) 0.0379(18) 0.6379(15) 0.023(5) Uani 0.240000 . U P 2
C3A C 0.2270(19) -0.0285(18) 0.6901(15) 0.023(5) Uani 0.240000 . U P 2
H3A H 0.2445(19) -0.0135(18) 0.7381(15) 0.028(6) Uiso 0.240000 R . P 2
C4A C 0.2046(17) -0.1139(16) 0.6712(12) 0.028(5) Uani 0.240000 . U P 2
H4A H 0.2078(17) -0.1587(16) 0.7065(12) 0.034(5) Uiso 0.240000 R . P 2
C5A C 0.1772(15) -0.1387(12) 0.6022(11) 0.028(4) Uani 0.240000 . U P 2
C6A C 0.1751(15) -0.0728(13) 0.5493(10) 0.030(4) Uani 0.240000 . U P 2
H6A H 0.1563(15) -0.0872(13) 0.5014(10) 0.036(5) Uiso 0.240000 R . P 2
C7A C 0.2018(14) 0.0147(13) 0.5699(12) 0.028(4) Uani 0.240000 . U P 2
H7A H 0.2044(14) 0.0589(13) 0.5349(12) 0.034(5) Uiso 0.240000 R . P 2
Br1A Br 0.01562(16) -0.2374(2) 0.54665(15) 0.04334(19) Uani 0.240000 . U P 2
C31 C 0.3554(3) 0.5032(3) 0.6364(2) 0.0315(8) Uani 1.000000 . . . .
H31a H 0.3325(3) 0.5639(3) 0.6230(2) 0.0378(10) Uiso 1.000000 R . . .
H31b H 0.3767(3) 0.5041(3) 0.6874(2) 0.0378(10) Uiso 1.000000 R . . .
C32 C 0.4322(3) 0.4861(3) 0.5992(3) 0.0497(13) Uani 1.000000 . . . .
H32a H 0.4195(3) 0.5145(3) 0.5523(3) 0.0597(15) Uiso 0.580000 R . P 1
H32b H 0.4827(3) 0.5178(3) 0.6256(3) 0.0597(15) Uiso 0.580000 R . P 1
H32c H 0.4128(3) 0.4598(3) 0.5522(3) 0.0597(15) Uiso 0.420000 R . P 2
H32d H 0.4633(3) 0.5429(3) 0.5937(3) 0.0597(15) Uiso 0.420000 R . P 2
C34 C 0.4911(5) 0.3461(6) 0.6613(4) 0.0295(16) Uani 0.580000 . . P 1
H34a H 0.5007(5) 0.3947(6) 0.6966(4) 0.0354(19) Uiso 0.580000 R . P 1
H34b H 0.5472(5) 0.3161(6) 0.6604(4) 0.0354(19) Uiso 0.580000 R . P 1
C33 C 0.4587(4) 0.3874(5) 0.5891(4) 0.0301(14) Uani 0.580000 . . P 1
H33a H 0.4087(4) 0.3528(5) 0.5649(4) 0.0361(17) Uiso 0.580000 R . P 1
H33b H 0.5048(4) 0.3852(5) 0.5600(4) 0.0361(17) Uiso 0.580000 R . P 1
C36 C 0.4713(7) 0.3178(7) 0.6280(7) 0.030(2) Uani 0.420000 . . P 2
H36a H 0.5246(7) 0.2835(7) 0.6250(7) 0.036(2) Uiso 0.420000 R . P 2
H36b H 0.4357(7) 0.3184(7) 0.5808(7) 0.036(2) Uiso 0.420000 R . P 2
C35 C 0.4955(6) 0.4142(7) 0.6500(6) 0.039(2) Uani 0.420000 . . P 2
H35a H 0.5565(6) 0.4255(7) 0.6459(6) 0.047(3) Uiso 0.420000 R . P 2
H35b H 0.4889(6) 0.4232(7) 0.6995(6) 0.047(3) Uiso 0.420000 R . P 2
C37A C 0.4724(8) 0.2456(13) 0.7690(6) 0.046(2) Uani 0.400000 . U P 2
C38A C 0.4335(6) 0.2292(13) 0.8272(8) 0.046(2) Uani 0.400000 G U P 2
H38A H 0.3725(6) 0.2241(13) 0.8220(8) 0.055(3) Uiso 0.400000 R . P 2
C39A C 0.4837(8) 0.2202(9) 0.8930(6) 0.046(2) Uani 0.400000 G U P 2
H39A H 0.4571(8) 0.2090(9) 0.9328(6) 0.055(3) Uiso 0.400000 R . P 2
C40A C 0.5729(7) 0.2277(7) 0.9006(5) 0.046(2) Uani 0.400000 G U P 2
H40A H 0.6072(7) 0.2215(7) 0.9456(5) 0.055(3) Uiso 0.400000 R . P 2
C41A C 0.6118(6) 0.2441(7) 0.8424(6) 0.046(2) Uani 0.400000 G U P 2
H41A H 0.6727(6) 0.2492(7) 0.8476(6) 0.055(3) Uiso 0.400000 R . P 2
C42A C 0.5616(9) 0.2531(9) 0.7766(5) 0.046(2) Uani 0.400000 G U P 2
H42A H 0.5882(9) 0.2643(9) 0.7368(5) 0.055(3) Uiso 0.400000 R . P 2
C43A C 0.4146(7) 0.1414(5) 0.6470(4) 0.025(3) Uani 0.500000 . . P 2
C48A C 0.4166(8) 0.0663(7) 0.6901(3) 0.031(3) Uani 0.500000 G . P 2
H48A H 0.4193(8) 0.0736(7) 0.7391(3) 0.038(3) Uiso 0.500000 R . P 2
C47A C 0.4146(7) -0.0196(6) 0.6613(4) 0.030(2) Uani 0.500000 G . P 2
H47A H 0.4159(7) -0.0709(6) 0.6907(4) 0.037(3) Uiso 0.500000 R . P 2
C46A C 0.4107(6) -0.0303(4) 0.5895(4) 0.041(3) Uani 0.500000 G . P 2
H46A H 0.4093(6) -0.0889(4) 0.5699(4) 0.050(3) Uiso 0.500000 R . P 2
C45A C 0.4087(6) 0.0448(5) 0.5465(3) 0.047(3) Uani 0.500000 G . P 2
H45A H 0.4060(6) 0.0375(5) 0.4974(3) 0.057(3) Uiso 0.500000 R . P 2
C44A C 0.4107(5) 0.1306(5) 0.5753(4) 0.040(2) Uani 0.500000 G . P 2
H44A H 0.4094(5) 0.1820(5) 0.5458(4) 0.048(3) Uiso 0.500000 R . P 2

loop_
_atom_site_anharm_GC_C_label
_atom_site_anharm_GC_C_111
_atom_site_anharm_GC_C_112
_atom_site_anharm_GC_C_113
_atom_site_anharm_GC_C_122
_atom_site_anharm_GC_C_123
_atom_site_anharm_GC_C_133
_atom_site_anharm_GC_C_222
_atom_site_anharm_GC_C_223
_atom_site_anharm_GC_C_233
_atom_site_anharm_GC_C_333
Ru01 0.00000007(3) 0.000000117(15) 0.000000030(12) 0.000000035(16)
0.000000016(8) 0.000000029(9) 0.00000002(3) 0.000000010(12) -0.000000003(9)
0.000000005(14)
F1 -0.0000003(3) -0.0000003(2) 0.0000001(3) -0.0000004(2) -0.0000000(2)
0.0000014(4) -0.0000002(5) -0.0000000(3) 0.0000004(4) 0.0000057(11)
F4 -0.0000053(8) -0.0000018(4) -0.0000039(5) -0.0000006(3) -0.0000014(3)
-0.0000026(4) -0.0000009(4) -0.0000008(3) -0.0000011(3) -0.0000016(4)
F5 0.0000078(12) 0.0000023(5) -0.0000038(5) -0.0000001(3) -0.0000008(2)
0.0000014(3) -0.0000012(5) 0.0000005(2) 0.00000006(17) -0.0000009(3)
F2 0.0000109(14) 0.0000018(6) 0.0000083(10) 0.0000010(4) 0.0000016(5)
0.0000045(8) -0.0000000(5) 0.0000012(4) 0.0000013(5) 0.0000001(9)
F6 -0.0000026(7) -0.0000002(4) 0.0000025(4) 0.0000005(3) -0.0000002(2)
-0.0000018(4) 0.0000005(5) -0.0000008(3) 0.0000004(3) 0.0000012(4)

loop_
_atom_site_anharm_GC_D_label
_atom_site_anharm_GC_D_1111
_atom_site_anharm_GC_D_1112
_atom_site_anharm_GC_D_1113
_atom_site_anharm_GC_D_1122
_atom_site_anharm_GC_D_1123
_atom_site_anharm_GC_D_1133
_atom_site_anharm_GC_D_1222
_atom_site_anharm_GC_D_1223
_atom_site_anharm_GC_D_1233
_atom_site_anharm_GC_D_1333
_atom_site_anharm_GC_D_2222
_atom_site_anharm_GC_D_2223
_atom_site_anharm_GC_D_2233
_atom_site_anharm_GC_D_2333
_atom_site_anharm_GC_D_3333
Ru01 -0.000000027(2) -0.0000000004(8) -0.0000000022(7) -0.0000000084(7)
0.0000000005(3) -0.0000000039(4) -0.0000000011(9) -0.0000000012(4)
-0.0000000005(3) -0.0000000028(5) -0.000000024(2) 0.0000000003(7)
-0.0000000062(4) -0.0000000009(4) -0.0000000085(8)
F1 -0.00000002(2) -0.000000009(11) 0.000000016(13) -0.000000016(10)
0.000000008(8) 0.000000023(15) -0.000000008(14) 0.000000004(9) 0.000000022(12)
0.00000010(3) -0.00000004(3) 0.000000017(17) 0.000000018(16) 0.00000009(3)
0.00000031(7)
F4 0.00000001(4) -0.000000034(18) -0.000000020(19) -0.000000032(14)
-0.000000030(10) -0.000000020(13) -0.000000010(15) -0.000000026(9)
-0.000000020(9) -0.000000021(13) -0.00000005(3) -0.000000012(12)
-0.000000020(10) -0.000000011(11) -0.000000003(19)
F5 0.00000006(6) 0.00000003(3) -0.00000004(2) -0.000000022(18) -0.000000009(10)
0.000000010(11) 0.000000034(18) -0.000000001(9) 0.000000009(6) -0.000000004(8)
-0.00000002(3) -0.000000012(12) -0.000000004(8) 0.000000000(7) -0.000000008(11)
F2 0.00000020(6) 0.00000009(3) 0.00000016(4) 0.000000007(19) 0.00000006(2)
0.00000011(4) 0.00000003(2) 0.000000021(16) 0.00000006(2) 0.00000009(4)
-0.00000002(3) 0.00000004(2) 0.000000006(19) 0.00000004(3) 0.00000006(6)
F6 -0.00000006(4) -0.00000007(2) 0.000000023(19) -0.000000048(16)
0.000000045(12) 0.000000001(14) -0.000000042(19) 0.000000023(10)
-0.000000026(10) -0.000000029(16) -0.00000010(3) 0.000000031(15)
-0.000000029(11) 0.000000015(13) 0.00000004(2)

loop_
_atom_site_aniso_label
_atom_site_aniso_U_11
_atom_site_aniso_U_22
_atom_site_aniso_U_33
_atom_site_aniso_U_12
_atom_site_aniso_U_13
_atom_site_aniso_U_23
Ru01 0.0221(5) 0.0149(5) 0.0092(5) 0.0020(3) 0.0010(3) -0.0010(3)
Br1 0.0384(4) 0.0467(4) 0.0433(3) -0.0011(4) 0.0020(4) -0.0033(2)
P003 0.0256(4) 0.0198(4) 0.0166(4) 0.0023(3) 0.0007(3) -0.0009(3)
P1 0.0232(5) 0.0352(6) 0.0325(6) 0.0037(4) -0.0007(4) 0.0018(5)
P005 0.0343(5) 0.0287(5) 0.0346(5) 0.0116(4) 0.0114(4) 0.0102(4)
O2 0.032(4) 0.020(3) 0.0160(15) -0.006(2) 0.003(2) -0.0013(15)
O1 0.047(8) 0.020(2) 0.016(2) -0.007(3) 0.005(3) -0.0008(17)
F3 0.0278(12) 0.0367(14) 0.080(2) 0.0023(11) -0.0132(12) 0.0139(14)
F1 0.031(4) 0.050(4) 0.135(8) 0.022(3) 0.020(5) 0.015(5)
F4 0.081(5) 0.047(4) 0.088(6) 0.029(4) 0.053(4) 0.030(4)
N2 0.0433(18) 0.0209(15) 0.0151(13) 0.0059(13) 0.0010(12) 0.0006(11)
F5 0.112(6) 0.051(5) 0.043(4) 0.008(4) -0.024(4) -0.015(3)
N1 0.0288(16) 0.0305(17) 0.0270(16) 0.0014(13) 0.0067(13) 0.0038(13)
F2 0.095(6) 0.047(5) 0.156(9) 0.012(4) 0.082(6) 0.034(5)
F6 0.083(6) 0.063(5) 0.080(7) 0.025(4) -0.053(5) -0.030(4)
C13 0.044(2) 0.029(2) 0.030(2) 0.0035(17) 0.0159(17) 0.0036(16)
C18 0.050(2) 0.0259(19) 0.0201(17) 0.0047(17) -0.0053(16) -0.0001(15)
C25 0.0285(17) 0.0259(18) 0.0184(16) 0.0020(14) 0.0050(13) 0.0016(13)
C26 0.042(2) 0.0236(18) 0.0206(17) -0.0016(16) 0.0067(15) 0.0022(14)
C27 0.058(3) 0.029(2) 0.0216(18) -0.0049(19) 0.0093(17) -0.0043(16)
C28 0.050(2) 0.042(2) 0.0181(18) 0.0030(19) 0.0089(16) 0.0024(16)
C29 0.057(3) 0.035(2) 0.0227(19) 0.0078(19) 0.0091(18) 0.0080(16)
C30 0.051(2) 0.027(2) 0.0231(18) 0.0070(17) 0.0069(17) 0.0022(15)
C19 0.0347(19) 0.0259(18) 0.0197(16) 0.0089(15) 0.0036(14) 0.0030(14)
C20 0.048(2) 0.0260(19) 0.0208(17) 0.0121(17) 0.0020(16) 0.0023(14)
C21 0.064(3) 0.040(2) 0.027(2) 0.022(2) 0.0118(19) 0.0025(18)
C22 0.053(3) 0.056(3) 0.041(2) 0.028(2) 0.017(2) 0.008(2)
C23 0.038(2) 0.060(3) 0.038(2) 0.020(2) 0.0043(18) 0.008(2)
C24 0.036(2) 0.044(2) 0.0238(18) 0.0099(18) 0.0034(15) 0.0000(17)
C14 0.052(2) 0.0246(19) 0.0210(17) 0.0105(17) 0.0115(16) 0.0043(15)
C1 0.036(6) 0.023(2) 0.0188(19) -0.004(2) 0.006(2) 0.0002(13)
C37 0.027(3) 0.017(3) 0.035(4) 0.004(2) -0.009(2) -0.002(2)
C38 0.033(3) 0.021(4) 0.029(3) 0.004(2) -0.008(2) -0.005(2)
C39 0.037(4) 0.025(4) 0.027(3) -0.002(2) -0.010(2) -0.003(2)
C40 0.039(4) 0.031(4) 0.033(3) -0.004(2) -0.012(2) 0.002(2)
C41 0.033(3) 0.041(4) 0.035(4) -0.008(2) -0.016(2) 0.007(3)
C42 0.028(3) 0.035(4) 0.036(4) -0.002(2) -0.012(2) 0.006(3)
C15 0.081(3) 0.030(2) 0.027(2) 0.013(2) 0.022(2) -0.0002(17)
C9 0.032(2) 0.048(3) 0.038(2) -0.0049(19) 0.0023(17) 0.001(2)
C12 0.056(3) 0.054(3) 0.056(3) 0.008(2) 0.033(3) 0.005(2)
C17 0.083(4) 0.027(2) 0.025(2) -0.000(2) -0.011(2) -0.0069(17)
C8 0.066(6) 0.027(3) 0.033(4) -0.007(3) 0.002(3) 0.000(2)
C10 0.033(2) 0.071(4) 0.065(3) -0.011(2) 0.007(2) 0.004(3)
C16 0.107(4) 0.030(2) 0.022(2) 0.016(3) 0.012(2) -0.0065(17)
C11 0.037(3) 0.074(4) 0.091(5) -0.003(3) 0.029(3) 0.007(3)
C43 0.015(6) 0.023(4) 0.027(4) 0.002(4) -0.001(3) -0.002(3)
C48 0.025(5) 0.028(6) 0.022(5) 0.008(4) -0.001(4) -0.006(4)
C47 0.042(6) 0.021(5) 0.043(6) 0.007(4) 0.009(5) 0.008(4)
C46 0.048(7) 0.030(6) 0.043(6) 0.009(5) 0.002(5) -0.012(5)
C45 0.048(6) 0.040(6) 0.030(5) 0.008(4) -0.002(4) -0.008(4)
C44 0.030(5) 0.031(5) 0.034(5) 0.008(4) 0.005(4) -0.000(4)
C2 0.038(5) 0.023(2) 0.021(3) -0.005(2) 0.008(2) 0.0008(14)
C3 0.039(5) 0.028(3) 0.020(3) -0.007(2) 0.003(2) 0.0020(16)
C4 0.040(4) 0.024(3) 0.025(3) -0.007(2) 0.004(2) 0.0033(16)
C5 0.038(3) 0.026(2) 0.024(3) -0.002(2) 0.0050(19) -0.0007(15)
C6 0.062(5) 0.029(3) 0.021(3) -0.007(2) 0.000(2) -0.0010(15)
C7 0.054(5) 0.025(3) 0.020(2) -0.007(2) 0.001(2) 0.0024(15)
O2A 0.032(4) 0.020(3) 0.0160(15) -0.006(2) 0.003(2) -0.0013(15)
O1A 0.032(4) 0.020(3) 0.0160(15) -0.006(2) 0.003(2) -0.0013(15)
C1A 0.036(6) 0.023(2) 0.0188(19) -0.004(2) 0.006(2) 0.0002(13)
C8A 0.052(7) 0.021(6) 0.007(7) -0.003(3) 0.010(3) 0.002(4)
C2A 0.026(12) 0.024(6) 0.023(6) 0.000(4) 0.014(5) 0.001(3)
C3A 0.031(12) 0.021(6) 0.021(7) -0.001(5) 0.014(5) -0.001(3)
C4A 0.046(12) 0.024(6) 0.018(6) -0.005(4) 0.012(4) 0.000(3)
C5A 0.046(9) 0.020(5) 0.020(6) -0.001(4) 0.011(4) 0.001(3)
C6A 0.049(10) 0.023(6) 0.019(6) -0.001(4) 0.013(4) 0.002(3)
C7A 0.039(10) 0.023(6) 0.026(7) 0.001(4) 0.013(5) 0.001(3)
Br1A 0.0384(4) 0.0467(4) 0.0433(3) -0.0011(4) 0.0020(4) -0.0033(2)
C31 0.036(2) 0.0220(18) 0.034(2) -0.0022(15) -0.0017(16) -0.0003(15)
C32 0.035(2) 0.027(2) 0.088(4) -0.0033(18) 0.014(2) 0.012(2)
C34 0.020(3) 0.038(5) 0.029(4) 0.000(3) -0.000(3) -0.001(4)
C33 0.023(3) 0.035(4) 0.032(3) 0.002(3) 0.006(3) 0.002(3)
C36 0.025(5) 0.028(5) 0.038(6) -0.001(4) 0.007(4) 0.003(5)
C35 0.025(5) 0.031(6) 0.060(7) -0.004(4) 0.002(4) 0.008(5)
C37A 0.056(4) 0.028(3) 0.044(4) -0.004(3) -0.018(4) 0.002(3)
C38A 0.056(4) 0.028(3) 0.044(4) -0.004(3) -0.018(4) 0.002(3)
C39A 0.056(4) 0.028(3) 0.044(4) -0.004(3) -0.018(4) 0.002(3)
C40A 0.056(4) 0.028(3) 0.044(4) -0.004(3) -0.018(4) 0.002(3)
C41A 0.056(4) 0.028(3) 0.044(4) -0.004(3) -0.018(4) 0.002(3)
C42A 0.056(4) 0.028(3) 0.044(4) -0.004(3) -0.018(4) 0.002(3)
C43A 0.020(6) 0.030(5) 0.024(4) 0.005(4) 0.000(4) -0.000(4)
C48A 0.038(6) 0.025(5) 0.029(5) 0.001(5) -0.002(4) 0.005(4)
C47A 0.037(6) 0.023(5) 0.028(5) -0.001(4) -0.005(4) 0.001(4)
C46A 0.050(7) 0.035(6) 0.033(6) 0.015(5) -0.012(4) -0.015(4)
C45A 0.068(8) 0.048(7) 0.023(4) 0.026(6) 0.001(5) -0.012(5)
C44A 0.057(7) 0.040(6) 0.023(4) 0.020(5) 0.007(5) 0.009(4)

loop_
_geom_bond_atom_site_label_1
_geom_bond_atom_site_label_2
_geom_bond_distance
_geom_bond_site_symmetry_2
_geom_bond_publ_flag
Ru01 P003 2.2725(11) . ?
Ru01 P005 2.3108(12) . ?
Ru01 O2 2.263(9) . ?
Ru01 O1 2.144(18) . ?
Ru01 N2 2.055(3) . ?
Ru01 N1 2.083(3) . ?
Ru01 C1 2.566(9) . ?
Ru01 O2A 2.11(4) . ?
Ru01 O1A 2.05(7) . ?
Ru01 C1A 2.41(3) . ?
Br1 C8 1.986(9) . ?
P003 C25 1.8384(18) . ?
P003 C19 1.8427(19) . ?
P003 C31 1.847(4) . ?
P1 F3 1.593(3) . ?
P1 F1 1.580(6) . ?
P1 F4 1.575(7) . ?
P1 F5 1.565(6) . ?
P1 F2 1.564(7) . ?
P1 F6 1.570(7) . ?
P005 C37 1.920(5) . ?
P005 C43 1.760(6) . ?
P005 C34 1.895(8) . ?
P005 C36 1.806(10) . ?
P005 C37A 1.707(8) . ?
P005 C43A 1.955(6) . ?
O2 C1 1.27000(2) . ?
O1 C1 1.27000(2) . ?
N2 C18 1.354(5) . ?
N2 C14 1.366(5) . ?
N1 C13 1.345(5) . ?
N1 C9 1.356(6) . ?
C13 C14 1.464(6) . ?
C13 C12 1.404(6) . ?
C18 H18 0.9500 . ?
C18 C17 1.394(6) . ?
C25 C26 1.3900 . ?
C25 C30 1.3900 . ?
C26 H26 0.9500 . ?
C26 C27 1.3900 . ?
C27 H27 0.9500 . ?
C27 C28 1.3900 . ?
C28 H28 0.9500 . ?
C28 C29 1.3900 . ?
C29 H29 0.9500 . ?
C29 C30 1.3900 . ?
C30 H30 0.9500 . ?
C19 C20 1.3900 . ?
C19 C24 1.3900 . ?
C20 H20 0.9500 . ?
C20 C21 1.3900 . ?
C21 H21 0.9500 . ?
C21 C22 1.3900 . ?
C22 H22 0.9500 . ?
C22 C23 1.3900 . ?
C23 H23 0.9500 . ?
C23 C24 1.3900 . ?
C24 H24 0.9500 . ?
C14 C15 1.400(6) . ?
C1 C2 1.480(10) . ?
C37 C38 1.3900 . ?
C37 C42 1.3900 . ?
C38 H38 0.9500 . ?
C38 C39 1.3900 . ?
C39 H39 0.9500 . ?
C39 C40 1.3900 . ?
C40 H40 0.9500 . ?
C40 C41 1.3900 . ?
C41 H41 0.9500 . ?
C41 C42 1.3900 . ?
C42 H42 0.9500 . ?
C15 H15 0.9500 . ?
C15 C16 1.365(8) . ?
C9 H9 0.9500 . ?
C9 C10 1.372(7) . ?
C12 H12 0.9500 . ?
C12 C11 1.380(9) . ?
C17 H17 0.9500 . ?
C17 C16 1.383(8) . ?
C8 H8a 0.9900 . ?
C8 H8b 0.9900 . ?
C8 C5 1.502(9) . ?
C10 H10 0.9500 . ?
C10 C11 1.363(9) . ?
C16 H16 0.9500 . ?
C11 H11 0.9500 . ?
C43 C48 1.3900 . ?
C43 C44 1.3900 . ?
C48 H48 0.9500 . ?
C48 C47 1.3900 . ?
C47 H47 0.9500 . ?
C47 C46 1.3900 . ?
C46 H46 0.9500 . ?
C46 C45 1.3900 . ?
C45 H45 0.9500 . ?
C45 C44 1.3900 . ?
C44 H44 0.9500 . ?
C2 C3 1.392(9) . ?
C2 C7 1.384(9) . ?
C3 H3 0.9500 . ?
C3 C4 1.396(9) . ?
C4 H4 0.9500 . ?
C4 C5 1.397(8) . ?
C5 C6 1.388(8) . ?
C6 H6 0.9500 . ?
C6 C7 1.384(8) . ?
C7 H7 0.9500 . ?
O2A C1A 1.27000(2) . ?
O1A C1A 1.27000(2) . ?
C1A C2A 1.53(3) . ?
C8A H8Aa 0.9900 . ?
C8A H8Ab 0.9900 . ?
C8A C5A 1.56(3) . ?
C8A Br1A 1.86(3) . ?
C2A C3A 1.41(3) . ?
C2A C7A 1.35(3) . ?
C3A H3A 0.9500 . ?
C3A C4A 1.35(3) . ?
C4A H4A 0.9500 . ?
C4A C5A 1.38(3) . ?
C5A C6A 1.41(3) . ?
C6A H6A 0.9500 . ?
C6A C7A 1.40(3) . ?
C7A H7A 0.9500 . ?
C31 H31a 0.9900 . ?
C31 H31b 0.9900 . ?
C31 C32 1.525(6) . ?
C32 H32a 0.9900 . ?
C32 H32b 0.9900 . ?
C32 H32c 0.9900 . ?
C32 H32d 0.9900 . ?
C32 C33 1.547(8) . ?
C32 C35 1.666(11) . ?
C34 H34a 0.9900 . ?
C34 H34b 0.9900 . ?
C34 C33 1.534(10) . ?
C33 H33a 0.9900 . ?
C33 H33b 0.9900 . ?
C36 H36a 0.9900 . ?
C36 H36b 0.9900 . ?
C36 C35 1.525(15) . ?
C35 H35a 0.9900 . ?
C35 H35b 0.9900 . ?
C37A C38A 1.3900 . ?
C37A C42A 1.3900 . ?
C38A H38A 0.9500 . ?
C38A C39A 1.3900 . ?
C39A H39A 0.9500 . ?
C39A C40A 1.3900 . ?
C40A H40A 0.9500 . ?
C40A C41A 1.3900 . ?
C41A H41A 0.9500 . ?
C41A C42A 1.3900 . ?
C42A H42A 0.9500 . ?
C43A C48A 1.3900 . ?
C43A C44A 1.3900 . ?
C48A H48A 0.9500 . ?
C48A C47A 1.3900 . ?
C47A H47A 0.9500 . ?
C47A C46A 1.3900 . ?
C46A H46A 0.9500 . ?
C46A C45A 1.3900 . ?
C45A H45A 0.9500 . ?
C45A C44A 1.3900 . ?
C44A H44A 0.9500 . ?

loop_
_geom_angle_atom_site_label_1
_geom_angle_atom_site_label_2
_geom_angle_atom_site_label_3
_geom_angle
_geom_angle_site_symmetry_1
_geom_angle_site_symmetry_3
_geom_angle_publ_flag
P005 Ru01 P003 97.34(4) . . ?
O2 Ru01 P003 163.70(17) . . ?
O2 Ru01 P005 89.1(2) . . ?
O1 Ru01 P003 105.5(3) . . ?
O1 Ru01 P005 91.2(5) . . ?
O1 Ru01 O2 59.2(2) . . ?
N2 Ru01 P003 87.31(9) . . ?
N2 Ru01 P005 100.43(10) . . ?
N2 Ru01 O2 106.3(2) . . ?
N2 Ru01 O1 161.5(4) . . ?
N1 Ru01 P003 92.87(9) . . ?
N1 Ru01 P005 169.65(10) . . ?
N1 Ru01 O2 81.5(2) . . ?
N1 Ru01 O1 87.7(5) . . ?
N1 Ru01 N2 78.28(13) . . ?
C1 Ru01 P003 134.7(2) . . ?
C1 Ru01 P005 91.0(3) . . ?
C1 Ru01 O2 29.65(11) . . ?
C1 Ru01 O1 29.59(14) . . ?
C1 Ru01 N2 134.8(2) . . ?
C1 Ru01 N1 82.9(3) . . ?
O2A Ru01 P003 168.4(8) . . ?
O2A Ru01 P005 82.3(9) . . ?
O2A Ru01 O2 7.5(9) . . ?
O2A Ru01 O1 62.9(9) . . ?
O2A Ru01 N2 104.2(8) . . ?
O2A Ru01 N1 88.0(9) . . ?
O2A Ru01 C1 33.9(9) . . ?
O1A Ru01 P003 104.9(10) . . ?
O1A Ru01 P005 86.3(19) . . ?
O1A Ru01 O2 60.4(11) . . ?
O1A Ru01 O1 5(2) . . ?
O1A Ru01 N2 165.3(13) . . ?
O1A Ru01 N1 92.7(19) . . ?
O1A Ru01 C1 31.2(12) . . ?
O1A Ru01 O2A 63.5(10) . . ?
C1A Ru01 P003 136.6(8) . . ?
C1A Ru01 P005 85.1(11) . . ?
C1A Ru01 O2 28.8(9) . . ?
C1A Ru01 O1 31.2(10) . . ?
C1A Ru01 N2 135.1(8) . . ?
C1A Ru01 N1 88.6(11) . . ?
C1A Ru01 C1 6.0(13) . . ?
C1A Ru01 O2A 31.8(5) . . ?
C1A Ru01 O1A 31.8(5) . . ?
C25 P003 Ru01 117.81(8) . . ?
C19 P003 Ru01 109.67(10) . . ?
C19 P003 C25 102.46(11) . . ?
C31 P003 Ru01 120.32(13) . . ?
C31 P003 C25 102.77(16) . . ?
C31 P003 C19 101.26(16) . . ?
F1 P1 F3 179.2(3) . . ?
F4 P1 F3 90.2(3) . . ?
F4 P1 F1 89.5(4) . . ?
F5 P1 F3 90.4(3) . . ?
F5 P1 F1 88.8(5) . . ?
F5 P1 F4 88.6(5) . . ?
F2 P1 F3 89.3(3) . . ?
F2 P1 F1 91.0(4) . . ?
F2 P1 F4 179.5(4) . . ?
F2 P1 F5 91.5(6) . . ?
F6 P1 F3 88.9(3) . . ?
F6 P1 F1 91.8(4) . . ?
F6 P1 F4 90.5(5) . . ?
F6 P1 F5 178.8(5) . . ?
F6 P1 F2 89.4(6) . . ?
C37 P005 Ru01 112.4(2) . . ?
C43 P005 Ru01 117.3(3) . . ?
C43 P005 C37 100.1(4) . . ?
C34 P005 Ru01 122.2(2) . . ?
C34 P005 C37 97.1(4) . . ?
C34 P005 C43 103.9(4) . . ?
C36 P005 Ru01 118.8(3) . . ?
C36 P005 C37 117.5(5) . . ?
C36 P005 C43 86.5(5) . . ?
C36 P005 C34 24.5(4) . . ?
C37A P005 Ru01 117.1(6) . . ?
C37A P005 C37 4.9(7) . . ?
C37A P005 C43 98.2(7) . . ?
C37A P005 C34 93.3(6) . . ?
C37A P005 C36 113.1(7) . . ?
C43A P005 Ru01 104.8(3) . . ?
C43A P005 C37 102.6(4) . . ?
C43A P005 C43 13.2(4) . . ?
C43A P005 C34 116.1(4) . . ?
C43A P005 C36 96.8(5) . . ?
C43A P005 C37A 101.7(7) . . ?
C1 O2 Ru01 88.5(6) . . ?
C1 O1 Ru01 93.9(9) . . ?
C18 N2 Ru01 126.8(3) . . ?
C14 N2 Ru01 115.2(3) . . ?
C14 N2 C18 118.0(3) . . ?
C13 N1 Ru01 115.7(3) . . ?
C9 N1 Ru01 125.3(3) . . ?
C9 N1 C13 118.9(4) . . ?
C14 C13 N1 114.4(4) . . ?
C12 C13 N1 120.2(4) . . ?
C12 C13 C14 125.2(4) . . ?
H18 C18 N2 118.9(2) . . ?
C17 C18 N2 122.2(4) . . ?
C17 C18 H18 118.9(3) . . ?
C26 C25 P003 120.4 . . ?
C30 C25 P003 119.6 . . ?
C30 C25 C26 120.0 . . ?
H26 C26 C25 120.00(7) . . ?
C27 C26 C25 120.0 . . ?
C27 C26 H26 120.00(7) . . ?
H27 C27 C26 120.00(7) . . ?
C28 C27 C26 120.0 . . ?
C28 C27 H27 120.00(7) . . ?
H28 C28 C27 120.00(7) . . ?
C29 C28 C27 120.0 . . ?
C29 C28 H28 120.00(7) . . ?
H29 C29 C28 120.00(7) . . ?
C30 C29 C28 120.0 . . ?
C30 C29 H29 120.00(7) . . ?
C29 C30 C25 120.0 . . ?
H30 C30 C25 120.00(7) . . ?
H30 C30 C29 120.00(7) . . ?
C20 C19 P003 120.1 . . ?
C24 C19 P003 119.3 . . ?
C24 C19 C20 120.0 . . ?
H20 C20 C19 120.00(8) . . ?
C21 C20 C19 120.0 . . ?
C21 C20 H20 120.00(8) . . ?
H21 C21 C20 120.00(8) . . ?
C22 C21 C20 120.0 . . ?
C22 C21 H21 120.00(8) . . ?
H22 C22 C21 120.00(8) . . ?
C23 C22 C21 120.0 . . ?
C23 C22 H22 120.00(8) . . ?
H23 C23 C22 120.00(8) . . ?
C24 C23 C22 120.0 . . ?
C24 C23 H23 120.00(8) . . ?
C23 C24 C19 120.0 . . ?
H24 C24 C19 120.00(8) . . ?
H24 C24 C23 120.00(8) . . ?
C13 C14 N2 115.7(3) . . ?
C15 C14 N2 121.2(4) . . ?
C15 C14 C13 123.0(4) . . ?
O2 C1 Ru01 61.8(5) . . ?
O1 C1 Ru01 56.5(9) . . ?
O1 C1 O2 118.3(11) . . ?
C2 C1 Ru01 174.4(7) . . ?
C2 C1 O2 122.2(8) . . ?
C2 C1 O1 119.5(8) . . ?
C38 C37 P005 116.1 . . ?
C42 C37 P005 123.9 . . ?
C42 C37 C38 120.0 . . ?
H38 C38 C37 120.0(2) . . ?
C39 C38 C37 120.0 . . ?
C39 C38 H38 120.0(2) . . ?
H39 C39 C38 120.0(2) . . ?
C40 C39 C38 120.0 . . ?
C40 C39 H39 120.0(2) . . ?
H40 C40 C39 120.0(2) . . ?
C41 C40 C39 120.0 . . ?
C41 C40 H40 120.0(2) . . ?
H41 C41 C40 120.0(2) . . ?
C42 C41 C40 120.0 . . ?
C42 C41 H41 120.0(2) . . ?
C41 C42 C37 120.0 . . ?
H42 C42 C37 120.0(2) . . ?
H42 C42 C41 120.0(2) . . ?
H15 C15 C14 119.9(3) . . ?
C16 C15 C14 120.1(5) . . ?
C16 C15 H15 119.9(3) . . ?
H9 C9 N1 118.7(2) . . ?
C10 C9 N1 122.7(5) . . ?
C10 C9 H9 118.7(3) . . ?
H12 C12 C13 120.2(3) . . ?
C11 C12 C13 119.6(5) . . ?
C11 C12 H12 120.2(3) . . ?
H17 C17 C18 120.4(3) . . ?
C16 C17 C18 119.3(5) . . ?
C16 C17 H17 120.4(3) . . ?
H8a C8 Br1 109.5(3) . . ?
H8b C8 Br1 109.5(3) . . ?
H8b C8 H8a 108.1 . . ?
C5 C8 Br1 110.8(6) . . ?
C5 C8 H8a 109.5(4) . . ?
C5 C8 H8b 109.5(5) . . ?
H10 C10 C9 120.5(3) . . ?
C11 C10 C9 119.0(5) . . ?
C11 C10 H10 120.5(3) . . ?
C17 C16 C15 118.9(4) . . ?
H16 C16 C15 120.5(3) . . ?
H16 C16 C17 120.5(3) . . ?
C10 C11 C12 119.5(5) . . ?
H11 C11 C12 120.2(3) . . ?
H11 C11 C10 120.2(3) . . ?
C48 C43 P005 119.4 . . ?
C44 C43 P005 119.0 . . ?
C44 C43 C48 120.0 . . ?
H48 C48 C43 120.0(3) . . ?
C47 C48 C43 120.0 . . ?
C47 C48 H48 120.0(3) . . ?
H47 C47 C48 120.0(3) . . ?
C46 C47 C48 120.0 . . ?
C46 C47 H47 120.0(3) . . ?
H46 C46 C47 120.0(3) . . ?
C45 C46 C47 120.0 . . ?
C45 C46 H46 120.0(3) . . ?
H45 C45 C46 120.0(3) . . ?
C44 C45 C46 120.0 . . ?
C44 C45 H45 120.0(3) . . ?
C45 C44 C43 120.0 . . ?
H44 C44 C43 120.0(3) . . ?
H44 C44 C45 120.0(3) . . ?
C3 C2 C1 121.4(7) . . ?
C7 C2 C1 119.1(7) . . ?
C7 C2 C3 119.5(6) . . ?
H3 C3 C2 120.0(4) . . ?
C4 C3 C2 119.9(6) . . ?
C4 C3 H3 120.0(4) . . ?
H4 C4 C3 120.0(4) . . ?
C5 C4 C3 120.0(6) . . ?
C5 C4 H4 120.0(3) . . ?
C4 C5 C8 121.3(6) . . ?
C6 C5 C8 119.2(6) . . ?
C6 C5 C4 119.5(5) . . ?
H6 C6 C5 119.9(3) . . ?
C7 C6 C5 120.1(5) . . ?
C7 C6 H6 119.9(3) . . ?
C6 C7 C2 120.8(6) . . ?
H7 C7 C2 119.6(4) . . ?
H7 C7 C6 119.6(3) . . ?
C1A O2A Ru01 87(2) . . ?
C1A O1A Ru01 90(3) . . ?
O2A C1A Ru01 60.9(19) . . ?
O1A C1A Ru01 58(3) . . ?
O1A C1A O2A 119(4) . . ?
C2A C1A Ru01 174(3) . . ?
C2A C1A O2A 124(3) . . ?
C2A C1A O1A 118(3) . . ?
H8Ab C8A H8Aa 106.8 . . ?
C5A C8A H8Aa 107.1(12) . . ?
C5A C8A H8Ab 107.1(11) . . ?
Br1A C8A H8Aa 107.1(7) . . ?
Br1A C8A H8Ab 107.1(7) . . ?
Br1A C8A C5A 120.9(17) . . ?
C3A C2A C1A 120(2) . . ?
C7A C2A C1A 121(2) . . ?
C7A C2A C3A 120(2) . . ?
H3A C3A C2A 120.4(14) . . ?
C4A C3A C2A 119(2) . . ?
C4A C3A H3A 120.4(14) . . ?
H4A C4A C3A 118.7(14) . . ?
C5A C4A C3A 123(2) . . ?
C5A C4A H4A 118.7(12) . . ?
C4A C5A C8A 125.1(17) . . ?
C6A C5A C8A 115.4(18) . . ?
C6A C5A C4A 118.7(17) . . ?
H6A C6A C5A 121.1(11) . . ?
C7A C6A C5A 117.8(18) . . ?
C7A C6A H6A 121.1(12) . . ?
C6A C7A C2A 122.1(19) . . ?
H7A C7A C2A 119.0(13) . . ?
H7A C7A C6A 119.0(11) . . ?
H31a C31 P003 108.07(13) . . ?
H31b C31 P003 108.07(13) . . ?
H31b C31 H31a 107.3 . . ?
C32 C31 P003 116.9(3) . . ?
C32 C31 H31a 108.1(2) . . ?
C32 C31 H31b 108.1(3) . . ?
H32a C32 C31 107.8(3) . . ?
H32b C32 C31 107.8(3) . . ?
H32b C32 H32a 107.2 . . ?
H32c C32 C31 110.6(3) . . ?
H32c C32 H32a 48.9 . . ?
H32c C32 H32b 139.6 . . ?
H32d C32 C31 110.6(2) . . ?
H32d C32 H32a 64.4 . . ?
H32d C32 H32b 44.1 . . ?
H32d C32 H32c 108.7 . . ?
C33 C32 C31 118.0(4) . . ?
C33 C32 H32a 107.8(3) . . ?
C33 C32 H32b 107.8(3) . . ?
C33 C32 H32c 63.8(3) . . ?
C33 C32 H32d 130.3(3) . . ?
C35 C32 C31 105.7(5) . . ?
C35 C32 H32a 145.5(5) . . ?
C35 C32 H32b 69.5(4) . . ?
C35 C32 H32c 110.6(5) . . ?
C35 C32 H32d 110.6(4) . . ?
C35 C32 C33 47.1(5) . . ?
H34a C34 P005 109.1(3) . . ?
H34b C34 P005 109.1(2) . . ?
H34b C34 H34a 107.9 . . ?
C33 C34 P005 112.4(5) . . ?
C33 C34 H34a 109.1(5) . . ?
C33 C34 H34b 109.1(4) . . ?
C34 C33 C32 108.7(6) . . ?
H33a C33 C32 110.0(3) . . ?
H33a C33 C34 110.0(4) . . ?
H33b C33 C32 110.0(3) . . ?
H33b C33 C34 110.0(4) . . ?
H33b C33 H33a 108.3 . . ?
H36a C36 P005 109.0(3) . . ?
H36b C36 P005 109.0(4) . . ?
H36b C36 H36a 107.8 . . ?
C35 C36 P005 112.7(9) . . ?
C35 C36 H36a 109.0(5) . . ?
C35 C36 H36b 109.0(6) . . ?
C36 C35 C32 109.9(8) . . ?
H35a C35 C32 109.7(4) . . ?
H35a C35 C36 109.7(5) . . ?
H35b C35 C32 109.7(5) . . ?
H35b C35 C36 109.7(6) . . ?
H35b C35 H35a 108.2 . . ?
C38A C37A P005 121.3 . . ?
C42A C37A P005 118.7 . . ?
C42A C37A C38A 120.0 . . ?
H38A C38A C37A 120.0(4) . . ?
C39A C38A C37A 120.0 . . ?
C39A C38A H38A 120.0(4) . . ?
H39A C39A C38A 120.0(4) . . ?
C40A C39A C38A 120.0 . . ?
C40A C39A H39A 120.0(4) . . ?
H40A C40A C39A 120.0(4) . . ?
C41A C40A C39A 120.0 . . ?
C41A C40A H40A 120.0(4) . . ?
H41A C41A C40A 120.0(4) . . ?
C42A C41A C40A 120.000000000(15) . . ?
C42A C41A H41A 120.0(4) . . ?
C41A C42A C37A 120.0 . . ?
H42A C42A C37A 120.0(4) . . ?
H42A C42A C41A 120.0(4) . . ?
C48A C43A P005 119.4 . . ?
C44A C43A P005 120.6 . . ?
C44A C43A C48A 120.0 . . ?
H48A C48A C43A 120.0(3) . . ?
C47A C48A C43A 120.0 . . ?
C47A C48A H48A 120.0(3) . . ?
H47A C47A C48A 120.0(3) . . ?
C46A C47A C48A 120.0 . . ?
C46A C47A H47A 120.0(3) . . ?
H46A C46A C47A 120.0(3) . . ?
C45A C46A C47A 120.0 . . ?
C45A C46A H46A 120.0(3) . . ?
H45A C45A C46A 120.0(3) . . ?
C44A C45A C46A 120.0 . . ?
C44A C45A H45A 120.0(3) . . ?
C45A C44A C43A 120.0 . . ?
H44A C44A C43A 120.0(3) . . ?
H44A C44A C45A 120.0(3) . . ?

loop_
_geom_torsion_atom_site_label_1
_geom_torsion_atom_site_label_2
_geom_torsion_atom_site_label_3
_geom_torsion_atom_site_label_4
_geom_torsion
_geom_torsion_site_symmetry_1
_geom_torsion_site_symmetry_2
_geom_torsion_site_symmetry_3
_geom_torsion_site_symmetry_4
_geom_torsion_publ_flag
Ru01 P003 C25 C26 -5.67(13) . . . . ?
Ru01 P003 C25 C30 175.01(12) . . . . ?
Ru01 P003 C19 C20 86.10(12) . . . . ?
Ru01 P003 C19 C24 -85.58(12) . . . . ?
Ru01 P003 C31 C32 85.7(3) . . . . ?
Ru01 P005 C43 C48 -76.5(4) . . . . ?
Ru01 P005 C43 C44 89.0(3) . . . . ?
Ru01 P005 C34 C33 -50.3(3) . . . . ?
Ru01 P005 C36 C35 77.7(5) . . . . ?
Ru01 P005 C37A C38A 16.5(7) . . . . ?
Ru01 P005 C37A C42A -160.9(5) . . . . ?
Ru01 O2 C1 O1 2.8(10) . . . . ?
Ru01 O2 C1 C2 -175.5(4) . . . . ?
Ru01 O1 C1 O2 -3.0(11) . . . . ?
Ru01 O1 C1 C2 175.4(5) . . . . ?
Ru01 N2 C18 C17 178.4(3) . . . . ?
Ru01 N2 C14 C13 -5.6(3) . . . . ?
Ru01 N2 C14 C15 177.7(3) . . . . ?
Ru01 N1 C13 C14 7.1(3) . . . . ?
Ru01 N1 C13 C12 -175.9(3) . . . . ?
Ru01 N1 C9 C10 175.9(4) . . . . ?
Ru01 O2A C1A O1A 6(4) . . . . ?
Ru01 O2A C1A C2A -175.6(14) . . . . ?
Ru01 O1A C1A O2A -6(4) . . . . ?
Ru01 O1A C1A C2A 175.3(15) . . . . ?
Br1 C8 C5 C4 102.5(6) . . . . ?
Br1 C8 C5 C6 -76.1(7) . . . . ?
P003 C25 C26 C27 -179.32(8) . . . . ?
P003 C25 C30 C29 179.33(8) . . . . ?
P003 C19 C20 C21 -171.63(8) . . . . ?
P003 C19 C24 C23 171.70(9) . . . . ?
P003 C31 C32 C33 -36.2(4) . . . . ?
P003 C31 C32 C35 -85.5(5) . . . . ?
P005 C37 C38 C39 -177.35(18) . . . . ?
P005 C37 C42 C41 177.1(2) . . . . ?
P005 C43 C48 C47 165.3(3) . . . . ?
P005 C43 C44 C45 -165.4(2) . . . . ?
P005 C34 C33 C32 108.1(5) . . . . ?
P005 C36 C35 C32 -105.1(7) . . . . ?
P005 C37A C38A C39A -177.4(4) . . . . ?
P005 C37A C42A C41A 177.4(4) . . . . ?
P005 C43A C48A C47A 177.4(2) . . . . ?
P005 C43A C44A C45A -177.4(2) . . . . ?
O2 C1 C2 C3 -10.7(13) . . . . ?
O2 C1 C2 C7 170.5(9) . . . . ?
O1 C1 C2 C3 171.0(13) . . . . ?
O1 C1 C2 C7 -7.8(15) . . . . ?
N2 C18 C17 C16 3.9(5) . . . . ?
N2 C14 C13 N1 -1.0(4) . . . . ?
N2 C14 C13 C12 -177.9(4) . . . . ?
N2 C14 C15 C16 3.5(4) . . . . ?
N1 C13 C14 C15 175.6(3) . . . . ?
N1 C13 C12 C11 -0.7(5) . . . . ?
N1 C9 C10 C11 -0.3(6) . . . . ?
C13 N1 C9 C10 0.5(5) . . . . ?
C13 C14 N2 C18 172.9(3) . . . . ?
C13 C14 C15 C16 -172.9(4) . . . . ?
C13 C12 C11 C10 0.8(6) . . . . ?
C18 N2 C14 C15 -3.8(4) . . . . ?
C18 C17 C16 C15 -4.1(5) . . . . ?
C25 P003 C19 C20 -148.00(14) . . . . ?
C25 P003 C19 C24 40.32(15) . . . . ?
C25 P003 C31 C32 -47.7(3) . . . . ?
C25 C26 C27 C28 -0.0(2) . . . . ?
C25 C30 C29 C28 -0.0(2) . . . . ?
C26 C25 P003 C19 -126.08(17) . . . . ?
C26 C25 P003 C31 129.14(19) . . . . ?
C26 C25 C30 C29 0.0(2) . . . . ?
C26 C27 C28 C29 0.0(2) . . . . ?
C27 C26 C25 C30 0.0(2) . . . . ?
C27 C28 C29 C30 0.0(2) . . . . ?
C30 C25 P003 C19 54.60(17) . . . . ?
C30 C25 P003 C31 -50.2(2) . . . . ?
C19 P003 C31 C32 -153.4(3) . . . . ?
C19 C20 C21 C22 -0.0(2) . . . . ?
C19 C24 C23 C22 -0.0(2) . . . . ?
C20 C19 P003 C31 -42.0(2) . . . . ?
C20 C19 C24 C23 -0.0(2) . . . . ?
C20 C21 C22 C23 0.0(2) . . . . ?
C21 C20 C19 C24 0.0(2) . . . . ?
C21 C22 C23 C24 0.0(2) . . . . ?
C24 C19 P003 C31 146.27(19) . . . . ?
C14 N2 C18 C17 0.1(4) . . . . ?
C14 C13 N1 C9 -177.0(4) . . . . ?
C14 C13 C12 C11 176.0(5) . . . . ?
C14 C15 C16 C17 0.6(5) . . . . ?
C1 C2 C3 C4 -178.2(9) . . . . ?
C1 C2 C7 C6 -179.6(8) . . . . ?
C37 P005 C43 C48 45.3(4) . . . . ?
C37 P005 C43 C44 -149.2(4) . . . . ?
C37 P005 C34 C33 -172.4(5) . . . . ?
C37 P005 C36 C35 -63.3(6) . . . . ?
C37 P005 C37A C38A 4(10) . . . . ?
C37 P005 C37A C42A -174(11) . . . . ?
C37 C38 C39 C40 0.0(6) . . . . ?
C37 C42 C41 C40 0.0(5) . . . . ?
C38 C37 C42 C41 -0.0(6) . . . . ?
C38 C39 C40 C41 -0.0(5) . . . . ?
C39 C38 C37 C42 -0.0(6) . . . . ?
C39 C40 C41 C42 -0.0(6) . . . . ?
C15 C14 C13 C12 -1.2(5) . . . . ?
C9 N1 C13 C12 0.0(5) . . . . ?
C9 C10 C11 C12 -0.4(7) . . . . ?
C8 C5 C4 C3 -177.3(8) . . . . ?
C8 C5 C6 C7 179.5(8) . . . . ?
C43 P005 C34 C33 85.3(5) . . . . ?
C43 P005 C36 C35 -162.9(6) . . . . ?
C43 P005 C37A C38A -109.9(6) . . . . ?
C43 P005 C37A C42A 72.7(5) . . . . ?
C43 C48 C47 C46 -0.0(7) . . . . ?
C43 C44 C45 C46 0.0(7) . . . . ?
C48 C43 P005 C34 145.3(4) . . . . ?
C48 C43 P005 C36 162.7(6) . . . . ?
C48 C43 P005 C37A 49.8(7) . . . . ?
C48 C43 P005 C43A -56.7(9) . . . . ?
C48 C43 C44 C45 -0.0(6) . . . . ?
C48 C47 C46 C45 0.0(7) . . . . ?
C47 C48 C43 C44 0.0(7) . . . . ?
C47 C46 C45 C44 -0.0(6) . . . . ?
C44 C43 P005 C34 -49.3(6) . . . . ?
C44 C43 P005 C36 -31.9(6) . . . . ?
C44 C43 P005 C37A -144.7(7) . . . . ?
C44 C43 P005 C43A 108.8(10) . . . . ?
C2 C3 C4 C5 -2.0(12) . . . . ?
C2 C7 C6 C5 -2.3(9) . . . . ?
C3 C2 C7 C6 1.6(11) . . . . ?
C3 C4 C5 C6 1.3(10) . . . . ?
C4 C3 C2 C7 0.6(12) . . . . ?
C4 C5 C6 C7 0.9(8) . . . . ?
O2A C1A C2A C3A -1(5) . . . . ?
O2A C1A C2A C7A 179(3) . . . . ?
O1A C1A C2A C3A 178(4) . . . . ?
O1A C1A C2A C7A -2(6) . . . . ?
C1A C2A C3A C4A 178(3) . . . . ?
C1A C2A C7A C6A -175(3) . . . . ?
C8A C5A C4A C3A -167(3) . . . . ?
C8A C5A C6A C7A 171.0(19) . . . . ?
C2A C3A C4A C5A -1(3) . . . . ?
C2A C7A C6A C5A -4(3) . . . . ?
C3A C2A C7A C6A 5(3) . . . . ?
C3A C4A C5A C6A 2(3) . . . . ?
C4A C3A C2A C7A -2(3) . . . . ?
C4A C5A C8A Br1A 104(2) . . . . ?
C4A C5A C6A C7A 0(2) . . . . ?
C6A C5A C8A Br1A -66.0(18) . . . . ?
C31 C32 C33 C34 -65.7(5) . . . . ?
C31 C32 C35 C36 91.1(6) . . . . ?
C34 P005 C36 C35 -27.3(12) . . . . ?
C34 P005 C37A C38A 145.5(5) . . . . ?
C34 P005 C37A C42A -31.9(5) . . . . ?
C34 C33 C32 C35 19.9(7) . . . . ?
C33 C32 C35 C36 -22.8(9) . . . . ?
C33 C34 P005 C36 39.3(9) . . . . ?
C33 C34 P005 C37A -175.4(8) . . . . ?
C33 C34 P005 C43A 79.9(6) . . . . ?
C36 P005 C37A C38A 160.3(6) . . . . ?
C36 P005 C37A C42A -17.1(6) . . . . ?
C35 C36 P005 C37A -65.5(10) . . . . ?
C35 C36 P005 C43A -171.3(8) . . . . ?
C37A C38A C39A C40A 0.0(11) . . . . ?
C37A C42A C41A C40A 0.0(8) . . . . ?
C38A C37A P005 C43A -97.0(7) . . . . ?
C38A C37A C42A C41A -0.0(11) . . . . ?
C38A C39A C40A C41A 0.0(8) . . . . ?
C39A C38A C37A C42A -0.0(11) . . . . ?
C39A C40A C41A C42A -0.0(11) . . . . ?
C42A C37A P005 C43A 85.6(9) . . . . ?
C43A C48A C47A C46A -0.0(8) . . . . ?
C43A C44A C45A C46A -0.0(7) . . . . ?
C48A C43A C44A C45A 0.0(7) . . . . ?
C48A C47A C46A C45A -0.0(7) . . . . ?
C47A C48A C43A C44A -0.0(8) . . . . ?
C47A C46A C45A C44A 0.0(7) . . . . ?

_smtbx_masks_special_details     ?
loop_
_smtbx_masks_void_nr
_smtbx_masks_void_average_x
_smtbx_masks_void_average_y
_smtbx_masks_void_average_z
_smtbx_masks_void_volume
_smtbx_masks_void_count_electrons
_smtbx_masks_void_content
1 -0.016 -0.044 0.337 47.7 3.3 '0.3 H2O'
2 0.016 0.044 0.663 47.7 2.6 '0.3 H2O'
3 -0.087 0.109 0.021 9.3 0.1 ?
4 0.016 0.456 0.163 47.7 2.6 '0.3 H2O'
5 -0.087 0.391 0.521 9.3 0.1 ?
6 -0.016 0.544 0.837 47.7 2.6 '0.3 H2O'
7 0.087 0.609 0.479 9.3 0.0 ?
8 0.087 0.891 0.979 9.3 0.0 ?
9 0.407 0.020 0.936 6.7 0.0 ?
10 0.407 0.480 0.436 6.7 0.0 ?
11 0.593 -0.020 0.064 6.7 0.0 ?
12 0.593 0.520 0.564 6.7 0.0 ?

_smtbx_masks_void_probe_radius   1.0
_smtbx_masks_void_truncation_radius 1.0
_shelx_fab_file                  
;
-20 0 4 0.0329 0.2899
-20 1 3 -0.1418 -0.2938
-20 1 4 0.1193 0.1672
-20 1 5 -0.0692 0.0402
-19 0 2 -0.4838 0.3812
-19 0 4 -0.2959 0.3511
-19 0 6 0.3491 -0.1142
-19 0 8 0.2796 0.0030
-19 0 10 -0.4582 -0.3864
-19 1 1 0.2352 0.0793
-19 1 2 0.0391 0.0380
-19 1 3 -0.2487 -0.3640
-19 1 4 0.0647 0.1059
-19 1 5 -0.3189 0.0968
-19 1 6 0.0688 0.1932
-19 1 7 -0.6999 0.0193
-19 1 8 -0.1448 -0.1719
-19 1 9 -0.1727 0.0738
-19 1 10 -0.0408 -0.0429
-19 1 11 0.6786 0.0534
-19 2 1 0.3504 -0.1996
-19 2 2 -0.1331 0.2301
-19 2 3 -0.3423 -0.2413
-19 2 4 -0.3250 0.2404
-19 2 5 -0.0546 -0.1616
-19 2 6 0.2680 -0.1566
-19 2 7 -0.1153 -0.2528
-19 2 8 0.1801 -0.0336
-19 2 9 0.2103 0.1001
-19 2 10 -0.1330 -0.0995
-19 2 11 -0.0130 -0.1773
-19 3 1 0.0441 0.0195
-19 3 2 0.0003 0.1492
-19 3 3 -0.1690 -0.0750
-19 3 4 -0.0140 -0.1920
-19 3 5 0.0662 0.0748
-19 3 6 0.1554 -0.0246
-19 3 7 -0.2718 0.0573
-19 3 8 -0.1104 -0.1566
-19 3 9 -0.2486 -0.1363
-19 3 10 0.0655 -0.0405
-19 4 1 0.2980 -0.0201
-19 4 2 0.2049 -0.0266
-19 4 3 -0.0785 -0.1184
-19 4 4 -0.3036 -0.1936
-19 4 5 -0.0853 -0.0052
-19 4 6 0.0653 -0.0017
-19 4 7 -0.2482 -0.2066
-19 4 8 0.1657 0.0217
-19 4 9 -0.0331 -0.0439
-19 5 1 -0.1615 -0.1161
-19 5 2 0.0123 0.0463
-19 5 3 -0.1563 0.1227
-19 5 4 -0.2705 -0.0812
-19 5 5 0.2389 0.0271
-19 5 6 0.2993 0.0095
-19 5 7 -0.0379 -0.0825
-19 5 8 0.1319 0.0131
-19 6 3 0.3905 0.0440
-19 6 4 -0.0915 -0.2746
-19 6 5 0.0094 -0.1653
-18 0 2 -0.1795 0.4818
-18 0 4 -0.2753 0.3869
-18 0 6 0.5300 0.0309
-18 0 8 0.5207 -0.0105
-18 0 10 -0.7562 -0.3852
-18 0 12 -0.6928 -0.0221
-18 0 14 -0.4688 -0.3142
-18 1 1 0.6893 0.1353
-18 1 2 -0.0364 0.0466
-18 1 3 0.2624 -0.3825
-18 1 4 -0.0326 0.1087
-18 1 5 -0.2380 0.1008
-18 1 6 0.1744 0.3115
-18 1 7 -0.9333 -0.0145
-18 1 8 -0.2183 -0.0945
-18 1 9 -0.2741 0.1412
-18 1 10 -0.0578 0.1280
-18 1 11 0.5755 0.0247
-18 1 12 0.0319 -0.0835
-18 1 13 0.3038 0.1227
-18 1 14 0.0027 -0.2351
-18 2 1 0.3252 -0.1179
-18 2 2 0.0949 0.2351
-18 2 3 -0.2833 -0.1082
-18 2 4 -0.2353 0.2346
-18 2 5 -0.1497 -0.1666
-18 2 6 0.4286 -0.1056
-18 2 7 -0.0895 -0.2055
-18 2 8 0.3290 -0.0394
-18 2 9 0.2182 0.0472
-18 2 10 -0.3780 -0.1485
-18 2 11 -0.1835 -0.1336
-18 2 12 -0.6330 -0.0487
-18 2 13 -0.2058 0.2225
-18 2 14 -0.4399 -0.2020
-18 3 1 0.3490 0.0155
-18 3 2 -0.1657 0.2597
-18 3 3 0.2496 -0.0926
-18 3 4 -0.0868 -0.1315
-18 3 5 -0.0024 0.0305
-18 3 6 0.2986 0.0785
-18 3 7 -0.3084 0.0774
-18 3 8 -0.1690 -0.1662
-18 3 9 -0.3964 -0.1494
-18 3 10 -0.0088 0.0234
-18 3 11 0.1442 -0.1126
-18 3 12 0.0734 -0.1240
-18 3 13 0.1973 -0.1373
-18 4 1 0.3031 0.0370
-18 4 2 0.3753 -0.1121
-18 4 3 -0.0733 0.0117
-18 4 4 -0.1974 -0.2203
-18 4 5 -0.1331 0.0353
-18 4 6 0.1517 -0.0777
-18 4 7 -0.0901 -0.1910
-18 4 8 0.1987 -0.0120
-18 4 9 -0.0803 -0.1159
-18 4 10 0.1002 0.0804
-18 4 11 0.0293 -0.0139
-18 4 12 -0.2540 0.0032
-18 4 13 -0.2119 -0.0010
-18 5 1 0.0324 -0.1512
-18 5 2 -0.2098 0.1322
-18 5 3 0.0191 0.1430
-18 5 4 -0.2240 0.0363
-18 5 5 0.2729 -0.0022
-18 5 6 0.3581 0.0229
-18 5 7 -0.0003 -0.0467
-18 5 8 0.2168 -0.0160
-18 5 9 -0.2348 -0.1315
-18 5 10 0.1812 -0.1104
-18 5 11 -0.1016 -0.1608
-18 5 12 -0.0689 -0.0807
-18 6 1 -0.0067 0.0735
-18 6 2 0.1313 0.0440
-18 6 3 0.3895 0.1572
-18 6 4 -0.0722 -0.2764
-18 6 5 0.0078 -0.0976
-18 6 6 -0.0930 -0.0043
-18 6 7 -0.2130 -0.0365
-18 6 8 0.3072 0.0576
-18 6 9 -0.2735 -0.1864
-18 6 10 0.0741 -0.0028
-18 6 11 0.0323 0.1990
-18 7 1 0.0766 -0.1749
-18 7 2 -0.2557 -0.0907
-18 7 3 0.0024 -0.0439
-18 7 4 -0.5457 0.0758
-18 7 5 0.1169 0.0539
-18 7 6 0.5282 0.1152
-18 7 7 0.0832 -0.1394
-18 7 8 0.2393 -0.0869
-18 7 9 -0.0658 0.1042
-18 8 1 -0.0237 -0.1647
-18 8 2 -0.3869 0.0591
-18 8 3 0.4878 0.2666
-18 8 4 0.2170 0.0216
-18 8 5 0.1666 -0.1433
-18 8 6 -0.0797 -0.1471
-17 0 2 -0.3970 0.5291
-17 0 4 -0.4741 0.4157
-17 0 6 0.8365 0.2058
-17 0 8 0.9680 0.0009
-17 0 10 -0.6025 -0.3073
-17 0 12 -0.4841 -0.1061
-17 0 14 -0.2729 -0.3232
-17 0 16 0.3722 0.1481
-17 1 1 0.3375 0.1556
-17 1 2 -0.1121 -0.0087
-17 1 3 0.4881 -0.3252
-17 1 4 -0.1657 0.0707
-17 1 5 -0.0568 0.0833
-17 1 6 0.2364 0.3349
-17 1 7 -1.0574 -0.0241
-17 1 8 -0.2757 -0.0130
-17 1 9 -0.1123 0.2138
-17 1 10 0.0355 0.2293
-17 1 11 0.8362 0.0476
-17 1 12 0.0872 -0.0446
-17 1 13 0.7054 0.2436
-17 1 14 0.0320 -0.0785
-17 1 15 0.0060 -0.0038
-17 1 16 -0.0891 0.0281
-17 2 1 0.4195 -0.0769
-17 2 2 -0.2738 0.2339
-17 2 3 -0.0348 -0.0158
-17 2 4 -0.3085 0.2435
-17 2 5 -0.3938 -0.1964
-17 2 6 0.6333 -0.0178
-17 2 7 -0.1105 -0.1473
-17 2 8 0.6866 -0.0042
-17 2 9 0.2777 -0.0704
-17 2 10 -0.2419 -0.1372
-17 2 11 -0.1660 -0.0729
-17 2 12 -0.4871 -0.0029
-17 2 13 -0.2027 0.2485
-17 2 14 -0.2573 -0.1965
-17 2 15 -0.0823 -0.0127
-17 2 16 0.2006 0.1556
-17 3 1 0.0456 0.0480
-17 3 2 -0.2722 0.2104
-17 3 3 0.3663 -0.0407
-17 3 4 -0.2397 -0.1218
-17 3 5 -0.1003 0.0292
-17 3 6 0.2825 0.1368
-17 3 7 -0.2841 0.0933
-17 3 8 -0.2456 -0.1202
-17 3 9 -0.3590 -0.0744
-17 3 10 0.0929 0.0835
-17 3 11 0.4102 -0.0480
-17 3 12 0.2442 -0.1152
-17 3 13 0.4660 -0.0936
-17 3 14 0.1146 0.0530
-17 3 15 0.0011 0.0073
-17 4 1 0.6176 -0.0307
-17 4 2 -0.0135 -0.1490
-17 4 3 0.0708 0.0024
-17 4 4 -0.1649 -0.1853
-17 4 5 -0.3779 0.0161
-17 4 6 0.1958 -0.1463
-17 4 7 -0.1417 -0.1118
-17 4 8 0.3483 0.0070
-17 4 9 -0.0382 -0.1241
-17 4 10 0.2493 0.0469
-17 4 11 0.0925 -0.0493
-17 4 12 -0.1378 0.1021
-17 4 13 -0.2546 -0.0283
-17 4 14 -0.1374 -0.0502
-17 4 15 0.0406 -0.1235
-17 5 1 -0.1871 -0.0848
-17 5 2 -0.2574 0.0193
-17 5 3 -0.0379 0.1890
-17 5 4 -0.2238 0.0190
-17 5 5 0.1976 -0.0089
-17 5 6 0.1122 0.0574
-17 5 7 0.0579 -0.0144
-17 5 8 0.2149 0.0577
-17 5 9 -0.1621 -0.0960
-17 5 10 0.2370 -0.1295
-17 5 11 0.0535 -0.1529
-17 5 12 0.1920 -0.0881
-17 5 13 0.2676 -0.2133
-17 5 14 0.1484 0.0366
-17 6 1 0.3288 0.0122
-17 6 2 0.0756 0.0515
-17 6 3 0.4715 0.0408
-17 6 4 -0.1205 -0.2522
-17 6 5 -0.1698 -0.0687
-17 6 6 -0.1523 -0.0932
-17 6 7 -0.2223 0.0470
-17 6 8 0.3235 -0.0096
-17 6 9 -0.3190 -0.1342
-17 6 10 0.2113 0.0143
-17 6 11 0.2123 0.1213
-17 6 12 0.3309 0.1839
-17 6 13 0.0265 -0.1556
-17 7 1 -0.0735 -0.0980
-17 7 2 -0.2539 -0.2000
-17 7 3 -0.1870 -0.0667
-17 7 4 -0.5925 0.0732
-17 7 5 0.2667 0.0456
-17 7 6 0.3173 0.1222
-17 7 7 0.0565 -0.1835
-17 7 8 0.2671 0.0732
-17 7 9 0.0583 0.1895
-17 7 10 0.4949 0.0489
-17 7 11 0.1066 -0.1296
-17 7 12 0.0687 -0.0217
-17 8 1 0.1405 -0.2424
-17 8 2 -0.3545 0.1114
-17 8 3 0.7634 0.1682
-17 8 4 0.1664 -0.0047
-17 8 5 0.0622 -0.1412
-17 8 6 -0.2392 -0.1846
-17 8 7 -0.2908 0.2935
-17 8 8 0.2314 0.1932
-17 8 9 -0.1674 -0.0124
-17 8 10 -0.0321 -0.0690
-17 8 11 -0.0338 0.2224
-17 9 1 0.1257 0.1122
-17 9 2 -0.2294 -0.1033
-17 9 3 0.1078 -0.2436
-17 9 4 -0.5762 -0.2160
-17 9 5 -0.2114 0.0477
-17 9 6 0.3276 0.2705
-17 9 7 0.2082 -0.1133
-17 9 8 0.1724 -0.0662
-17 9 9 -0.1608 0.1478
-17 10 3 0.4498 0.1093
-17 10 4 0.4089 0.2693
-16 0 2 -0.3580 0.4224
-16 0 4 -0.9409 0.3650
-16 0 6 0.7918 0.2963
-16 0 8 1.0384 -0.0235
-16 0 10 -0.6179 -0.2637
-16 0 12 -0.7601 -0.2472
-16 0 14 -0.4881 -0.3046
-16 0 16 0.4198 0.0236
-16 1 1 0.3671 0.0771
-16 1 2 -0.2295 -0.0334
-16 1 3 0.7032 -0.3110
-16 1 4 -0.2042 0.0839
-16 1 5 -0.0775 -0.0157
-16 1 6 0.3238 0.3457
-16 1 7 -1.4657 -0.0649
-16 1 8 -0.3113 0.1636
-16 1 9 -0.3666 0.1933
-16 1 10 0.0680 0.3019
-16 1 11 0.6628 0.0147
-16 1 12 0.1054 -0.0391
-16 1 13 0.7173 0.2883
-16 1 14 0.1548 -0.0603
-16 1 15 0.0545 0.0139
-16 1 16 -0.0414 0.0285
-16 1 17 -0.0609 -0.0564
-16 2 1 0.3883 0.0414
-16 2 2 -0.4500 0.1140
-16 2 3 0.4476 0.1286
-16 2 4 -0.5669 0.1764
-16 2 5 -0.4596 -0.1580
-16 2 6 0.5066 0.0462
-16 2 7 -0.0866 -0.0586
-16 2 8 0.7556 0.0126
-16 2 9 0.1616 -0.1549
-16 2 10 -0.3584 -0.1535
-16 2 11 -0.2009 -0.0418
-16 2 12 -0.7637 -0.0272
-16 2 13 -0.1827 0.1341
-16 2 14 -0.4537 -0.2218
-16 2 15 -0.0588 0.0092
-16 2 16 0.2388 0.1918
-16 2 17 0.1807 0.0370
-16 3 1 0.2322 0.0230
-16 3 2 -0.4703 0.2080
-16 3 3 0.4729 -0.0388
-16 3 4 -0.1963 -0.0549
-16 3 5 -0.3332 0.0356
-16 3 6 0.3982 0.1420
-16 3 7 -0.5449 0.0812
-16 3 8 -0.3291 -0.0337
-16 3 9 -0.6818 0.0088
-16 3 10 -0.0254 0.1490
-16 3 11 0.3089 -0.0509
-16 3 12 0.2835 -0.1034
-16 3 13 0.3342 -0.0593
-16 3 14 0.2453 0.1104
-16 3 15 0.1275 0.0103
-16 3 16 -0.0647 -0.0316
-16 3 17 -0.1237 -0.0498
-16 4 1 0.7132 0.0341
-16 4 2 -0.2867 -0.2439
-16 4 3 0.4331 0.0759
-16 4 4 -0.1678 -0.1676
-16 4 5 -0.2961 -0.0132
-16 4 6 0.0076 -0.1876
-16 4 7 -0.1861 -0.0794
-16 4 8 0.2954 0.0251
-16 4 9 -0.1784 -0.1233
-16 4 10 0.0504 -0.0246
-16 4 11 -0.1020 -0.0552
-16 4 12 -0.4124 0.1724
-16 4 13 -0.3191 -0.0680
-16 4 14 -0.2768 -0.0791
-16 4 15 0.0360 -0.2069
-16 4 16 0.0916 0.0040
-16 4 17 0.1099 0.1680
-16 5 1 0.0240 -0.0558
-16 5 2 -0.4129 0.0552
-16 5 3 -0.0650 0.1850
-16 5 4 0.0026 0.0148
-16 5 5 -0.0147 0.0385
-16 5 6 0.1013 -0.0003
-16 5 7 -0.0593 0.0080
-16 5 8 0.1723 0.0215
-16 5 9 -0.3958 -0.0798
-16 5 10 -0.0866 -0.1091
-16 5 11 -0.1172 -0.1608
-16 5 12 0.2540 -0.0563
-16 5 13 0.0947 -0.2649
-16 5 14 0.1545 0.0286
-16 5 15 0.1939 0.0350
-16 5 16 0.1210 -0.1281
-16 6 1 0.4169 0.1147
-16 6 2 0.1364 0.0059
-16 6 3 0.6213 0.0132
-16 6 4 -0.1741 -0.1835
-16 6 5 0.0348 -0.1131
-16 6 6 -0.2974 -0.1452
-16 6 7 -0.1982 -0.0701
-16 6 8 0.1208 -0.1344
-16 6 9 -0.5104 -0.1451
-16 6 10 0.0945 -0.0504
-16 6 11 0.0149 0.0364
-16 6 12 0.1631 0.1288
-16 6 13 -0.0518 -0.1782
-16 6 14 0.0313 0.0041
-16 6 15 0.3096 -0.0210
-16 7 1 -0.0039 -0.0699
-16 7 2 -0.4256 -0.1094
-16 7 3 -0.3703 -0.0473
-16 7 4 -0.3905 0.0498
-16 7 5 0.3049 0.0812
-16 7 6 0.2995 -0.0776
-16 7 7 -0.0135 -0.2269
-16 7 8 0.3258 -0.0093
-16 7 9 0.0456 0.0988
-16 7 10 0.2979 -0.0561
-16 7 11 -0.0548 -0.1662
-16 7 12 0.1472 0.0761
-16 7 13 -0.0375 0.0844
-16 7 14 0.0263 0.1397
-16 8 1 0.0002 -0.1518
-16 8 2 -0.1398 0.1810
-16 8 3 0.9881 0.1110
-16 8 4 0.0617 0.0432
-16 8 5 0.2321 -0.2651
-16 8 6 -0.3732 -0.1446
-16 8 7 -0.1566 0.1487
-16 8 8 0.1707 -0.0054
-16 8 9 -0.3603 -0.1415
-16 8 10 -0.0719 -0.0692
-16 8 11 -0.1053 0.2660
-16 8 12 0.1644 0.1895
-16 8 13 0.0862 -0.1210
-16 9 1 0.1867 0.1663
-16 9 2 -0.4712 -0.0318
-16 9 3 -0.1511 -0.2160
-16 9 4 -0.6390 -0.2583
-16 9 5 -0.0437 0.1733
-16 9 6 0.4341 0.0177
-16 9 7 0.1456 -0.2743
-16 9 8 0.2667 -0.1812
-16 9 9 -0.0439 0.1114
-16 9 10 0.2643 0.2336
-16 9 11 0.1692 0.0055
-16 9 12 0.1761 0.0539
-16 10 1 0.2588 -0.3535
-16 10 2 -0.6078 -0.1900
-16 10 3 0.6339 0.1138
-16 10 4 0.4500 0.3203
-16 10 5 0.4356 -0.1569
-16 10 6 -0.2257 -0.2063
-16 10 7 -0.1821 0.0553
-16 10 8 0.0994 0.3761
-16 10 9 -0.1273 -0.0410
-16 10 10 -0.1307 -0.0468
-16 11 1 0.2523 0.3501
-16 11 2 -0.3628 0.1788
-16 11 3 0.1355 0.1132
-16 11 4 -0.2788 -0.4607
-16 11 5 -0.2620 0.0254
-16 11 6 0.0343 0.1384
-16 11 7 0.0641 -0.0728
-15 0 2 -0.1473 0.2953
-15 0 4 -1.0127 0.2867
-15 0 6 1.0113 0.2825
-15 0 8 1.2515 -0.0434
-15 0 10 -0.2919 -0.2250
-15 0 12 -0.8495 -0.3799
-15 0 14 -0.6617 -0.3310
-15 0 16 0.1530 -0.1483
-15 0 18 -0.0134 0.2206
-15 1 1 0.2701 0.0826
-15 1 2 -0.4184 -0.1326
-15 1 3 1.1970 -0.2515
-15 1 4 -0.2716 0.0220
-15 1 5 0.3393 -0.1559
-15 1 6 0.3723 0.2293
-15 1 7 -1.4639 -0.1398
-15 1 8 -0.1657 0.2727
-15 1 9 -0.6059 0.1250
-15 1 10 0.1561 0.3600
-15 1 11 0.6411 0.0122
-15 1 12 0.1004 0.0959
-15 1 13 0.9637 0.2898
-15 1 14 0.2201 -0.0401
-15 1 15 0.0342 0.0340
-15 1 16 -0.0290 -0.0100
-15 1 17 -0.3401 -0.0818
-15 1 18 -0.0360 0.0418
-15 1 19 -0.5400 0.0328
-15 2 1 0.2946 0.0928
-15 2 2 -0.4848 0.0515
-15 2 3 0.8423 0.1815
-15 2 4 -0.4746 0.0980
-15 2 5 -0.4488 -0.1269
-15 2 6 0.6697 0.0552
-15 2 7 0.0596 -0.0620
-15 2 8 1.0737 0.0113
-15 2 9 0.1839 -0.2415
-15 2 10 -0.1561 -0.1043
-15 2 11 -0.0919 -0.0067
-15 2 12 -0.7617 -0.0226
-15 2 13 -0.2939 0.0725
-15 2 14 -0.6522 -0.2206
-15 2 15 -0.1264 0.0304
-15 2 16 0.0135 0.1219
-15 2 17 0.2479 -0.0641
-15 2 18 0.0845 0.0150
-15 2 19 0.2683 0.2099
-15 3 1 0.3903 0.1037
-15 3 2 -0.8367 0.1026
-15 3 3 0.7862 0.0144
-15 3 4 -0.3518 -0.0119
-15 3 5 -0.1084 0.0460
-15 3 6 0.4804 0.0959
-15 3 7 -0.5128 0.0413
-15 3 8 -0.0526 0.0346
-15 3 9 -0.8004 0.1255
-15 3 10 0.0600 0.1849
-15 3 11 0.4374 -0.0142
-15 3 12 0.2825 -0.0043
-15 3 13 0.4276 0.0441
-15 3 14 0.2409 0.2128
-15 3 15 0.1773 -0.0061
-15 3 16 -0.0185 0.0233
-15 3 17 -0.4498 -0.0441
-15 3 18 -0.2936 -0.1259
-15 4 1 0.7290 -0.0153
-15 4 2 -0.5091 -0.2392
-15 4 3 0.6012 0.1100
-15 4 4 0.1047 -0.1611
-15 4 5 -0.2218 0.0272
-15 4 6 0.1185 -0.2077
-15 4 7 -0.1361 -0.0091
-15 4 8 0.5758 0.0590
-15 4 9 0.0230 -0.1192
-15 4 10 0.1119 -0.0132
-15 4 11 -0.1353 -0.0473
-15 4 12 -0.3780 0.2787
-15 4 13 -0.4932 -0.0498
-15 4 14 -0.5225 -0.0740
-15 4 15 -0.2033 -0.1560
-15 4 16 -0.1562 0.0352
-15 4 17 0.1365 0.1802
-15 4 18 0.1880 -0.1714
-15 5 1 0.2223 0.0623
-15 5 2 -0.7257 0.0230
-15 5 3 0.0775 0.1838
-15 5 4 -0.1604 0.0640
-15 5 5 0.0383 0.1117
-15 5 6 0.0716 0.0803
-15 5 7 0.0446 0.0677
-15 5 8 0.4255 0.0328
-15 5 9 -0.4093 0.0267
-15 5 10 -0.1302 -0.0722
-15 5 11 -0.0391 -0.1100
-15 5 12 0.2949 -0.0335
-15 5 13 0.0362 -0.2632
-15 5 14 -0.0515 0.1140
-15 5 15 0.1511 -0.0069
-15 5 16 0.2252 -0.0707
-15 5 17 -0.2650 -0.1300
-15 6 1 0.5552 0.0547
-15 6 2 0.1836 -0.0203
-15 6 3 0.4748 0.0106
-15 6 4 -0.0269 -0.1323
-15 6 5 0.0839 0.0142
-15 6 6 -0.2169 -0.1351
-15 6 7 -0.2116 -0.0219
-15 6 8 0.0758 -0.1389
-15 6 9 -0.3008 -0.0964
-15 6 10 0.1718 -0.0668
-15 6 11 -0.0743 -0.1141
-15 6 12 0.1459 0.0490
-15 6 13 -0.2358 -0.2164
-15 6 14 -0.1097 -0.0738
-15 6 15 0.0522 -0.0506
-15 6 16 -0.0986 -0.0334
-15 6 17 0.1402 0.3060
-15 7 1 0.0219 -0.0130
-15 7 2 -0.6855 -0.0525
-15 7 3 -0.4023 -0.0486
-15 7 4 -0.5580 0.1447
-15 7 5 0.3749 0.1010
-15 7 6 0.1053 -0.0138
-15 7 7 0.0708 -0.1048
-15 7 8 0.5753 0.0246
-15 7 9 0.1293 0.0666
-15 7 10 0.2874 -0.2008
-15 7 11 -0.0776 -0.1793
-15 7 12 0.2413 0.0296
-15 7 13 -0.0504 -0.0377
-15 7 14 -0.2040 0.0584
-15 7 15 0.0280 0.1260
-15 7 16 0.2140 -0.0528
-15 8 1 0.0653 -0.1654
-15 8 2 0.1694 0.1902
-15 8 3 0.9136 0.0777
-15 8 4 0.0720 0.0328
-15 8 5 0.1716 -0.1387
-15 8 6 -0.3483 0.0120
-15 8 7 -0.1329 0.1887
-15 8 8 0.0380 -0.0539
-15 8 9 -0.3044 -0.1618
-15 8 10 0.0159 -0.0252
-15 8 11 -0.0776 0.1318
-15 8 12 0.2519 -0.0594
-15 8 13 -0.0230 -0.2769
-15 8 14 0.2156 -0.1454
-15 8 15 0.2852 0.1336
-15 9 1 0.2226 0.1556
-15 9 2 -0.6826 0.0042
-15 9 3 -0.3279 -0.2406
-15 9 4 -0.9252 -0.0866
-15 9 5 0.1501 0.2558
-15 9 6 0.2477 0.0065
-15 9 7 0.1205 -0.1966
-15 9 8 0.4512 -0.0637
-15 9 9 0.1191 0.1694
-15 9 10 0.3510 0.0264
-15 9 11 0.1629 -0.0863
-15 9 12 0.2772 0.0127
-15 9 13 -0.0737 0.2823
-15 9 14 -0.4340 0.3130
-15 10 1 0.2006 -0.3979
-15 10 2 -0.3513 -0.1671
-15 10 3 0.7267 0.1641
-15 10 4 0.5175 0.2402
-15 10 5 0.3175 -0.1457
-15 10 6 -0.1903 -0.0091
-15 10 7 -0.2484 0.2232
-15 10 8 0.0628 0.4412
-15 10 9 -0.1198 -0.0792
-15 10 10 -0.1028 0.0399
-15 10 11 -0.1995 0.2322
-15 10 12 -0.0743 0.1162
-15 11 1 0.3820 0.3381
-15 11 2 -0.4123 0.1962
-15 11 3 -0.0214 -0.0104
-15 11 4 -0.6382 -0.3467
-15 11 5 -0.0850 0.2125
-15 11 6 -0.0221 0.2187
-15 11 7 0.0209 -0.0344
-15 11 8 0.2517 -0.0789
-15 11 9 0.0510 -0.0380
-15 11 10 -0.1422 0.1671
-15 12 1 0.5131 -0.1041
-15 12 2 -0.1856 -0.5346
-15 12 3 0.0396 -0.0010
-15 12 4 0.4411 0.3188
-15 12 5 0.2162 0.1589
-15 12 6 0.1452 0.0013
-15 12 7 -0.2365 -0.0599
-14 0 2 -0.4597 0.1717
-14 0 4 -1.5071 0.2996
-14 0 6 0.8934 0.2933
-14 0 8 1.4992 -0.0213
-14 0 10 0.1667 -0.2213
-14 0 12 -0.9925 -0.4558
-14 0 14 -0.7333 -0.3410
-14 0 16 0.3194 -0.2473
-14 0 18 0.4201 0.1637
-14 0 20 0.3644 -0.2366
-14 1 1 -0.0811 0.0675
-14 1 2 -0.5436 -0.2034
-14 1 3 1.1214 -0.1289
-14 1 4 -0.3453 -0.0113
-14 1 5 0.3889 -0.1824
-14 1 6 0.2441 0.1350
-14 1 7 -1.3425 -0.1690
-14 1 8 -0.0538 0.2924
-14 1 9 -0.9287 -0.0138
-14 1 10 0.1890 0.2904
-14 1 11 0.4749 -0.0340
-14 1 12 0.1876 0.1449
-14 1 13 1.2510 0.2380
-14 1 14 0.3274 -0.0296
-14 1 15 0.3108 0.1294
-14 1 16 -0.0658 0.0600
-14 1 17 0.0855 -0.0333
-14 1 18 -0.0828 -0.0919
-14 1 19 -0.2814 0.0772
-14 1 20 -0.0894 -0.3116
-14 2 1 0.2230 0.1697
-14 2 2 -0.9162 -0.0189
-14 2 3 1.1962 0.2045
-14 2 4 -0.8406 0.0894
-14 2 5 -0.3424 -0.0512
-14 2 6 0.5623 0.1000
-14 2 7 -0.0295 -0.1118
-14 2 8 1.4218 -0.0157
-14 2 9 0.0541 -0.3552
-14 2 10 0.1417 -0.1002
-14 2 11 0.1344 -0.1416
-14 2 12 -0.7310 -0.0857
-14 2 13 -0.2537 -0.0693
-14 2 14 -0.7384 -0.1902
-14 2 15 -0.1269 0.0280
-14 2 16 0.2640 0.0772
-14 2 17 0.1289 -0.0807
-14 2 18 0.4940 0.0710
-14 2 19 0.2391 0.1659
-14 2 20 0.4309 0.1289
-14 3 1 0.4105 0.1074
-14 3 2 -1.0092 -0.0107
-14 3 3 0.6664 0.0920
-14 3 4 -0.5392 -0.0314
-14 3 5 -0.1145 0.1212
-14 3 6 0.2674 0.0004
-14 3 7 -0.5652 0.0216
-14 3 8 0.0556 0.0590
-14 3 9 -0.9107 0.1560
-14 3 10 0.0989 0.1281
-14 3 11 0.4241 -0.0567
-14 3 12 0.5050 0.0153
-14 3 13 0.7112 0.1098
-14 3 14 0.4631 0.2057
-14 3 15 0.5372 0.0226
-14 3 16 -0.0166 0.0941
-14 3 17 -0.1739 0.0689
-14 3 18 -0.4311 -0.1102
-14 3 19 -0.2117 -0.0045
-14 4 1 0.7696 -0.0371
-14 4 2 -0.9739 -0.2196
-14 4 3 0.9166 0.0624
-14 4 4 -0.0477 -0.1402
-14 4 5 -0.0258 0.0010
-14 4 6 0.0625 -0.1838
-14 4 7 -0.4046 0.0133
-14 4 8 0.8645 0.0303
-14 4 9 0.0279 -0.1122
-14 4 10 0.1757 -0.0148
-14 4 11 -0.0274 -0.0667
-14 4 12 -0.2335 0.3298
-14 4 13 -0.3150 -0.1260
-14 4 14 -0.6421 -0.0231
-14 4 15 -0.3333 -0.1620
-14 4 16 0.0593 0.0925
-14 4 17 0.0097 0.1386
-14 4 18 0.3791 -0.1238
-14 4 19 0.3460 0.0972
-14 5 1 0.3682 0.1133
-14 5 2 -0.7166 -0.0330
-14 5 3 -0.0089 0.2004
-14 5 4 -0.2910 -0.0324
-14 5 5 -0.1175 0.2100
-14 5 6 -0.0754 0.0568
-14 5 7 -0.0019 0.1071
-14 5 8 0.3510 0.0429
-14 5 9 -0.4548 0.1219
-14 5 10 -0.1966 0.0329
-14 5 11 -0.0452 -0.0355
-14 5 12 0.5383 -0.0120
-14 5 13 0.1861 -0.1607
-14 5 14 0.1056 0.1052
-14 5 15 0.3801 -0.0191
-14 5 16 0.3044 -0.1077
-14 5 17 -0.1850 -0.1050
-14 5 18 -0.5230 -0.1350
-14 5 19 -0.1159 -0.1250
-14 6 1 0.7781 -0.0109
-14 6 2 0.0041 -0.0197
-14 6 3 0.6529 -0.0995
-14 6 4 -0.1126 -0.0720
-14 6 5 0.3127 -0.0487
-14 6 6 -0.2279 -0.1457
-14 6 7 -0.5316 -0.0295
-14 6 8 -0.0203 -0.1466
-14 6 9 -0.2883 0.0341
-14 6 10 0.1715 -0.0489
-14 6 11 -0.1339 -0.1301
-14 6 12 0.1566 0.1013
-14 6 13 -0.0417 -0.2548
-14 6 14 -0.1599 -0.1086
-14 6 15 -0.1351 -0.2090
-14 6 16 -0.0255 -0.0002
-14 6 17 0.0992 0.2157
-14 6 18 0.0852 0.0280
-14 7 1 0.0104 0.0403
-14 7 2 -0.5904 -0.0515
-14 7 3 -0.5095 0.0054
-14 7 4 -0.5103 0.0213
-14 7 5 0.1955 0.0616
-14 7 6 -0.0837 -0.0855
-14 7 7 0.1274 -0.0370
-14 7 8 0.5030 0.0334
-14 7 9 0.1016 0.0115
-14 7 10 0.1478 -0.1684
-14 7 11 -0.1631 -0.0362
-14 7 12 0.4761 0.0601
-14 7 13 0.0061 -0.0064
-14 7 14 -0.0704 -0.0537
-14 7 15 0.1593 0.0609
-14 7 16 0.2810 -0.1707
-14 7 17 -0.0215 -0.2848
-14 8 1 0.2406 -0.1701
-14 8 2 0.3236 0.2269
-14 8 3 1.1149 -0.1142
-14 8 4 -0.0096 0.0164
-14 8 5 0.3914 -0.2266
-14 8 6 -0.2943 0.0173
-14 8 7 -0.2956 0.0518
-14 8 8 -0.1972 -0.1750
-14 8 9 -0.4166 -0.0615
-14 8 10 0.0512 0.0488
-14 8 11 -0.0564 0.1342
-14 8 12 0.2936 -0.0922
-14 8 13 0.1915 -0.3009
-14 8 14 0.2460 -0.2424
-14 8 15 0.2611 -0.0774
-14 8 16 0.0251 0.1847
-14 9 1 0.1804 0.1501
-14 9 2 -0.6193 -0.0422
-14 9 3 -0.5553 -0.1991
-14 9 4 -0.8508 -0.0869
-14 9 5 0.1583 0.1252
-14 9 6 0.1126 -0.2050
-14 9 7 0.1788 -0.2576
-14 9 8 0.5126 0.0024
-14 9 9 0.2597 0.0958
-14 9 10 0.3654 -0.0728
-14 9 11 0.1229 0.0063
-14 9 12 0.5443 0.1241
-14 9 13 -0.0194 0.3739
-14 9 14 -0.2358 0.2709
-14 9 15 0.1462 0.2383
-14 10 1 0.1025 -0.3754
-14 10 2 -0.1229 -0.0647
-14 10 3 1.0149 0.0622
-14 10 4 0.4528 0.0492
-14 10 5 0.5184 -0.2909
-14 10 6 -0.0514 -0.0275
-14 10 7 -0.2210 0.1554
-14 10 8 -0.0130 0.2505
-14 10 9 -0.1532 -0.0831
-14 10 10 -0.0196 0.1623
-14 10 11 -0.1051 0.4177
-14 10 12 0.0500 0.2500
-14 10 13 0.1236 -0.0650
-14 10 14 0.0114 -0.3274
-14 11 1 0.4049 0.3136
-14 11 2 -0.3361 0.1116
-14 11 3 -0.2960 -0.1441
-14 11 4 -0.6407 -0.2683
-14 11 5 -0.0231 0.1596
-14 11 6 0.0705 0.0621
-14 11 7 0.0823 -0.2429
-14 11 8 0.3542 -0.0446
-14 11 9 0.2135 0.0405
-14 11 10 0.0167 0.2202
-14 11 11 -0.0449 0.0900
-14 11 12 0.3833 -0.0253
-14 11 13 0.0368 0.1723
-14 12 1 0.2737 -0.1486
-14 12 2 -0.1161 -0.5115
-14 12 3 0.4011 0.0930
-14 12 4 0.3959 0.1221
-14 12 5 0.4040 0.0123
-14 12 6 0.2451 -0.1615
-14 12 7 -0.1008 -0.0199
-14 12 8 -0.1571 0.4298
-14 12 9 -0.1031 0.0756
-14 12 10 0.0257 0.1122
-14 13 1 0.0556 0.1577
-14 13 2 -0.0319 0.4136
-14 13 3 -0.1442 0.1218
-14 13 4 -0.1494 -0.1826
-14 13 5 -0.0421 -0.0694
-14 13 6 -0.0370 0.1268
-14 13 7 -0.0854 0.0171
-13 0 2 -0.4435 -0.0253
-13 0 4 -1.8041 0.2284
-13 0 6 0.2993 0.2989
-13 0 8 1.3412 0.1230
-13 0 10 0.4855 -0.1292
-13 0 12 -1.1775 -0.4402
-13 0 14 -1.0413 -0.3926
-13 0 16 -0.2041 -0.2887
-13 0 18 0.1709 0.0970
-13 0 20 0.2186 -0.1110
-13 1 1 0.1581 0.0562
-13 1 2 -0.5914 -0.3475
-13 1 3 1.3609 -0.0967
-13 1 4 -0.3830 -0.1392
-13 1 5 0.2950 -0.2211
-13 1 6 0.1242 0.0485
-13 1 7 -1.5341 -0.1349
-13 1 8 0.0724 0.3003
-13 1 9 -1.5967 -0.0609
-13 1 10 0.0715 0.3118
-13 1 11 0.0529 -0.0142
-13 1 12 0.1493 0.2100
-13 1 13 1.3843 0.1307
-13 1 14 0.3521 -0.0525
-13 1 15 0.1385 0.1580
-13 1 16 -0.0264 0.0700
-13 1 17 -0.1475 -0.0098
-13 1 18 -0.0730 -0.0762
-13 1 19 -0.5105 0.1208
-13 1 20 -0.1923 -0.1897
-13 1 21 -0.1388 0.0148
-13 2 1 0.0760 0.2153
-13 2 2 -0.9404 -0.1320
-13 2 3 1.3800 0.1603
-13 2 4 -1.0761 -0.0015
-13 2 5 0.0578 -0.0021
-13 2 6 0.1467 0.1000
-13 2 7 -0.0383 -0.1730
-13 2 8 1.4113 0.0251
-13 2 9 -0.1409 -0.3756
-13 2 10 0.3435 -0.0086
-13 2 11 0.0653 -0.2498
-13 2 12 -0.7821 -0.1347
-13 2 13 -0.4054 -0.1894
-13 2 14 -1.0836 -0.2321
-13 2 15 -0.0755 -0.0664
-13 2 16 -0.1038 -0.1105
-13 2 17 0.1634 -0.0474
-13 2 18 0.2878 0.0050
-13 2 19 0.2443 0.2452
-13 2 20 0.3788 0.1221
-13 2 21 -0.0602 0.1195
-13 3 1 0.8224 0.0886
-13 3 2 -1.0866 -0.1108
-13 3 3 0.9257 0.0744
-13 3 4 -0.7030 -0.0937
-13 3 5 -0.0701 0.1120
-13 3 6 0.1780 -0.1085
-13 3 7 -0.8853 0.0379
-13 3 8 0.2224 0.0455
-13 3 9 -1.1914 0.1887
-13 3 10 -0.0858 0.0890
-13 3 11 0.1139 -0.0688
-13 3 12 0.3953 0.0882
-13 3 13 0.9240 0.0861
-13 3 14 0.5878 0.1817
-13 3 15 0.4517 -0.0399
-13 3 16 0.1857 0.1440
-13 3 17 -0.3473 0.0294
-13 3 18 -0.3156 -0.0395
-13 3 19 -0.3865 -0.1214
-13 3 20 -0.5084 -0.2505
-13 4 1 0.5495 -0.0511
-13 4 2 -1.0249 -0.2270
-13 4 3 1.0681 0.0448
-13 4 4 -0.1169 -0.2174
-13 4 5 0.4831 0.0078
-13 4 6 -0.0221 -0.1850
-13 4 7 -0.3936 -0.0154
-13 4 8 0.9840 -0.0177
-13 4 9 -0.0007 -0.1316
-13 4 10 0.2242 0.0141
-13 4 11 -0.2702 -0.0544
-13 4 12 -0.1926 0.3161
-13 4 13 -0.4063 -0.1271
-13 4 14 -0.9992 -0.0012
-13 4 15 -0.3935 -0.1221
-13 4 16 -0.1168 0.0236
-13 4 17 0.1930 0.0918
-13 4 18 0.2156 -0.1595
-13 4 19 0.3876 0.1228
-13 4 20 0.5114 0.0831
-13 5 1 0.7288 0.1015
-13 5 2 -0.7993 -0.0018
-13 5 3 0.3122 0.1507
-13 5 4 -0.5224 -0.0411
-13 5 5 -0.1213 0.2571
-13 5 6 0.0713 0.0302
-13 5 7 -0.1579 0.1595
-13 5 8 0.3917 -0.0092
-13 5 9 -0.5274 0.2053
-13 5 10 -0.3496 0.0900
-13 5 11 -0.2269 -0.0076
-13 5 12 0.3029 0.0902
-13 5 13 0.3139 -0.0486
-13 5 14 0.2005 0.2021
-13 5 15 0.3210 -0.0285
-13 5 16 0.5290 -0.0526
-13 5 17 -0.2844 -0.0884
-13 5 18 -0.3535 -0.0999
-13 5 19 -0.2329 -0.2368
-13 5 20 -0.3216 -0.1330
-13 6 1 0.6007 -0.0513
-13 6 2 0.0492 -0.0578
-13 6 3 0.6080 -0.0479
-13 6 4 -0.0264 -0.0477
-13 6 5 0.6819 -0.0190
-13 6 6 -0.1567 -0.1169
-13 6 7 -0.5106 -0.0433
-13 6 8 -0.0826 -0.1214
-13 6 9 -0.2195 0.0559
-13 6 10 0.1707 -0.0966
-13 6 11 -0.5285 -0.1102
-13 6 12 0.0726 0.1169
-13 6 13 -0.1942 -0.1563
-13 6 14 -0.3936 -0.0991
-13 6 15 -0.3767 -0.1996
-13 6 16 -0.1107 0.0981
-13 6 17 0.3551 0.1598
-13 6 18 0.0573 0.0221
-13 6 19 0.3843 -0.0891
-13 7 1 0.1755 0.0264
-13 7 2 -0.7907 0.0743
-13 7 3 -0.2632 0.0384
-13 7 4 -0.7166 0.0752
-13 7 5 0.0517 0.0864
-13 7 6 -0.0406 -0.0428
-13 7 7 0.2118 0.0991
-13 7 8 0.5461 -0.0506
-13 7 9 0.0404 -0.0711
-13 7 10 -0.0786 -0.1959
-13 7 11 -0.2982 -0.0298
-13 7 12 0.1817 0.0728
-13 7 13 -0.0041 0.0315
-13 7 14 -0.0778 0.0231
-13 7 15 0.1929 0.1035
-13 7 16 0.3987 -0.1352
-13 7 17 0.0123 -0.2097
-13 7 18 -0.1820 -0.2970
-13 8 1 0.0545 -0.0946
-13 8 2 0.5794 0.1877
-13 8 3 0.8745 -0.0979
-13 8 4 0.0931 0.0940
-13 8 5 0.5564 -0.1299
-13 8 6 -0.2005 0.1109
-13 8 7 -0.2932 -0.0870
-13 8 8 -0.4304 -0.2069
-13 8 9 -0.4771 -0.0717
-13 8 10 0.0465 -0.0919
-13 8 11 -0.3821 0.0003
-13 8 12 0.2568 -0.2337
-13 8 13 0.0110 -0.2411
-13 8 14 0.1613 -0.2946
-13 8 15 0.0844 -0.1748
-13 8 16 0.0671 0.2375
-13 8 17 0.4841 0.2183
-13 8 18 0.1569 0.4023
-13 9 1 0.2720 0.0641
-13 9 2 -0.8851 0.0409
-13 9 3 -0.5170 -0.1044
-13 9 4 -1.0953 0.1005
-13 9 5 0.0373 0.0992
-13 9 6 -0.0750 -0.2300
-13 9 7 0.2579 -0.1498
-13 9 8 0.6107 -0.0209
-13 9 9 0.3208 -0.1159
-13 9 10 0.2320 -0.3289
-13 9 11 0.0622 -0.1382
-13 9 12 0.3441 0.0430
-13 9 13 -0.0018 0.3065
-13 9 14 -0.2008 0.2403
-13 9 15 0.3812 0.2887
-13 9 16 0.1138 0.1335
-13 9 17 -0.0081 -0.0576
-13 10 1 -0.2323 -0.2142
-13 10 2 0.2535 0.0255
-13 10 3 0.7704 0.0681
-13 10 4 0.4556 0.0236
-13 10 5 0.4986 -0.1969
-13 10 6 0.0613 0.1376
-13 10 7 -0.1935 0.0650
-13 10 8 -0.1841 0.0862
-13 10 9 -0.2458 -0.1845
-13 10 10 0.0022 0.0158
-13 10 11 -0.2832 0.2910
-13 10 12 0.2071 0.1033
-13 10 13 0.1835 -0.0930
-13 10 14 0.0260 -0.3006
-13 10 15 0.2057 -0.0849
-13 10 16 0.0996 0.2462
-13 11 1 0.4942 0.2292
-13 11 2 -0.5308 0.0516
-13 11 3 -0.3637 -0.1357
-13 11 4 -0.9430 -0.0333
-13 11 5 -0.0824 0.2528
-13 11 6 -0.1417 0.0233
-13 11 7 0.1115 -0.2411
-13 11 8 0.3914 0.0054
-13 11 9 0.2749 -0.0058
-13 11 10 0.0777 0.0597
-13 11 11 0.0386 -0.1122
-13 11 12 0.2201 -0.1176
-13 11 13 0.0500 0.1942
-13 11 14 -0.4135 0.3972
-13 12 1 -0.1137 -0.1326
-13 12 2 0.1633 -0.3393
-13 12 3 0.3118 0.1811
-13 12 4 0.3901 0.0820
-13 12 5 0.2732 0.0074
-13 12 6 0.2807 -0.0485
-13 12 7 -0.0890 0.1154
-13 12 8 -0.2397 0.3876
-13 12 9 -0.1889 -0.0278
-13 12 10 0.0208 -0.0222
-13 12 11 -0.2575 0.0723
-13 12 12 -0.1566 0.4635
-13 13 1 0.2064 0.2192
-13 13 2 -0.1793 0.3067
-13 13 3 -0.1878 0.0505
-13 13 4 -0.4231 -0.1284
-13 13 5 -0.0729 0.1428
-13 13 6 -0.2696 0.2405
-13 13 7 -0.0705 0.0236
-13 13 8 0.0922 -0.0885
-13 13 9 0.0776 -0.1980
-13 13 10 -0.0625 0.2750
-13 14 1 -0.0600 0.0154
-13 14 2 0.1648 -0.3391
-13 14 3 0.1439 -0.0247
-13 14 4 0.1677 0.0661
-13 14 5 -0.0891 0.3407
-13 14 6 0.0642 -0.1655
-13 14 7 0.1185 -0.0110
-12 0 2 -0.6727 -0.0331
-12 0 4 -1.6030 0.2393
-12 0 6 0.4063 0.3005
-12 0 8 1.7086 0.2204
-12 0 10 0.9854 -0.0315
-12 0 12 -1.2806 -0.3077
-12 0 14 -0.9739 -0.3839
-12 0 16 -0.1815 -0.3109
-12 0 18 0.3674 -0.0627
-12 0 20 0.2185 -0.0001
-12 1 1 0.3032 0.1975
-12 1 2 -0.5933 -0.4148
-12 1 3 1.8792 0.0868
-12 1 4 -0.5182 -0.2492
-12 1 5 0.8569 -0.1755
-12 1 6 -0.0618 -0.0385
-12 1 7 -1.0985 -0.1450
-12 1 8 0.1895 0.1812
-12 1 9 -1.8690 -0.1567
-12 1 10 0.0795 0.2927
-12 1 11 -0.4601 0.0246
-12 1 12 0.1963 0.2745
-12 1 13 1.5584 0.1121
-12 1 14 0.3010 0.0436
-12 1 15 0.4448 0.2506
-12 1 16 -0.0826 0.0272
-12 1 17 0.1517 0.0640
-12 1 18 -0.0980 -0.1780
-12 1 19 -0.3668 0.1617
-12 1 20 -0.1679 -0.2886
-12 1 21 -0.2775 0.0602
-12 2 1 -0.1401 0.3238
-12 2 2 -1.1630 -0.0811
-12 2 3 1.2266 0.1806
-12 2 4 -1.0160 0.0251
-12 2 5 0.3431 0.0502
-12 2 6 0.3439 0.0693
-12 2 7 -0.0420 -0.2457
-12 2 8 1.7913 0.0009
-12 2 9 -0.0666 -0.4386
-12 2 10 0.7820 0.0335
-12 2 11 0.1555 -0.4017
-12 2 12 -0.8134 -0.0968
-12 2 13 -0.4941 -0.2669
-12 2 14 -1.0804 -0.1607
-12 2 15 -0.2246 -0.1516
-12 2 16 -0.0738 -0.1772
-12 2 17 0.0492 -0.0703
-12 2 18 0.4009 -0.0225
-12 2 19 0.3036 0.1542
-12 2 20 0.3942 0.1131
-12 2 21 0.0889 0.1302
-12 3 1 0.9182 0.1459
-12 3 2 -1.0474 -0.1627
-12 3 3 1.3247 0.1639
-12 3 4 -1.1016 -0.1637
-12 3 5 0.4087 0.1162
-12 3 6 -0.1046 -0.1790
-12 3 7 -0.7728 0.0217
-12 3 8 0.3661 -0.0269
-12 3 9 -1.1680 0.1009
-12 3 10 0.1151 -0.0281
-12 3 11 -0.2780 -0.0727
-12 3 12 0.5172 0.0795
-12 3 13 1.2591 0.0866
-12 3 14 0.6220 0.1362
-12 3 15 0.6564 0.0444
-12 3 16 0.0965 0.1564
-12 3 17 -0.1359 0.0843
-12 3 18 -0.2624 -0.0250
-12 3 19 -0.3878 -0.1091
-12 3 20 -0.3744 -0.2513
-12 3 21 -0.3508 -0.2097
-12 4 1 0.2801 -0.0801
-12 4 2 -1.2768 -0.1231
-12 4 3 0.9478 -0.0065
-12 4 4 -0.2197 -0.2309
-12 4 5 0.7217 0.0267
-12 4 6 0.2712 -0.2286
-12 4 7 -0.3359 -0.0409
-12 4 8 1.3346 -0.1552
-12 4 9 0.2866 -0.1843
-12 4 10 0.5791 -0.0013
-12 4 11 -0.0865 -0.1589
-12 4 12 -0.1395 0.2835
-12 4 13 -0.3754 -0.2074
-12 4 14 -1.0490 0.0975
-12 4 15 -0.6816 -0.1369
-12 4 16 -0.1074 0.0430
-12 4 17 0.0890 0.0381
-12 4 18 0.2034 -0.0409
-12 4 19 0.4488 0.1538
-12 4 20 0.5391 0.0718
-12 4 21 0.3635 0.2254
-12 5 1 0.6722 0.1079
-12 5 2 -0.6761 -0.0324
-12 5 3 0.6142 0.1548
-12 5 4 -0.9743 -0.0964
-12 5 5 0.0662 0.2487
-12 5 6 -0.0357 0.0125
-12 5 7 -0.0979 0.1653
-12 5 8 0.3943 -0.0155
-12 5 9 -0.3911 0.2510
-12 5 10 0.0602 0.0690
-12 5 11 -0.3658 0.0129
-12 5 12 0.4004 0.0755
-12 5 13 0.6299 0.0611
-12 5 14 0.3396 0.1786
-12 5 15 0.4256 -0.0012
-12 5 16 0.2985 0.0077
-12 5 17 -0.2299 0.0244
-12 5 18 -0.3072 -0.0171
-12 5 19 -0.3342 -0.1713
-12 5 20 -0.1990 -0.1153
-12 6 1 0.5609 -0.1783
-12 6 2 -0.2027 -0.0366
-12 6 3 0.5912 -0.0988
-12 6 4 -0.0399 -0.0669
-12 6 5 0.7485 -0.0165
-12 6 6 0.0552 -0.1482
-12 6 7 -0.4806 0.0373
-12 6 8 0.0741 -0.0899
-12 6 9 0.1151 0.1171
-12 6 10 0.3817 -0.0802
-12 6 11 -0.3440 -0.0965
-12 6 12 0.0413 0.1385
-12 6 13 -0.1717 -0.1554
-12 6 14 -0.4917 -0.1050
-12 6 15 -0.8253 -0.2380
-12 6 16 -0.1956 0.1255
-12 6 17 0.1718 0.1238
-12 6 18 0.0425 0.1331
-12 6 19 0.3546 -0.0170
-12 6 20 0.4240 0.1691
-12 7 1 0.0308 0.0317
-12 7 2 -0.6053 0.0597
-12 7 3 -0.0877 0.0202
-12 7 4 -0.9770 0.0444
-12 7 5 -0.0572 0.0262
-12 7 6 -0.2017 0.0693
-12 7 7 0.3868 0.1855
-12 7 8 0.5128 0.0091
-12 7 9 0.0582 0.0158
-12 7 10 0.1975 -0.0927
-12 7 11 -0.3670 0.0464
-12 7 12 0.2284 0.0215
-12 7 13 0.0399 0.0524
-12 7 14 -0.0013 0.0351
-12 7 15 0.2236 -0.0054
-12 7 16 0.0357 -0.1278
-12 7 17 -0.0706 -0.1438
-12 7 18 -0.2971 -0.1949
-12 7 19 -0.1266 -0.1881
-12 8 1 0.2637 -0.1048
-12 8 2 0.4968 0.1079
-12 8 3 0.8934 -0.1717
-12 8 4 0.1969 0.0658
-12 8 5 0.6042 -0.0700
-12 8 6 -0.0889 0.0656
-12 8 7 -0.3686 -0.0776
-12 8 8 -0.5245 -0.0741
-12 8 9 -0.3356 0.0949
-12 8 10 0.0394 -0.0720
-12 8 11 -0.2519 -0.0217
-12 8 12 0.1746 -0.2732
-12 8 13 -0.0129 -0.1962
-12 8 14 -0.0483 -0.4650
-12 8 15 -0.3413 -0.3463
-12 8 16 -0.0699 0.0188
-12 8 17 0.2197 0.2141
-12 8 18 0.1612 0.4302
-12 8 19 0.2000 -0.0187
-12 9 1 0.1022 -0.0199
-12 9 2 -0.5715 0.0338
-12 9 3 -0.5021 -0.1434
-12 9 4 -1.1149 0.1468
-12 9 5 -0.1414 -0.1110
-12 9 6 -0.3521 -0.1419
-12 9 7 0.3987 -0.0500
-12 9 8 0.6369 0.0803
-12 9 9 0.3420 -0.1005
-12 9 10 0.4111 -0.3150
-12 9 11 -0.0486 -0.0914
-12 9 12 0.3860 -0.0317
-12 9 13 -0.0969 0.1417
-12 9 14 -0.1544 0.1274
-12 9 15 0.4009 0.0607
-12 9 16 -0.1457 0.0700
-12 9 17 -0.0905 -0.0944
-12 9 18 -0.3092 -0.2201
-12 10 1 -0.0490 -0.0580
-12 10 2 0.3439 -0.0030
-12 10 3 0.8956 -0.0287
-12 10 4 0.4960 -0.1407
-12 10 5 0.6438 -0.1234
-12 10 6 0.1888 0.1153
-12 10 7 -0.1716 -0.0125
-12 10 8 -0.2800 0.0816
-12 10 9 -0.2102 -0.0725
-12 10 10 -0.0648 0.0699
-12 10 11 -0.1629 0.2505
-12 10 12 0.2659 0.0170
-12 10 13 0.3359 -0.0842
-12 10 14 -0.1668 -0.4196
-12 10 15 -0.0654 -0.2279
-12 10 16 0.0439 -0.0941
-12 10 17 0.0449 0.2027
-12 11 1 0.2594 0.0671
-12 11 2 -0.1340 -0.0294
-12 11 3 -0.4323 -0.2427
-12 11 4 -0.7613 0.0645
-12 11 5 -0.1709 0.0640
-12 11 6 -0.3038 -0.0477
-12 11 7 0.2475 -0.2230
-12 11 8 0.4626 0.1081
-12 11 9 0.3553 0.1124
-12 11 10 0.3679 0.0686
-12 11 11 0.0975 -0.1054
-12 11 12 0.2119 -0.0617
-12 11 13 -0.0294 0.1409
-12 11 14 -0.3637 0.2576
-12 11 15 0.3198 0.2128
-12 12 1 -0.0512 -0.0411
-12 12 2 0.2245 -0.2693
-12 12 3 0.6074 0.1724
-12 12 4 0.3701 -0.1479
-12 12 5 0.5115 -0.0658
-12 12 6 0.3786 -0.0452
-12 12 7 0.0623 0.1470
-12 12 8 -0.1120 0.3859
-12 12 9 -0.1594 -0.0319
-12 12 10 0.0049 0.0830
-12 12 11 -0.2114 0.1989
-12 12 12 -0.0609 0.5324
-12 12 13 0.5119 0.2116
-12 12 14 -0.2329 -0.1697
-12 13 1 0.0415 0.1299
-12 13 2 0.1453 0.1818
-12 13 3 -0.3033 -0.1318
-12 13 4 -0.1670 -0.1232
-12 13 5 -0.0311 0.1517
-12 13 6 -0.3164 0.1680
-12 13 7 0.0915 0.0079
-12 13 8 0.1832 -0.0965
-12 13 9 0.0848 0.0254
-12 13 10 0.1364 0.4883
-12 13 11 0.1747 0.0537
-12 13 12 -0.2790 -0.1268
-12 14 1 0.0413 -0.0564
-12 14 2 0.1366 -0.2954
-12 14 3 0.4625 0.0638
-12 14 4 0.1740 0.0235
-12 14 5 0.2222 0.1720
-12 14 6 0.1002 -0.2606
-12 14 7 0.1281 0.0705
-12 14 8 0.1265 0.3307
-12 14 9 -0.3659 0.1084
-12 14 10 -0.1795 -0.0379
-12 15 1 -0.0347 0.0646
-12 15 2 0.1294 0.3608
-12 15 3 -0.3326 0.1606
-12 15 4 0.0489 -0.1758
-12 15 5 0.1253 0.0439
-11 0 2 -1.6107 -0.1384
-11 0 4 -2.4620 0.2373
-11 0 6 -0.1808 0.4347
-11 0 8 1.7783 0.4180
-11 0 10 1.7173 0.1024
-11 0 12 -1.1692 -0.2018
-11 0 14 -1.0666 -0.3763
-11 0 16 -0.4946 -0.3075
-11 0 18 0.2925 -0.2119
-11 0 20 0.5234 -0.0370
-11 0 22 0.0569 0.0194
-11 1 1 0.3373 0.1879
-11 1 2 -0.4545 -0.5216
-11 1 3 1.9183 0.2085
-11 1 4 -0.5846 -0.3218
-11 1 5 0.6207 -0.0494
-11 1 6 -0.2631 -0.0123
-11 1 7 -1.3229 -0.0281
-11 1 8 0.0193 0.1635
-11 1 9 -2.0248 -0.1608
-11 1 10 -0.0546 0.3286
-11 1 11 -0.7904 0.0085
-11 1 12 0.1933 0.2974
-11 1 13 1.5303 0.0268
-11 1 14 0.3575 0.1905
-11 1 15 0.4569 0.2556
-11 1 16 -0.0354 0.1143
-11 1 17 0.1078 0.1399
-11 1 18 -0.1571 0.0065
-11 1 19 -0.1367 0.1804
-11 1 20 -0.2563 -0.2322
-11 1 21 0.0437 0.0735
-11 1 22 -0.0828 0.0405
-11 2 1 -0.1985 0.4066
-11 2 2 -1.8722 -0.1371
-11 2 3 1.0707 0.2485
-11 2 4 -1.8698 0.0524
-11 2 5 0.5047 0.1348
-11 2 6 -0.1043 0.1382
-11 2 7 -0.1753 -0.1698
-11 2 8 1.7903 0.1122
-11 2 9 -0.2605 -0.3905
-11 2 10 1.4270 0.0669
-11 2 11 -0.0354 -0.4802
-11 2 12 -0.7701 -0.1062
-11 2 13 -0.4905 -0.3374
-11 2 14 -1.1667 -0.2092
-11 2 15 -0.2023 -0.1778
-11 2 16 -0.3853 -0.2724
-11 2 17 0.0361 0.0372
-11 2 18 0.2829 -0.0966
-11 2 19 0.1401 0.2347
-11 2 20 0.5994 0.0940
-11 2 21 -0.0100 0.1566
-11 2 22 0.0187 -0.0087
-11 3 1 0.9181 0.0741
-11 3 2 -0.7243 -0.1823
-11 3 3 1.4465 0.1746
-11 3 4 -1.2996 -0.2123
-11 3 5 0.2623 0.1547
-11 3 6 -0.4523 -0.1668
-11 3 7 -1.1738 0.1250
-11 3 8 -0.1411 -0.0183
-11 3 9 -1.2575 0.0482
-11 3 10 -0.1010 -0.0402
-11 3 11 -0.5919 -0.1124
-11 3 12 0.4720 0.0740
-11 3 13 1.4033 -0.0570
-11 3 14 0.9058 0.0938
-11 3 15 0.6721 0.0257
-11 3 16 0.2209 0.1631
-11 3 17 -0.1145 0.0364
-11 3 18 -0.2838 0.0547
-11 3 19 -0.3703 -0.0754
-11 3 20 -0.5631 -0.1985
-11 3 21 -0.2277 -0.1625
-11 3 22 -0.2982 -0.1048
-11 4 1 0.0654 -0.0692
-11 4 2 -1.6215 -0.1083
-11 4 3 0.8928 -0.0188
-11 4 4 -0.8855 -0.2178
-11 4 5 0.8504 0.0444
-11 4 6 0.0541 -0.2216
-11 4 7 -0.3789 -0.0518
-11 4 8 1.2842 -0.2383
-11 4 9 0.0369 -0.1587
-11 4 10 1.0779 -0.0680
-11 4 11 -0.2855 -0.2034
-11 4 12 -0.1473 0.1553
-11 4 13 -0.3267 -0.2451
-11 4 14 -1.0228 0.0871
-11 4 15 -0.5731 -0.2068
-11 4 16 -0.2967 -0.0403
-11 4 17 0.1151 -0.0571
-11 4 18 0.1218 -0.0195
-11 4 19 0.1892 0.1339
-11 4 20 0.5643 0.0626
-11 4 21 0.1954 0.1739
-11 5 1 0.6470 -0.0029
-11 5 2 -0.3894 0.0138
-11 5 3 0.8692 0.1269
-11 5 4 -1.1411 -0.1421
-11 5 5 -0.0548 0.2382
-11 5 6 -0.1829 -0.0665
-11 5 7 -0.3796 0.1882
-11 5 8 -0.2058 -0.0278
-11 5 9 -0.4536 0.2345
-11 5 10 -0.0686 0.0788
-11 5 11 -0.4495 -0.0253
-11 5 12 0.2961 0.1197
-11 5 13 0.8949 0.0839
-11 5 14 0.8368 0.1424
-11 5 15 0.5859 -0.0233
-11 5 16 0.3874 -0.0020
-11 5 17 -0.1779 -0.0031
-11 5 18 -0.2478 -0.0843
-11 5 19 -0.4554 -0.2062
-11 5 20 -0.4858 -0.2028
-11 5 21 -0.2971 -0.2685
-11 6 1 0.2942 -0.2128
-11 6 2 -0.3430 -0.0407
-11 6 3 0.6651 -0.1104
-11 6 4 -0.2489 -0.0634
-11 6 5 0.8570 -0.0691
-11 6 6 -0.0452 -0.1727
-11 6 7 -0.4060 0.0245
-11 6 8 0.0617 -0.1486
-11 6 9 -0.0920 0.1370
-11 6 10 0.6725 -0.1297
-11 6 11 -0.4804 0.0057
-11 6 12 0.0266 0.1271
-11 6 13 -0.1599 -0.0639
-11 6 14 -0.4412 -0.0223
-11 6 15 -0.6804 -0.2622
-11 6 16 -0.2447 0.0609
-11 6 17 0.1956 -0.0592
-11 6 18 0.0696 0.0708
-11 6 19 0.1408 -0.1199
-11 6 20 0.3439 0.1012
-11 6 21 0.3485 -0.0577
-11 7 1 0.0630 -0.0282
-11 7 2 -0.4938 0.1123
-11 7 3 0.1390 0.0204
-11 7 4 -0.9809 0.0203
-11 7 5 -0.2276 0.0243
-11 7 6 -0.2416 0.0672
-11 7 7 0.3583 0.1519
-11 7 8 0.1106 -0.0247
-11 7 9 -0.0073 0.0319
-11 7 10 0.0044 0.0263
-11 7 11 -0.3480 0.0757
-11 7 12 0.1028 0.0620
-11 7 13 0.1708 0.1976
-11 7 14 0.4766 0.1454
-11 7 15 0.4423 0.0078
-11 7 16 0.1731 -0.1461
-11 7 17 -0.0872 -0.1528
-11 7 18 -0.2319 -0.2367
-11 7 19 -0.2545 -0.3364
-11 7 20 -0.3236 -0.1350
-11 8 1 0.0216 -0.0517
-11 8 2 0.4728 0.0730
-11 8 3 0.8803 -0.1603
-11 8 4 0.2850 0.1418
-11 8 5 0.7941 -0.0884
-11 8 6 -0.1682 -0.0076
-11 8 7 -0.3338 -0.1553
-11 8 8 -0.5974 -0.0582
-11 8 9 -0.5462 0.1233
-11 8 10 0.0614 -0.1494
-11 8 11 -0.4191 0.0203
-11 8 12 0.1707 -0.1808
-11 8 13 -0.0142 -0.0344
-11 8 14 -0.1350 -0.3286
-11 8 15 -0.1748 -0.3611
-11 8 16 -0.0681 -0.1312
-11 8 17 0.2816 0.0784
-11 8 18 0.1630 0.2322
-11 8 19 0.1938 -0.1541
-11 9 1 0.1129 -0.0552
-11 9 2 -0.5388 0.0853
-11 9 3 -0.4561 -0.0817
-11 9 4 -1.0448 0.1483
-11 9 5 -0.3904 -0.1929
-11 9 6 -0.4640 -0.0772
-11 9 7 0.4073 -0.0993
-11 9 8 0.4415 -0.0132
-11 9 9 0.3443 -0.2100
-11 9 10 0.2243 -0.3144
-11 9 11 -0.0945 -0.0537
-11 9 12 0.2640 -0.1049
-11 9 13 -0.0494 0.1899
-11 9 14 0.2282 0.1373
-11 9 15 0.5412 0.1057
-11 9 16 0.1844 0.0138
-11 9 17 -0.0685 -0.1668
-11 9 18 -0.2093 -0.1976
-11 10 1 -0.3803 0.0789
-11 10 2 0.3861 0.0580
-11 10 3 0.7209 -0.0690
-11 10 4 0.5186 -0.0650
-11 10 5 0.8488 -0.0606
-11 10 6 0.1114 0.0380
-11 10 7 -0.1076 -0.1993
-11 10 8 -0.3635 -0.0578
-11 10 9 -0.3927 -0.1329
-11 10 10 -0.1335 -0.0659
-11 10 11 -0.2864 0.0554
-11 10 12 0.3894 -0.0003
-11 10 13 0.5104 -0.0391
-11 10 14 -0.2041 -0.2282
-11 10 15 0.1750 -0.2357
-11 10 16 0.1603 -0.2695
-11 10 17 0.2268 0.1103
-11 10 18 0.0776 0.2568
-11 11 1 0.1483 0.0252
-11 11 2 -0.1838 -0.0746
-11 11 3 -0.4813 -0.1243
-11 11 4 -0.7127 0.1071
-11 11 5 -0.4140 -0.0518
-11 11 6 -0.4587 -0.0832
-11 11 7 0.2236 -0.3107
-11 11 8 0.4131 0.0122
-11 11 9 0.4120 -0.0440
-11 11 10 0.4395 -0.1156
-11 11 11 0.1955 -0.1700
-11 11 12 0.1237 -0.1121
-11 11 13 0.1132 0.1844
-11 11 14 0.0133 0.1257
-11 11 15 0.4215 0.2332
-11 11 16 0.4167 0.2302
-11 12 1 -0.4588 0.0035
-11 12 2 0.2867 -0.0795
-11 12 3 0.3501 0.1416
-11 12 4 0.2659 -0.1636
-11 12 5 0.6536 -0.0384
-11 12 6 0.2397 -0.0632
-11 12 7 0.2036 0.0955
-11 12 8 -0.0295 0.1517
-11 12 9 -0.2076 -0.1925
-11 12 10 -0.0368 0.0040
-11 12 11 -0.2054 0.0475
-11 12 12 0.1508 0.4514
-11 12 13 0.8065 0.1681
-11 12 14 -0.0657 0.0546
-11 12 15 -0.0110 0.0758
-11 13 1 0.0032 0.1380
-11 13 2 -0.0485 0.0104
-11 13 3 -0.3745 -0.0957
-11 13 4 -0.2000 -0.0399
-11 13 5 -0.1359 0.1577
-11 13 6 -0.4260 0.1441
-11 13 7 0.0073 -0.1051
-11 13 8 0.2651 -0.1168
-11 13 9 0.0428 0.0305
-11 13 10 0.3258 0.4053
-11 13 11 0.4243 -0.0710
-11 13 12 -0.3095 -0.0842
-11 13 13 0.0253 0.0737
-11 14 1 -0.2758 -0.1706
-11 14 2 0.2573 -0.1429
-11 14 3 0.2287 0.1436
-11 14 4 0.0425 0.0371
-11 14 5 0.3577 0.1436
-11 14 6 -0.1072 -0.3303
-11 14 7 0.1826 0.2615
-11 14 8 0.2457 0.2755
-11 14 9 -0.3051 -0.0549
-11 14 10 -0.2792 -0.0790
-11 14 11 -0.1609 -0.1180
-11 15 1 0.1169 0.1332
-11 15 2 -0.0405 0.2478
-11 15 3 -0.4126 0.0501
-11 15 4 -0.1098 -0.1215
-11 15 5 0.1011 0.1157
-11 15 6 -0.2405 0.1278
-11 15 7 -0.3495 0.2120
-11 15 8 0.1922 -0.1655
-10 0 2 -1.6910 -0.2316
-10 0 4 -2.5997 0.0976
-10 0 6 -0.0905 0.4178
-10 0 8 1.5910 0.5212
-10 0 10 1.9829 0.2941
-10 0 12 -1.1721 -0.0336
-10 0 14 -1.0262 -0.3260
-10 0 16 -0.5346 -0.3625
-10 0 18 -0.0662 -0.3232
-10 0 20 0.3079 -0.0465
-10 0 22 -0.2965 0.0590
-10 1 1 1.0361 0.2458
-10 1 2 -0.3465 -0.6451
-10 1 3 3.3770 0.3135
-10 1 4 -0.4846 -0.4456
-10 1 5 1.3757 -0.0708
-10 1 6 -0.1899 -0.0910
-10 1 7 -1.4972 -0.0536
-10 1 8 -0.0420 0.1349
-10 1 9 -2.5232 -0.1440
-10 1 10 -0.0497 0.3843
-10 1 11 -1.4223 0.0725
-10 1 12 0.1115 0.3402
-10 1 13 1.2793 0.0734
-10 1 14 0.3457 0.2598
-10 1 15 0.6553 0.2590
-10 1 16 0.0031 0.0301
-10 1 17 0.0779 0.2070
-10 1 18 -0.0652 0.0329
-10 1 19 -0.2569 0.2055
-10 1 20 -0.1604 -0.1305
-10 1 21 -0.1158 0.1253
-10 1 22 -0.0641 0.2233
-10 1 23 -0.1592 0.1970
-10 2 1 -0.2316 0.5178
-10 2 2 -1.8527 -0.1389
-10 2 3 0.9572 0.3434
-10 2 4 -2.0432 0.0059
-10 2 5 0.6359 0.1442
-10 2 6 0.0379 0.0867
-10 2 7 0.2306 -0.1109
-10 2 8 1.5827 0.1980
-10 2 9 -0.0435 -0.3567
-10 2 10 1.6949 0.1742
-10 2 11 -0.1513 -0.4841
-10 2 12 -0.8958 0.0636
-10 2 13 -0.6789 -0.3971
-10 2 14 -1.1297 -0.1443
-10 2 15 -0.3849 -0.2516
-10 2 16 -0.5235 -0.2643
-10 2 17 0.1573 -0.0254
-10 2 18 -0.0308 -0.1748
-10 2 19 0.2546 0.2591
-10 2 20 0.3899 0.0371
-10 2 21 0.1557 0.3130
-10 2 22 -0.2591 -0.1119
-10 3 1 1.2128 0.1039
-10 3 2 -0.4827 -0.1913
-10 3 3 2.4976 0.1831
-10 3 4 -1.1706 -0.2397
-10 3 5 0.8909 0.1035
-10 3 6 -0.2735 -0.1626
-10 3 7 -1.3409 0.1489
-10 3 8 -0.3290 -0.0342
-10 3 9 -1.7001 0.0523
-10 3 10 -0.0336 -0.0335
-10 3 11 -1.0995 -0.0167
-10 3 12 0.2407 0.0641
-10 3 13 1.1970 -0.0506
-10 3 14 0.8774 0.0773
-10 3 15 0.8188 0.1053
-10 3 16 0.2082 0.1157
-10 3 17 -0.0677 0.0472
-10 3 18 -0.0264 0.0769
-10 3 19 -0.5043 -0.0304
-10 3 20 -0.3319 -0.0919
-10 3 21 -0.3577 -0.1718
-10 3 22 -0.2730 0.0716
-10 4 1 -0.1886 -0.0452
-10 4 2 -1.5771 -0.0455
-10 4 3 0.7816 0.0168
-10 4 4 -1.0412 -0.2067
-10 4 5 0.8837 0.0841
-10 4 6 0.2216 -0.2838
-10 4 7 0.3039 -0.0627
-10 4 8 1.1468 -0.2881
-10 4 9 0.3601 -0.1627
-10 4 10 1.3516 -0.0951
-10 4 11 -0.3204 -0.2702
-10 4 12 -0.3915 0.1228
-10 4 13 -0.7106 -0.2355
-10 4 14 -0.9573 0.1527
-10 4 15 -0.7965 -0.2289
-10 4 16 -0.4607 0.0113
-10 4 17 0.1663 -0.0883
-10 4 18 0.0361 0.0538
-10 4 19 0.3253 0.1518
-10 4 20 0.4434 0.0505
-10 4 21 0.3885 0.2481
-10 4 22 -0.2340 -0.0789
-10 5 1 0.5201 -0.0519
-10 5 2 -0.2201 0.0853
-10 5 3 1.4566 0.0757
-10 5 4 -1.1382 -0.1142
-10 5 5 0.3374 0.1583
-10 5 6 0.0025 -0.0929
-10 5 7 -0.3975 0.1970
-10 5 8 -0.3326 -0.0568
-10 5 9 -0.7769 0.2291
-10 5 10 0.1303 0.0165
-10 5 11 -0.6433 -0.0279
-10 5 12 0.0875 0.1133
-10 5 13 0.7917 0.0632
-10 5 14 0.8219 0.1622
-10 5 15 0.7916 0.0319
-10 5 16 0.2175 0.1150
-10 5 17 -0.0893 0.0755
-10 5 18 0.0427 -0.0246
-10 5 19 -0.4927 -0.1366
-10 5 20 -0.2817 -0.1607
-10 5 21 -0.2702 -0.3219
-10 5 22 -0.3181 -0.1330
-10 6 1 -0.0192 -0.2352
-10 6 2 -0.4303 -0.0505
-10 6 3 0.5352 -0.0861
-10 6 4 -0.2046 -0.1149
-10 6 5 0.7799 -0.0246
-10 6 6 0.0643 -0.2026
-10 6 7 0.2655 0.0455
-10 6 8 0.0928 -0.1906
-10 6 9 0.3132 0.1063
-10 6 10 0.8466 -0.1709
-10 6 11 -0.3268 0.0270
-10 6 12 -0.1795 0.0070
-10 6 13 -0.6319 0.0250
-10 6 14 -0.4960 0.0504
-10 6 15 -0.9104 -0.1403
-10 6 16 -0.3181 0.0829
-10 6 17 0.0614 -0.0381
-10 6 18 0.2072 0.1876
-10 6 19 0.3274 -0.0411
-10 6 20 0.4035 0.1210
-10 6 21 0.5609 -0.0435
-10 7 1 -0.1609 -0.1087
-10 7 2 -0.4522 0.1677
-10 7 3 0.3591 -0.0790
-10 7 4 -1.0511 0.0851
-10 7 5 -0.0597 -0.0007
-10 7 6 -0.1856 0.1433
-10 7 7 0.4388 0.1472
-10 7 8 0.1614 0.0013
-10 7 9 -0.1736 0.1251
-10 7 10 0.1888 0.0872
-10 7 11 -0.4208 0.0281
-10 7 12 -0.0364 0.0565
-10 7 13 0.0542 0.1687
-10 7 14 0.3709 0.2732
-10 7 15 0.5895 0.0486
-10 7 16 -0.0214 0.0273
-10 7 17 -0.0573 0.0346
-10 7 18 -0.0620 -0.0372
-10 7 19 -0.1755 -0.1954
-10 7 20 -0.1957 -0.1247
-10 7 21 0.0590 -0.2039
-10 8 1 -0.1048 -0.0142
-10 8 2 0.3521 -0.0340
-10 8 3 0.6876 -0.0917
-10 8 4 0.4779 0.1199
-10 8 5 0.7396 -0.0388
-10 8 6 -0.1542 0.0028
-10 8 7 0.0382 -0.0707
-10 8 8 -0.6055 0.0813
-10 8 9 -0.2300 0.1598
-10 8 10 -0.0053 -0.1698
-10 8 11 -0.3519 0.0746
-10 8 12 -0.0035 -0.2385
-10 8 13 -0.4839 0.0678
-10 8 14 -0.4070 -0.2628
-10 8 15 -0.5291 -0.2128
-10 8 16 -0.1214 -0.1424
-10 8 17 0.0249 0.0903
-10 8 18 0.2671 0.3098
-10 8 19 0.4525 -0.0345
-10 8 20 0.3821 0.1682
-10 9 1 -0.0403 -0.1327
-10 9 2 -0.4185 0.1359
-10 9 3 -0.4360 -0.1807
-10 9 4 -1.1245 0.1567
-10 9 5 -0.4027 -0.2002
-10 9 6 -0.5978 0.1186
-10 9 7 0.3913 -0.0290
-10 9 8 0.4611 0.0208
-10 9 9 0.2731 -0.1099
-10 9 10 0.2852 -0.1806
-10 9 11 -0.2870 -0.0706
-10 9 12 0.0056 -0.1856
-10 9 13 -0.1852 0.0397
-10 9 14 -0.0628 0.1130
-10 9 15 0.4613 0.1344
-10 9 16 0.0300 0.0188
-10 9 17 0.0020 -0.0249
-10 9 18 -0.1682 0.0120
-10 9 19 -0.0101 -0.1387
-10 10 1 -0.3516 0.1717
-10 10 2 0.3465 -0.0334
-10 10 3 0.5207 -0.0633
-10 10 4 0.7022 -0.0087
-10 10 5 0.8526 0.0017
-10 10 6 0.0687 0.0719
-10 10 7 0.0003 -0.1892
-10 10 8 -0.4542 0.0725
-10 10 9 -0.3352 -0.0392
-10 10 10 -0.3217 -0.1224
-10 10 11 -0.4111 -0.0586
-10 10 12 0.2471 -0.1746
-10 10 13 0.1159 -0.0583
-10 10 14 -0.4357 -0.2131
-10 10 15 -0.2352 -0.2442
-10 10 16 0.1567 -0.3042
-10 10 17 -0.0198 0.0432
-10 10 18 0.0701 0.3113
-10 11 1 0.0041 -0.0661
-10 11 2 0.0552 -0.0714
-10 11 3 -0.4108 -0.1151
-10 11 4 -0.7262 0.0306
-10 11 5 -0.4334 -0.1038
-10 11 6 -0.7014 -0.0207
-10 11 7 0.1727 -0.2002
-10 11 8 0.3338 0.0439
-10 11 9 0.3874 -0.0502
-10 11 10 0.4987 -0.0928
-10 11 11 0.0742 -0.2402
-10 11 12 -0.2180 -0.1364
-10 11 13 0.0964 -0.0265
-10 11 14 -0.2573 -0.0971
-10 11 15 0.2285 0.1652
-10 11 16 0.2451 0.1374
-10 11 17 0.1231 0.1211
-10 12 1 -0.3338 0.0838
-10 12 2 0.3462 -0.0733
-10 12 3 0.1964 0.0582
-10 12 4 0.4105 -0.1467
-10 12 5 0.7158 -0.0595
-10 12 6 0.2375 0.0169
-10 12 7 0.2145 0.0849
-10 12 8 0.0679 0.1100
-10 12 9 -0.2636 -0.1210
-10 12 10 -0.1575 0.0095
-10 12 11 -0.2706 -0.0255
-10 12 12 0.1032 0.1479
-10 12 13 0.5657 0.0780
-10 12 14 -0.1000 0.0868
-10 12 15 -0.2807 0.0305
-10 12 16 0.2743 -0.1506
-10 13 1 -0.1032 0.0608
-10 13 2 0.1543 -0.1245
-10 13 3 -0.2167 -0.0623
-10 13 4 -0.1556 -0.0946
-10 13 5 0.0543 0.1549
-10 13 6 -0.6178 0.0379
-10 13 7 0.0281 -0.0556
-10 13 8 0.2220 0.0049
-10 13 9 0.0535 0.0924
-10 13 10 0.4220 0.4188
-10 13 11 0.4778 -0.1776
-10 13 12 -0.5023 0.0667
-10 13 13 0.0284 0.0643
-10 13 14 -0.2938 -0.1019
-10 14 1 -0.0908 -0.1623
-10 14 2 0.4364 -0.0779
-10 14 3 0.1882 0.0815
-10 14 4 0.1604 0.0572
-10 14 5 0.4348 -0.0057
-10 14 6 -0.0075 -0.2644
-10 14 7 0.0971 0.3871
-10 14 8 0.4878 0.2355
-10 14 9 -0.3260 -0.0396
-10 14 10 -0.3568 0.0092
-10 14 11 -0.1209 0.0735
-10 14 12 -0.3192 0.1495
-10 14 13 0.2804 0.1952
-10 15 1 0.1152 0.1340
-10 15 2 0.1197 0.0772
-10 15 3 -0.2823 -0.0278
-10 15 4 -0.1591 -0.1615
-10 15 5 0.4076 0.2292
-10 15 6 -0.3292 0.0079
-10 15 7 -0.3365 0.1697
-10 15 8 0.1633 -0.0277
-10 15 9 -0.2097 -0.0712
-10 15 10 0.1101 0.4523
-10 16 1 -0.0078 -0.2169
-10 16 2 0.2562 -0.0035
-10 16 3 0.1343 -0.0551
-10 16 4 0.1392 0.2194
-10 16 5 0.2634 0.1706
-10 16 6 -0.1218 -0.4466
-9 0 2 -2.9827 -0.3263
-9 0 4 -3.8443 0.0506
-9 0 6 0.2260 0.4604
-9 0 8 2.1735 0.5599
-9 0 10 2.9387 0.3810
-9 0 12 -0.7118 0.0458
-9 0 14 -1.0034 -0.2382
-9 0 16 -0.3437 -0.4150
-9 0 18 -0.0808 -0.4691
-9 0 20 0.5877 -0.2365
-9 0 22 0.0085 -0.0084
-9 1 1 0.3427 0.2218
-9 1 2 -0.4364 -0.7361
-9 1 3 4.2140 0.4990
-9 1 4 -0.4456 -0.4690
-9 1 5 2.0742 -0.0031
-9 1 6 -0.2528 -0.1578
-9 1 7 -1.1401 -0.0857
-9 1 8 -0.2921 0.1345
-9 1 9 -2.2558 -0.2210
-9 1 10 -0.0456 0.4038
-9 1 11 -1.3695 -0.0168
-9 1 12 0.1250 0.4245
-9 1 13 1.0291 0.0897
-9 1 14 0.4753 0.3945
-9 1 15 0.8230 0.2623
-9 1 16 0.0046 0.1032
-9 1 17 0.3257 0.2801
-9 1 18 -0.0674 0.0346
-9 1 19 0.0343 0.2072
-9 1 20 -0.1518 -0.2349
-9 1 21 0.3861 0.1714
-9 1 22 0.0387 0.0314
-9 1 23 -0.0407 0.2127
-9 2 1 -0.1483 0.6294
-9 2 2 -2.8092 -0.1545
-9 2 3 0.7172 0.4961
-9 2 4 -3.1392 0.0484
-9 2 5 0.0822 0.2059
-9 2 6 0.2710 0.1312
-9 2 7 0.3593 -0.0079
-9 2 8 2.0433 0.2497
-9 2 9 0.0676 -0.3218
-9 2 10 2.5725 0.1586
-9 2 11 -0.0174 -0.4532
-9 2 12 -0.5298 0.1246
-9 2 13 -0.6253 -0.4154
-9 2 14 -1.0427 -0.1013
-9 2 15 -0.5026 -0.2165
-9 2 16 -0.4553 -0.1922
-9 2 17 0.1108 -0.0608
-9 2 18 -0.0495 -0.1937
-9 2 19 0.1247 0.1702
-9 2 20 0.5822 0.0475
-9 2 21 0.2793 0.2002
-9 2 22 0.0634 -0.1203
-9 2 23 -0.1288 -0.1058
-9 3 1 0.6509 0.0843
-9 3 2 -0.5802 -0.2153
-9 3 3 2.9210 0.2512
-9 3 4 -1.1433 -0.2037
-9 3 5 1.3527 0.1642
-9 3 6 -0.4949 -0.1200
-9 3 7 -1.0902 0.1717
-9 3 8 -1.0168 0.0122
-9 3 9 -1.6359 0.0146
-9 3 10 -0.0880 0.0247
-9 3 11 -0.9322 -0.0381
-9 3 12 0.2831 0.0469
-9 3 13 0.9516 -0.0868
-9 3 14 1.1350 0.0782
-9 3 15 1.0401 0.1266
-9 3 16 0.1217 0.0860
-9 3 17 0.1314 0.0997
-9 3 18 -0.0911 0.0582
-9 3 19 -0.3421 0.1025
-9 3 20 -0.3728 -0.1354
-9 3 21 -0.0347 0.0371
-9 3 22 -0.1030 0.0591
-9 3 23 -0.1084 0.3361
-9 4 1 -0.3191 -0.0025
-9 4 2 -2.0319 0.0355
-9 4 3 0.5543 0.0754
-9 4 4 -1.7796 -0.0746
-9 4 5 0.0744 0.1353
-9 4 6 0.2149 -0.2739
-9 4 7 0.4631 -0.0066
-9 4 8 1.3989 -0.3197
-9 4 9 0.4076 -0.1024
-9 4 10 2.0063 -0.2149
-9 4 11 -0.0847 -0.2990
-9 4 12 -0.1835 0.0223
-9 4 13 -0.7081 -0.2544
-9 4 14 -0.8015 0.1204
-9 4 15 -0.8160 -0.2888
-9 4 16 -0.5337 0.0402
-9 4 17 -0.0621 -0.1399
-9 4 18 0.0401 0.1310
-9 4 19 0.0289 0.0852
-9 4 20 0.4555 0.2198
-9 4 21 0.3901 0.2547
-9 4 22 0.0195 0.0377
-9 5 1 0.1478 -0.0848
-9 5 2 -0.1413 0.1589
-9 5 3 1.4960 0.0925
-9 5 4 -1.1316 -0.0862
-9 5 5 0.4702 0.1490
-9 5 6 -0.3580 -0.0887
-9 5 7 -0.2630 0.1904
-9 5 8 -1.1094 -0.0342
-9 5 9 -0.8960 0.1708
-9 5 10 0.0173 0.0081
-9 5 11 -0.3263 -0.0435
-9 5 12 0.3449 0.0504
-9 5 13 0.6683 -0.0541
-9 5 14 1.1835 0.0806
-9 5 15 1.0664 -0.0329
-9 5 16 0.1362 0.1049
-9 5 17 -0.0467 0.0243
-9 5 18 -0.1152 -0.0340
-9 5 19 -0.5262 -0.0351
-9 5 20 -0.4869 -0.1575
-9 5 21 -0.1398 -0.1217
-9 5 22 -0.2678 -0.0724
-9 6 1 -0.2264 -0.2271
-9 6 2 -0.6575 0.0190
-9 6 3 0.4508 -0.0926
-9 6 4 -0.5441 -0.0827
-9 6 5 0.1965 -0.0089
-9 6 6 -0.0842 -0.2369
-9 6 7 0.3654 0.0470
-9 6 8 0.2706 -0.2912
-9 6 9 0.3655 0.1061
-9 6 10 1.2415 -0.2169
-9 6 11 0.0568 0.0209
-9 6 12 -0.0259 -0.1111
-9 6 13 -0.5470 0.0035
-9 6 14 -0.4690 0.0348
-9 6 15 -0.7010 -0.1613
-9 6 16 -0.4206 -0.0718
-9 6 17 -0.2798 -0.1360
-9 6 18 0.1529 0.1345
-9 6 19 0.0138 -0.0550
-9 6 20 0.3080 0.2048
-9 6 21 0.4183 0.0408
-9 6 22 -0.0370 0.1949
-9 7 1 -0.3558 -0.1174
-9 7 2 -0.2042 0.2008
-9 7 3 0.1943 -0.0829
-9 7 4 -0.9044 0.0938
-9 7 5 -0.0764 -0.0364
-9 7 6 -0.5099 0.1276
-9 7 7 0.4978 0.0450
-9 7 8 -0.3739 0.0130
-9 7 9 -0.2036 0.1751
-9 7 10 0.0855 0.1101
-9 7 11 -0.1407 0.0868
-9 7 12 0.4260 0.0244
-9 7 13 0.0650 0.1354
-9 7 14 0.8171 0.2247
-9 7 15 0.7353 -0.0301
-9 7 16 0.0999 0.0376
-9 7 17 -0.1729 -0.0676
-9 7 18 -0.2792 0.0022
-9 7 19 -0.3720 -0.1729
-9 7 20 -0.5509 -0.1226
-9 7 21 0.0436 -0.1128
-9 8 1 -0.1582 -0.0180
-9 8 2 0.2003 0.0095
-9 8 3 0.7505 -0.0705
-9 8 4 0.3801 0.1041
-9 8 5 0.5937 -0.0999
-9 8 6 -0.2478 -0.0501
-9 8 7 0.0593 -0.0558
-9 8 8 -0.5053 0.0875
-9 8 9 -0.1652 0.1189
-9 8 10 0.1642 -0.0641
-9 8 11 -0.0307 0.1372
-9 8 12 0.1001 -0.1327
-9 8 13 -0.2747 0.0961
-9 8 14 -0.5399 -0.1721
-9 8 15 -0.3059 -0.1189
-9 8 16 -0.2571 -0.3229
-9 8 17 -0.2834 -0.0706
-9 8 18 0.0462 0.0622
-9 8 19 0.1945 -0.0456
-9 8 20 0.2793 0.1220
-9 8 21 0.3142 0.0088
-9 9 1 -0.1514 -0.0656
-9 9 2 -0.0840 0.1218
-9 9 3 -0.6882 -0.2051
-9 9 4 -0.8873 0.1013
-9 9 5 -0.4457 -0.2280
-9 9 6 -0.7766 0.1683
-9 9 7 0.3738 -0.1405
-9 9 8 0.1037 -0.0310
-9 9 9 0.3709 0.0135
-9 9 10 0.2380 -0.0680
-9 9 11 -0.2150 0.1172
-9 9 12 0.3469 -0.1843
-9 9 13 -0.1197 0.0700
-9 9 14 0.2841 0.0752
-9 9 15 0.3411 0.0928
-9 9 16 0.2301 -0.0454
-9 9 17 -0.0699 -0.1923
-9 9 18 -0.3770 0.0266
-9 9 19 -0.2611 -0.1230
-9 9 20 -0.4499 -0.1540
-9 10 1 -0.3795 0.1236
-9 10 2 0.1793 -0.0021
-9 10 3 0.5940 -0.0311
-9 10 4 0.6828 0.0419
-9 10 5 0.9825 -0.0533
-9 10 6 0.0175 -0.0312
-9 10 7 0.0118 -0.2353
-9 10 8 -0.4489 0.1011
-9 10 9 -0.3622 -0.0692
-9 10 10 -0.2836 -0.0439
-9 10 11 -0.2648 -0.1089
-9 10 12 0.2302 -0.0978
-9 10 13 0.3104 -0.0089
-9 10 14 -0.5019 -0.1516
-9 10 15 -0.0809 -0.1699
-9 10 16 0.0407 -0.4195
-9 10 17 -0.2281 -0.1090
-9 10 18 -0.1904 -0.0166
-9 10 19 0.1297 0.1017
-9 11 1 -0.1450 0.0049
-9 11 2 0.3188 -0.0601
-9 11 3 -0.6040 -0.0845
-9 11 4 -0.5420 -0.0661
-9 11 5 -0.5007 -0.2061
-9 11 6 -0.7626 -0.0245
-9 11 7 0.1066 -0.2832
-9 11 8 0.1384 -0.0950
-9 11 9 0.4621 -0.1062
-9 11 10 0.5683 -0.1146
-9 11 11 0.0783 -0.1179
-9 11 12 -0.0240 -0.0962
-9 11 13 0.2511 -0.0928
-9 11 14 0.0391 -0.1586
-9 11 15 0.0084 0.0581
-9 11 16 0.3624 0.0508
-9 11 17 0.1657 -0.1297
-9 11 18 -0.1281 -0.0453
-9 12 1 -0.4154 0.0713
-9 12 2 0.1320 -0.0765
-9 12 3 0.1122 0.0708
-9 12 4 0.3213 -0.1386
-9 12 5 0.9585 -0.0651
-9 12 6 0.1647 -0.0909
-9 12 7 0.3010 -0.0649
-9 12 8 0.1279 -0.0462
-9 12 9 -0.2495 -0.1966
-9 12 10 -0.1057 0.0310
-9 12 11 -0.0391 -0.1733
-9 12 12 0.1069 -0.0429
-9 12 13 0.7428 0.0646
-9 12 14 -0.0147 0.0887
-9 12 15 -0.0360 0.0328
-9 12 16 0.3223 -0.2230
-9 12 17 -0.1535 -0.0517
-9 13 1 -0.3217 0.0451
-9 13 2 0.2072 -0.1452
-9 13 3 -0.3451 -0.0349
-9 13 4 -0.0208 -0.0627
-9 13 5 -0.0038 0.0193
-9 13 6 -0.5367 -0.0945
-9 13 7 -0.0638 -0.1397
-9 13 8 0.3001 -0.0659
-9 13 9 0.1220 -0.0108
-9 13 10 0.5944 0.1953
-9 13 11 0.5686 -0.1921
-9 13 12 -0.2746 0.1545
-9 13 13 0.2545 0.0129
-9 13 14 0.0634 -0.0941
-9 13 15 -0.2752 -0.1480
-9 14 1 -0.1790 -0.0999
-9 14 2 0.2971 -0.0974
-9 14 3 0.0832 0.1187
-9 14 4 -0.0833 0.0021
-9 14 5 0.6829 -0.0103
-9 14 6 -0.0837 -0.2676
-9 14 7 0.2419 0.3137
-9 14 8 0.5850 0.0374
-9 14 9 -0.2134 -0.1823
-9 14 10 -0.2568 0.0801
-9 14 11 0.1749 0.0471
-9 14 12 -0.2102 -0.0419
-9 14 13 0.4534 0.1072
-9 14 14 0.2914 0.2465
-9 15 1 -0.0739 0.0685
-9 15 2 0.0535 0.0183
-9 15 3 -0.4678 -0.1440
-9 15 4 -0.0508 -0.0034
-9 15 5 0.3289 0.2399
-9 15 6 -0.1509 -0.1434
-9 15 7 -0.4678 0.0874
-9 15 8 0.3444 0.0034
-9 15 9 -0.1401 0.0467
-9 15 10 0.1951 0.2341
-9 15 11 0.6029 -0.0490
-9 16 1 -0.1019 -0.1578
-9 16 2 0.2075 -0.0135
-9 16 3 0.2092 0.0069
-9 16 4 -0.1203 0.1972
-9 16 5 0.4159 0.1634
-9 16 6 -0.2015 -0.3644
-9 16 7 -0.0628 0.2405
-9 16 8 0.5671 0.1872
-8 0 2 -3.4615 -0.5392
-8 0 4 -5.5527 -0.1041
-8 0 6 -0.6273 0.4469
-8 0 8 1.6372 0.6428
-8 0 10 2.9500 0.5407
-8 0 12 -0.4025 0.1351
-8 0 14 -1.1591 -0.1646
-8 0 16 -0.3869 -0.4315
-8 0 18 -0.4778 -0.4813
-8 0 20 0.2225 -0.3300
-8 0 22 -0.0996 -0.1289
-8 1 1 0.1255 0.1412
-8 1 2 -0.4883 -0.9201
-8 1 3 5.5432 0.5736
-8 1 4 -0.0698 -0.5635
-8 1 5 2.4948 -0.0433
-8 1 6 -0.0716 -0.2861
-8 1 7 -1.7535 -0.1249
-8 1 8 -0.4448 0.1359
-8 1 9 -3.0971 -0.2142
-8 1 10 -0.2039 0.3827
-8 1 11 -1.7446 -0.0514
-8 1 12 -0.0290 0.4429
-8 1 13 0.5601 0.1069
-8 1 14 0.5510 0.3631
-8 1 15 0.6955 0.2297
-8 1 16 0.0563 0.1466
-8 1 17 0.2850 0.3314
-8 1 18 0.0460 0.1142
-8 1 19 -0.2098 0.2169
-8 1 20 -0.1667 -0.0766
-8 1 21 0.3968 0.1726
-8 1 22 0.0609 0.1100
-8 1 23 -0.2437 0.1049
-8 2 1 0.3800 0.6799
-8 2 2 -2.9674 -0.2842
-8 2 3 1.0116 0.5461
-8 2 4 -4.4591 -0.0529
-8 2 5 -0.2474 0.2275
-8 2 6 -0.4336 0.1430
-8 2 7 0.7106 0.0474
-8 2 8 1.5731 0.3533
-8 2 9 0.1776 -0.2983
-8 2 10 2.5319 0.2625
-8 2 11 -0.0102 -0.4292
-8 2 12 -0.2602 0.1987
-8 2 13 -0.7982 -0.4701
-8 2 14 -1.1221 -0.0721
-8 2 15 -0.6006 -0.2343
-8 2 16 -0.4939 -0.1751
-8 2 17 0.2007 -0.0796
-8 2 18 -0.3260 -0.2648
-8 2 19 0.1286 0.2149
-8 2 20 0.2691 -0.0722
-8 2 21 0.3066 0.3225
-8 2 22 0.0169 -0.2729
-8 2 23 -0.2689 0.0081
-8 3 1 0.5588 0.0115
-8 3 2 -0.5722 -0.3205
-8 3 3 3.7547 0.1924
-8 3 4 -0.3135 -0.1877
-8 3 5 1.7712 0.1379
-8 3 6 -0.0778 -0.1348
-8 3 7 -1.4563 0.1765
-8 3 8 -1.3997 0.0525
-8 3 9 -2.4346 0.0947
-8 3 10 -0.5161 0.1148
-8 3 11 -1.1559 0.0060
-8 3 12 -0.0845 0.0789
-8 3 13 0.4198 -0.0731
-8 3 14 1.1730 0.1002
-8 3 15 1.1074 0.0674
-8 3 16 0.2025 0.0760
-8 3 17 0.2043 0.0697
-8 3 18 0.1456 0.1104
-8 3 19 -0.4027 0.0373
-8 3 20 -0.3790 -0.0528
-8 3 21 -0.0738 0.0428
-8 3 22 -0.0781 0.2003
-8 3 23 -0.2942 0.2984
-8 4 1 -0.0667 0.0379
-8 4 2 -1.7962 0.0136
-8 4 3 0.9540 0.1319
-8 4 4 -2.3115 -0.0472
-8 4 5 -0.3142 0.1749
-8 4 6 -0.2625 -0.2628
-8 4 7 1.0663 0.0475
-8 4 8 1.0668 -0.2558
-8 4 9 0.5795 -0.0311
-8 4 10 1.7987 -0.2563
-8 4 11 -0.1627 -0.2187
-8 4 12 -0.0834 -0.0336
-8 4 13 -1.0895 -0.1758
-8 4 14 -0.8353 0.0800
-8 4 15 -0.8783 -0.2421
-8 4 16 -0.5384 0.0501
-8 4 17 0.0113 -0.1071
-8 4 18 0.0005 0.0658
-8 4 19 0.0459 0.0828
-8 4 20 0.2276 0.1299
-8 4 21 0.3421 0.3317
-8 4 22 -0.0300 -0.0903
-8 4 23 -0.2598 -0.2628
-8 5 1 0.1420 -0.1735
-8 5 2 0.0091 0.2439
-8 5 3 1.8362 -0.0020
-8 5 4 -0.3609 -0.0103
-8 5 5 0.7513 0.1312
-8 5 6 0.0364 -0.0495
-8 5 7 -0.4158 0.2171
-8 5 8 -1.4500 -0.0135
-8 5 9 -1.6327 0.1671
-8 5 10 -0.5126 0.0696
-8 5 11 -0.4039 -0.0212
-8 5 12 0.0744 0.0961
-8 5 13 0.2272 -0.1428
-8 5 14 1.1093 0.1363
-8 5 15 1.2697 -0.0618
-8 5 16 0.3264 0.1684
-8 5 17 0.0846 -0.0529
-8 5 18 0.1608 0.0365
-8 5 19 -0.5032 -0.1292
-8 5 20 -0.4514 -0.1507
-8 5 21 -0.2430 -0.2121
-8 5 22 -0.3034 -0.0013
-8 5 23 -0.1861 0.0068
-8 6 1 -0.4655 -0.1781
-8 6 2 -0.4136 -0.0046
-8 6 3 0.5952 -0.0288
-8 6 4 -0.5545 -0.0641
-8 6 5 0.0418 0.0675
-8 6 6 -0.3458 -0.2090
-8 6 7 1.0061 0.0494
-8 6 8 0.1062 -0.3305
-8 6 9 0.6771 0.1180
-8 6 10 0.9822 -0.2929
-8 6 11 -0.0259 0.0559
-8 6 12 -0.0339 -0.2266
-8 6 13 -0.9622 0.0775
-8 6 14 -0.5476 0.0635
-8 6 15 -0.6463 -0.0574
-8 6 16 -0.3393 -0.0639
-8 6 17 -0.1880 -0.1104
-8 6 18 0.2359 0.0572
-8 6 19 0.1765 -0.0742
-8 6 20 0.1915 0.0457
-8 6 21 0.4019 0.0598
-8 6 22 -0.1772 0.0441
-8 7 1 -0.3794 -0.2047
-8 7 2 -0.1018 0.2900
-8 7 3 0.2514 -0.1138
-8 7 4 -0.3996 0.1764
-8 7 5 0.0634 -0.0163
-8 7 6 -0.2295 0.1502
-8 7 7 0.4263 0.0346
-8 7 8 -0.4855 0.0335
-8 7 9 -0.6117 0.1451
-8 7 10 -0.3607 0.1006
-8 7 11 -0.1294 0.0778
-8 7 12 0.3077 0.0548
-8 7 13 -0.0677 0.0998
-8 7 14 0.7186 0.2193
-8 7 15 0.9043 0.0876
-8 7 16 0.4671 0.1471
-8 7 17 0.0217 -0.0097
-8 7 18 0.0580 0.0762
-8 7 19 -0.3681 -0.1951
-8 7 20 -0.4629 -0.1546
-8 7 21 -0.0832 -0.2929
-8 7 22 -0.3055 -0.0562
-8 8 1 -0.5518 0.0124
-8 8 2 0.3646 0.0002
-8 8 3 0.5987 -0.0049
-8 8 4 0.4317 0.1221
-8 8 5 0.6370 -0.0877
-8 8 6 -0.3017 0.0517
-8 8 7 0.5589 -0.0013
-8 8 8 -0.6017 0.0663
-8 8 9 0.1528 0.0782
-8 8 10 0.0393 -0.0566
-8 8 11 -0.1889 0.1792
-8 8 12 0.1071 -0.1018
-8 8 13 -0.6616 0.1287
-8 8 14 -0.5600 0.0295
-8 8 15 -0.3150 0.0603
-8 8 16 -0.1431 -0.1430
-8 8 17 -0.1333 -0.0921
-8 8 18 0.1049 -0.0147
-8 8 19 0.4763 -0.0609
-8 8 20 0.2753 -0.0594
-8 8 21 0.5303 -0.0654
-8 9 1 -0.1228 -0.0728
-8 9 2 -0.1444 0.1015
-8 9 3 -0.7729 -0.2077
-8 9 4 -0.7229 0.1236
-8 9 5 -0.3948 -0.1050
-8 9 6 -0.6293 0.2446
-8 9 7 0.2725 -0.1413
-8 9 8 0.0044 0.0283
-8 9 9 0.2767 0.0477
-8 9 10 -0.0957 0.0264
-8 9 11 -0.2243 0.1605
-8 9 12 0.1093 -0.1435
-8 9 13 -0.0588 0.1443
-8 9 14 0.0919 0.0417
-8 9 15 0.3356 0.3015
-8 9 16 0.5204 0.0187
-8 9 17 0.2082 -0.0230
-8 9 18 0.0143 0.0908
-8 9 19 -0.2472 -0.0547
-8 9 20 -0.3109 -0.1591
-8 10 1 -0.7342 0.0478
-8 10 2 0.2944 0.0088
-8 10 3 0.3261 0.0123
-8 10 4 0.6994 0.1568
-8 10 5 0.9831 -0.0635
-8 10 6 -0.0075 0.0722
-8 10 7 0.2403 -0.0934
-8 10 8 -0.6048 0.1552
-8 10 9 -0.3253 -0.0151
-8 10 10 -0.3497 -0.0480
-8 10 11 -0.5965 -0.0960
-8 10 12 0.1015 -0.0637
-8 10 13 -0.1631 -0.0005
-8 10 14 -0.4425 0.0073
-8 10 15 -0.1847 -0.0405
-8 10 16 0.0720 -0.1245
-8 10 17 -0.0838 -0.1027
-8 10 18 -0.1455 -0.1012
-8 10 19 0.3587 0.0971
-8 11 1 0.0237 0.0592
-8 11 2 0.2373 -0.1000
-8 11 3 -0.6217 -0.0437
-8 11 4 -0.6925 -0.1404
-8 11 5 -0.5253 -0.0882
-8 11 6 -0.8038 0.0788
-8 11 7 -0.0583 -0.2371
-8 11 8 -0.0827 -0.0354
-8 11 9 0.3447 -0.1783
-8 11 10 0.2625 -0.0293
-8 11 11 -0.0527 -0.0778
-8 11 12 -0.3492 -0.0837
-8 11 13 0.3001 -0.1092
-8 11 14 -0.1983 -0.1986
-8 11 15 -0.1638 0.1522
-8 11 16 0.4246 0.0293
-8 11 17 0.3656 -0.0623
-8 11 18 0.2828 -0.0148
-8 12 1 -0.5678 -0.0029
-8 12 2 0.2048 -0.0994
-8 12 3 -0.2180 0.0389
-8 12 4 0.3608 -0.0284
-8 12 5 0.8776 -0.0338
-8 12 6 0.1145 -0.0459
-8 12 7 0.2492 -0.0145
-8 12 8 -0.0453 -0.0830
-8 12 9 -0.4016 -0.0865
-8 12 10 -0.1799 -0.0072
-8 12 11 -0.2790 -0.2679
-8 12 12 -0.1398 -0.2023
-8 12 13 0.2832 -0.0361
-8 12 14 -0.0342 0.0904
-8 12 15 -0.0599 -0.0298
-8 12 16 0.3467 -0.0305
-8 12 17 -0.0345 -0.0053
-8 13 1 -0.1407 0.0816
-8 13 2 0.1658 -0.2147
-8 13 3 -0.1496 0.0346
-8 13 4 -0.2406 -0.1149
-8 13 5 -0.0033 0.0140
-8 13 6 -0.6758 -0.0980
-8 13 7 -0.1984 -0.1006
-8 13 8 0.1698 0.0386
-8 13 9 -0.0144 -0.1371
-8 13 10 0.3658 0.0785
-8 13 11 0.3512 -0.1737
-8 13 12 -0.4525 0.1312
-8 13 13 0.2996 -0.0764
-8 13 14 -0.0496 -0.1313
-8 13 15 -0.4232 -0.1391
-8 13 16 0.2427 0.0249
-8 14 1 -0.1099 -0.0693
-8 14 2 0.4698 -0.0927
-8 14 3 -0.1928 0.0044
-8 14 4 -0.0207 0.0088
-8 14 5 0.5722 0.0198
-8 14 6 -0.0085 -0.1798
-8 14 7 0.1143 0.2922
-8 14 8 0.4551 -0.1062
-8 14 9 -0.3058 -0.0958
-8 14 10 -0.2847 0.1331
-8 14 11 0.1728 -0.0010
-8 14 12 -0.3374 -0.1795
-8 14 13 0.2238 -0.0514
-8 14 14 0.1730 0.2424
-8 15 1 0.0561 0.0806
-8 15 2 -0.0474 -0.1176
-8 15 3 -0.1978 -0.1587
-8 15 4 -0.1599 0.0375
-8 15 5 0.4272 0.2245
-8 15 6 -0.2907 -0.2365
-8 15 7 -0.5070 0.0701
-8 15 8 0.3903 0.1729
-8 15 9 -0.1858 0.1332
-8 15 10 0.1217 0.1008
-8 15 11 0.4174 0.0092
-8 15 12 -0.0898 0.1493
-8 16 1 -0.0423 -0.1227
-8 16 2 0.4996 0.0681
-8 16 3 0.0909 -0.1147
-8 16 4 0.0018 0.1303
-8 16 5 0.2725 0.1615
-8 16 6 -0.0503 -0.2132
-8 16 7 -0.0981 0.2927
-8 16 8 0.4424 0.0818
-8 16 9 -0.1022 -0.0943
-8 16 10 -0.4087 0.0604
-8 17 1 0.2439 0.1009
-8 17 2 0.0863 0.0457
-8 17 3 -0.2408 -0.2823
-8 17 4 -0.2747 -0.0358
-8 17 5 0.3372 0.3230
-8 17 6 -0.0131 -0.2759
-7 0 2 -3.6261 -0.6727
-7 0 4 -6.4136 -0.1508
-7 0 6 -0.5377 0.4414
-7 0 8 2.3934 0.6771
-7 0 10 3.4087 0.6503
-7 0 12 0.3130 0.2523
-7 0 14 -1.0842 -0.0663
-7 0 16 -0.2259 -0.4384
-7 0 18 -0.4559 -0.5364
-7 0 20 0.0265 -0.3919
-7 0 22 -0.0209 -0.1364
-7 0 24 0.0774 0.1912
-7 1 1 -0.9548 0.1336
-7 1 2 -0.9449 -1.0286
-7 1 3 7.0955 0.7484
-7 1 4 0.0834 -0.6604
-7 1 5 4.4283 -0.0252
-7 1 6 0.0365 -0.4389
-7 1 7 -0.8146 -0.2102
-7 1 8 -0.4377 0.1009
-7 1 9 -3.0428 -0.3018
-7 1 10 -0.2988 0.3935
-7 1 11 -1.6976 -0.1083
-7 1 12 -0.0762 0.5321
-7 1 13 0.3419 0.1552
-7 1 14 0.5831 0.3515
-7 1 15 0.6550 0.2573
-7 1 16 0.0173 0.1272
-7 1 17 0.5029 0.3846
-7 1 18 0.1116 -0.0288
-7 1 19 -0.2233 0.2639
-7 1 20 -0.1822 -0.2375
-7 1 21 0.5537 0.2617
-7 1 22 0.1715 -0.0528
-7 1 23 -0.1806 0.1102
-7 1 24 0.0379 -0.3366
-7 2 1 0.5617 0.7682
-7 2 2 -2.9480 -0.3483
-7 2 3 0.8961 0.5610
-7 2 4 -5.1343 -0.0895
-7 2 5 -0.9279 0.2632
-7 2 6 -0.2908 0.1392
-7 2 7 0.7894 0.0574
-7 2 8 2.2963 0.3357
-7 2 9 0.5565 -0.2695
-7 2 10 2.9262 0.3133
-7 2 11 0.3811 -0.3876
-7 2 12 0.4755 0.2438
-7 2 13 -0.7958 -0.4642
-7 2 14 -1.0527 0.0305
-7 2 15 -0.7438 -0.2647
-7 2 16 -0.3482 -0.1127
-7 2 17 0.0470 -0.1901
-7 2 18 -0.2969 -0.2274
-7 2 19 0.1171 0.0232
-7 2 20 0.1383 -0.0862
-7 2 21 0.4421 0.1899
-7 2 22 0.1950 -0.2989
-7 2 23 -0.1618 0.0417
-7 2 24 0.0416 0.0376
-7 3 1 -0.2062 -0.0174
-7 3 2 -1.4284 -0.4446
-7 3 3 4.5176 0.2003
-7 3 4 0.0273 -0.1889
-7 3 5 3.1427 0.1097
-7 3 6 0.1172 -0.1831
-7 3 7 -0.6315 0.0680
-7 3 8 -1.4489 0.0757
-7 3 9 -2.2951 0.0750
-7 3 10 -0.6822 0.1826
-7 3 11 -0.9793 0.0103
-7 3 12 -0.0983 0.1345
-7 3 13 0.1162 -0.0119
-7 3 14 1.1946 0.1320
-7 3 15 1.1098 0.0460
-7 3 16 0.1089 0.0491
-7 3 17 0.3561 0.1325
-7 3 18 0.2431 0.0690
-7 3 19 -0.2514 0.1098
-7 3 20 -0.3566 -0.1453
-7 3 21 0.0884 0.1855
-7 3 22 0.2234 0.1994
-7 3 23 -0.1372 0.2799
-7 4 1 -0.2316 0.0778
-7 4 2 -1.6688 0.0585
-7 4 3 0.8179 0.1355
-7 4 4 -2.6067 -0.0225
-7 4 5 -1.2889 0.1937
-7 4 6 -0.1567 -0.2911
-7 4 7 1.2499 0.0991
-7 4 8 1.6746 -0.2686
-7 4 9 1.1746 0.0041
-7 4 10 1.9433 -0.3096
-7 4 11 0.3688 -0.1544
-7 4 12 0.4647 -0.0826
-7 4 13 -1.0141 -0.1403
-7 4 14 -0.9179 0.0541
-7 4 15 -1.0400 -0.1797
-7 4 16 -0.5175 0.1100
-7 4 17 -0.2325 -0.0777
-7 4 18 0.0028 0.1658
-7 4 19 -0.0215 0.0451
-7 4 20 0.1831 0.2463
-7 4 21 0.4695 0.3234
-7 4 22 0.2274 -0.0461
-7 4 23 -0.0909 -0.2193
-7 5 1 -0.2708 -0.1761
-7 5 2 -0.4515 0.2553
-7 5 3 1.8174 -0.0635
-7 5 4 -0.0772 0.0220
-7 5 5 1.3280 0.1022
-7 5 6 0.0248 -0.0062
-7 5 7 0.1173 0.1731
-7 5 8 -1.6414 -0.0090
-7 5 9 -1.6017 0.1671
-7 5 10 -0.6506 0.0843
-7 5 11 -0.1754 0.0246
-7 5 12 0.3186 0.0735
-7 5 13 -0.1098 -0.2046
-7 5 14 1.1108 0.1354
-7 5 15 1.1750 -0.1239
-7 5 16 0.2897 0.1840
-7 5 17 0.0818 -0.0484
-7 5 18 0.1346 0.1391
-7 5 19 -0.3705 0.0075
-7 5 20 -0.4327 -0.1015
-7 5 21 -0.1244 -0.0320
-7 5 22 -0.0073 0.1524
-7 5 23 0.0674 0.0695
-7 6 1 -0.8327 -0.1720
-7 6 2 -0.4752 0.0509
-7 6 3 0.3432 -0.0107
-7 6 4 -0.6564 -0.0435
-7 6 5 -0.7759 0.1082
-7 6 6 -0.3241 -0.2231
-7 6 7 1.1006 0.0361
-7 6 8 0.5471 -0.3302
-7 6 9 1.3393 0.0823
-7 6 10 0.9534 -0.3133
-7 6 11 0.5007 -0.0165
-7 6 12 0.2060 -0.3021
-7 6 13 -0.7687 0.0232
-7 6 14 -0.7657 -0.0374
-7 6 15 -0.7774 -0.0400
-7 6 16 -0.4557 -0.0646
-7 6 17 -0.4891 -0.0545
-7 6 18 0.1640 0.1366
-7 6 19 0.0345 -0.0132
-7 6 20 0.1976 0.2108
-7 6 21 0.4680 0.1830
-7 6 22 0.0102 0.1585
-7 7 1 -0.6721 -0.1481
-7 7 2 -0.0278 0.3240
-7 7 3 -0.0244 -0.0958
-7 7 4 -0.2330 0.1987
-7 7 5 0.1445 -0.0578
-7 7 6 -0.4819 0.1430
-7 7 7 0.6930 0.0369
-7 7 8 -0.7419 0.0046
-7 7 9 -0.5803 0.1481
-7 7 10 -0.4309 -0.0061
-7 7 11 0.1035 0.1157
-7 7 12 0.7667 -0.0198
-7 7 13 -0.1952 -0.0244
-7 7 14 0.7787 0.0740
-7 7 15 0.7070 0.0207
-7 7 16 0.4712 0.1575
-7 7 17 0.0097 0.0177
-7 7 18 -0.0964 0.1652
-7 7 19 -0.3626 0.0129
-7 7 20 -0.5823 -0.0289
-7 7 21 -0.0329 -0.0838
-7 7 22 -0.1490 0.1064
-7 8 1 -0.6779 0.0212
-7 8 2 0.2778 0.0659
-7 8 3 0.3370 0.0035
-7 8 4 0.2983 0.0902
-7 8 5 0.1385 -0.1129
-7 8 6 -0.1775 0.0914
-7 8 7 0.5584 -0.0394
-7 8 8 -0.3601 0.0671
-7 8 9 0.7268 -0.0095
-7 8 10 0.0842 0.0325
-7 8 11 0.2762 0.1250
-7 8 12 0.2092 -0.1077
-7 8 13 -0.4620 0.0756
-7 8 14 -0.6308 -0.0341
-7 8 15 -0.5087 0.0972
-7 8 16 -0.2973 -0.1182
-7 8 17 -0.4959 -0.0915
-7 8 18 -0.0076 -0.0006
-7 8 19 0.2123 -0.0186
-7 8 20 0.2871 0.0805
-7 8 21 0.6175 0.0403
-7 9 1 -0.3280 0.0319
-7 9 2 0.0876 0.0673
-7 9 3 -0.9679 -0.1958
-7 9 4 -0.6439 0.1381
-7 9 5 -0.3820 -0.1126
-7 9 6 -0.8637 0.1836
-7 9 7 0.4073 -0.1383
-7 9 8 -0.2217 0.0456
-7 9 9 0.3907 0.1180
-7 9 10 -0.0243 0.0506
-7 9 11 -0.0446 0.2186
-7 9 12 0.5302 -0.0710
-7 9 13 -0.0287 0.0923
-7 9 14 0.1376 -0.0333
-7 9 15 0.1180 0.2064
-7 9 16 0.3422 0.0278
-7 9 17 0.2678 0.0407
-7 9 18 -0.1875 0.1166
-7 9 19 -0.2669 0.1114
-7 9 20 -0.5705 -0.0444
-7 9 21 -0.0581 0.0242
-7 10 1 -0.6875 0.0082
-7 10 2 0.2863 0.0577
-7 10 3 0.2795 0.0481
-7 10 4 0.6242 0.1154
-7 10 5 0.7479 -0.1297
-7 10 6 0.1808 0.1043
-7 10 7 0.2861 -0.0513
-7 10 8 -0.5621 0.2150
-7 10 9 0.0204 0.0037
-7 10 10 -0.2844 0.0575
-7 10 11 -0.2896 0.0174
-7 10 12 0.0358 -0.0287
-7 10 13 -0.1447 0.0740
-7 10 14 -0.3811 -0.0756
-7 10 15 -0.4052 0.0558
-7 10 16 -0.1310 -0.0352
-7 10 17 -0.4916 -0.0925
-7 10 18 -0.2221 -0.1460
-7 10 19 -0.0000 0.0968
-7 10 20 0.2260 0.0483
-7 11 1 -0.0133 0.1411
-7 11 2 0.4774 -0.0881
-7 11 3 -0.6806 -0.0893
-7 11 4 -0.6892 -0.1668
-7 11 5 -0.5062 -0.0711
-7 11 6 -0.8466 0.0229
-7 11 7 -0.0116 -0.2217
-7 11 8 -0.2137 -0.0344
-7 11 9 0.3310 -0.1561
-7 11 10 0.3592 0.0962
-7 11 11 -0.0498 0.0078
-7 11 12 -0.0366 0.0670
-7 11 13 0.3080 -0.1468
-7 11 14 -0.2463 -0.1048
-7 11 15 -0.3771 0.0281
-7 11 16 0.0720 0.0058
-7 11 17 0.3361 -0.0490
-7 11 18 0.1088 -0.0223
-7 11 19 -0.1462 0.2233
-7 12 1 -0.4794 -0.0098
-7 12 2 0.0632 -0.1467
-7 12 3 -0.1481 0.0895
-7 12 4 0.3646 -0.0706
-7 12 5 0.8983 -0.0698
-7 12 6 0.2425 -0.0774
-7 12 7 0.3074 -0.0900
-7 12 8 -0.1178 -0.0589
-7 12 9 -0.2212 -0.0296
-7 12 10 -0.1065 0.0071
-7 12 11 -0.0715 -0.1993
-7 12 12 -0.3034 -0.2372
-7 12 13 0.1653 -0.0025
-7 12 14 -0.0600 -0.0470
-7 12 15 -0.1698 -0.0488
-7 12 16 0.1941 0.0606
-7 12 17 -0.3955 0.0049
-7 12 18 -0.2160 -0.2656
-7 13 1 -0.2366 0.0887
-7 13 2 0.3892 -0.1413
-7 13 3 -0.1154 0.0038
-7 13 4 -0.1727 -0.1579
-7 13 5 -0.0803 -0.0470
-7 13 6 -0.5520 -0.2108
-7 13 7 -0.1434 -0.0980
-7 13 8 0.2294 -0.0379
-7 13 9 -0.0298 -0.2413
-7 13 10 0.3922 -0.0045
-7 13 11 0.2395 -0.1142
-7 13 12 -0.2121 0.1562
-7 13 13 0.4178 -0.1645
-7 13 14 -0.0717 -0.0399
-7 13 15 -0.5234 -0.1924
-7 13 16 -0.0282 -0.0482
-7 14 1 0.0397 0.0500
-7 14 2 0.1917 -0.1419
-7 14 3 -0.1485 -0.0160
-7 14 4 -0.0934 -0.0498
-7 14 5 0.7611 0.0018
-7 14 6 0.1554 -0.1490
-7 14 7 0.1802 0.0333
-7 14 8 0.3970 -0.2378
-7 14 9 -0.1962 -0.1047
-7 14 10 -0.0451 0.0826
-7 14 11 0.3754 -0.0631
-7 14 12 -0.2847 -0.2457
-7 14 13 0.2476 -0.1331
-7 14 14 0.1042 0.1432
-7 14 15 -0.0165 -0.0704
-7 15 1 -0.2276 0.0274
-7 15 2 0.0120 -0.0821
-7 15 3 -0.2329 -0.1571
-7 15 4 0.0751 0.0464
-7 15 5 0.3038 0.1443
-7 15 6 -0.1897 -0.4002
-7 15 7 -0.3467 0.0471
-7 15 8 0.5588 0.0818
-7 15 9 0.0047 0.0766
-7 15 10 0.1691 -0.0971
-7 15 11 0.3980 0.0236
-7 15 12 0.0351 0.1082
-7 15 13 0.2703 0.0196
-7 16 1 0.0912 0.0032
-7 16 2 0.2776 0.1181
-7 16 3 0.1272 -0.1832
-7 16 4 -0.1383 0.0655
-7 16 5 0.4317 0.1411
-7 16 6 0.1501 -0.0361
-7 16 7 -0.0332 0.1183
-7 16 8 0.4552 -0.1025
-7 16 9 -0.1149 -0.1105
-7 16 10 -0.1110 0.0400
-7 16 11 0.1362 0.1140
-7 17 1 0.0112 0.0459
-7 17 2 0.0468 0.0242
-7 17 3 -0.4438 -0.2625
-7 17 4 -0.0473 0.0130
-7 17 5 0.2957 0.3153
-7 17 6 -0.1201 -0.3807
-7 17 7 -0.3953 -0.1152
-7 17 8 0.2577 0.0457
-6 0 2 -4.0804 -0.8316
-6 0 4 -8.5755 -0.2050
-6 0 6 -2.4449 0.4733
-6 0 8 2.2498 0.7839
-6 0 10 3.2789 0.7674
-6 0 12 0.9771 0.3535
-6 0 14 -0.9268 -0.0004
-6 0 16 -0.0888 -0.3711
-6 0 18 -0.1784 -0.5349
-6 0 20 -0.0991 -0.4685
-6 0 22 -0.0115 -0.2753
-6 0 24 0.1842 0.0706
-6 1 1 -2.6270 0.1276
-6 1 2 -1.1917 -1.0878
-6 1 3 6.8702 0.8406
-6 1 4 0.2218 -0.7371
-6 1 5 5.1694 0.0100
-6 1 6 0.1133 -0.5312
-6 1 7 -0.8669 -0.2250
-6 1 8 -0.5136 0.0108
-6 1 9 -3.4933 -0.3672
-6 1 10 -0.6233 0.3738
-6 1 11 -1.9743 -0.1978
-6 1 12 -0.2127 0.6033
-6 1 13 0.1451 0.1001
-6 1 14 0.5519 0.4397
-6 1 15 0.5764 0.2531
-6 1 16 0.0229 0.2747
-6 1 17 0.7711 0.4032
-6 1 18 0.1663 0.1074
-6 1 19 -0.1332 0.2631
-6 1 20 -0.2932 -0.1636
-6 1 21 0.5743 0.2444
-6 1 22 0.1380 -0.1296
-6 1 23 0.0452 0.0520
-6 1 24 0.0400 -0.4453
-6 2 1 1.2164 0.8567
-6 2 2 -3.0880 -0.4946
-6 2 3 1.1048 0.5722
-6 2 4 -6.9024 -0.1720
-6 2 5 -1.3887 0.3590
-6 2 6 -1.8590 0.1536
-6 2 7 0.3123 0.0722
-6 2 8 2.0637 0.3373
-6 2 9 0.6426 -0.2297
-6 2 10 2.6993 0.3405
-6 2 11 0.5045 -0.3489
-6 2 12 1.1369 0.1733
-6 2 13 -0.7716 -0.3949
-6 2 14 -0.9157 0.0347
-6 2 15 -0.7394 -0.2050
-6 2 16 -0.1495 -0.1638
-6 2 17 -0.1307 -0.1027
-6 2 18 -0.0961 -0.2864
-6 2 19 0.0542 0.0628
-6 2 20 0.0114 -0.2187
-6 2 21 0.3564 0.1924
-6 2 22 0.2212 -0.3455
-6 2 23 -0.1891 0.0740
-6 2 24 0.1792 0.0742
-6 3 1 -1.1627 -0.1332
-6 3 2 -1.8118 -0.5158
-6 3 3 4.2660 0.1110
-6 3 4 0.5505 -0.1790
-6 3 5 3.4936 0.0494
-6 3 6 0.3479 -0.2170
-6 3 7 -0.7824 -0.0219
-6 3 8 -1.6504 0.0945
-6 3 9 -2.6298 0.0180
-6 3 10 -1.3441 0.2494
-6 3 11 -1.2506 -0.0586
-6 3 12 -0.3874 0.2509
-6 3 13 -0.0568 -0.0558
-6 3 14 1.1614 0.2222
-6 3 15 1.0538 -0.0703
-6 3 16 0.2071 0.1129
-6 3 17 0.5692 0.0225
-6 3 18 0.4156 0.1602
-6 3 19 -0.0599 -0.0035
-6 3 20 -0.5039 -0.1117
-6 3 21 0.0402 0.1687
-6 3 22 0.2146 0.1763
-6 3 23 0.0064 0.3079
-6 3 24 -0.1078 0.0983
-6 4 1 0.2093 0.1517
-6 4 2 -1.3859 0.0029
-6 4 3 1.2311 0.1438
-6 4 4 -3.4600 -0.0794
-6 4 5 -1.7962 0.2204
-6 4 6 -1.1201 -0.2982
-6 4 7 0.9321 0.1486
-6 4 8 1.3937 -0.2970
-6 4 9 1.3368 0.0583
-6 4 10 1.4628 -0.3691
-6 4 11 0.4422 -0.0357
-6 4 12 0.9310 -0.1801
-6 4 13 -0.8974 -0.0750
-6 4 14 -0.8936 -0.0159
-6 4 15 -0.9820 -0.0858
-6 4 16 -0.3090 0.0344
-6 4 17 -0.2923 -0.0265
-6 4 18 0.0544 0.0534
-6 4 19 -0.0642 0.0550
-6 4 20 0.0387 0.1312
-6 4 21 0.3223 0.2598
-6 4 22 0.2216 -0.0158
-6 4 23 -0.1404 -0.1866
-6 5 1 -0.3541 -0.2937
-6 5 2 -0.4032 0.2660
-6 5 3 1.6480 -0.1880
-6 5 4 0.7972 0.0457
-6 5 5 1.2907 0.0893
-6 5 6 0.3244 0.0290
-6 5 7 -0.1621 0.1323
-6 5 8 -1.9852 0.0182
-6 5 9 -1.9719 0.1626
-6 5 10 -1.3743 0.1453
-6 5 11 -0.3635 0.0516
-6 5 12 0.0096 0.1211
-6 5 13 -0.2276 -0.1844
-6 5 14 1.1180 0.1384
-6 5 15 1.0874 -0.1955
-6 5 16 0.5711 0.1314
-6 5 17 0.1881 -0.2060
-6 5 18 0.3678 0.1605
-6 5 19 -0.2437 -0.1327
-6 5 20 -0.5022 -0.1148
-6 5 21 -0.2824 -0.0469
-6 5 22 -0.0310 0.1815
-6 5 23 0.1481 0.2020
-6 6 1 -0.8878 -0.1613
-6 6 2 -0.1569 0.0408
-6 6 3 0.6528 0.0291
-6 6 4 -0.8196 -0.0040
-6 6 5 -0.9431 0.1347
-6 6 6 -0.8225 -0.2000
-6 6 7 1.0664 0.0462
-6 6 8 0.4079 -0.3176
-6 6 9 1.5260 0.0834
-6 6 10 0.4258 -0.3311
-6 6 11 0.3643 -0.0434
-6 6 12 0.3982 -0.2760
-6 6 13 -0.6637 -0.0308
-6 6 14 -0.7389 -0.0634
-6 6 15 -0.7009 -0.0912
-6 6 16 -0.3328 -0.0784
-6 6 17 -0.3522 -0.0919
-6 6 18 0.1172 -0.0024
-6 6 19 0.0455 -0.0825
-6 6 20 0.0312 0.0988
-6 6 21 0.3077 0.0921
-6 6 22 -0.1017 0.1663
-6 6 23 -0.1823 -0.2201
-6 7 1 -0.4591 -0.1509
-6 7 2 0.3904 0.3474
-6 7 3 0.0087 -0.0384
-6 7 4 0.6763 0.2197
-6 7 5 -0.0569 -0.0251
-6 7 6 -0.2001 0.1740
-6 7 7 0.4559 0.0580
-6 7 8 -1.1544 0.0036
-6 7 9 -0.8531 0.0862
-6 7 10 -1.1675 -0.0798
-6 7 11 0.1495 0.1523
-6 7 12 0.5031 -0.0942
-6 7 13 -0.0997 0.0244
-6 7 14 0.8898 -0.0929
-6 7 15 0.6519 0.0332
-6 7 16 0.8779 0.0318
-6 7 17 0.1459 -0.0664
-6 7 18 0.2056 0.0789
-6 7 19 -0.3535 -0.1005
-6 7 20 -0.6530 -0.0888
-6 7 21 -0.2559 -0.1078
-6 7 22 -0.2584 0.0997
-6 8 1 -0.9083 0.0263
-6 8 2 0.5183 0.1241
-6 8 3 0.4144 0.0089
-6 8 4 0.2224 0.1765
-6 8 5 0.2562 -0.0737
-6 8 6 -0.2892 0.1499
-6 8 7 0.6750 -0.0585
-6 8 8 -0.3579 0.0081
-6 8 9 0.8829 -0.0626
-6 8 10 -0.1266 0.0436
-6 8 11 0.0733 0.0228
-6 8 12 0.3525 -0.0286
-6 8 13 -0.4378 0.0003
-6 8 14 -0.3665 0.0238
-6 8 15 -0.3734 0.0217
-6 8 16 -0.2198 -0.0694
-6 8 17 -0.2367 -0.1445
-6 8 18 -0.0431 -0.1418
-6 8 19 0.2569 -0.1543
-6 8 20 0.1170 -0.0797
-6 8 21 0.5333 -0.0895
-6 8 22 -0.0306 -0.0521
-6 9 1 -0.2361 0.1058
-6 9 2 0.3110 0.0254
-6 9 3 -0.8616 -0.0510
-6 9 4 -0.0341 0.2089
-6 9 5 -0.5729 -0.0531
-6 9 6 -0.6250 0.1796
-6 9 7 0.3373 -0.1278
-6 9 8 -0.5387 0.1039
-6 9 9 0.3630 0.0411
-6 9 10 -0.5454 -0.0019
-6 9 11 0.1711 0.2232
-6 9 12 0.4315 -0.0688
-6 9 13 0.1600 0.1924
-6 9 14 0.3986 -0.1214
-6 9 15 0.1526 0.2097
-6 9 16 0.7067 -0.0151
-6 9 17 0.4363 0.0520
-6 9 18 0.2034 0.0344
-6 9 19 -0.2214 -0.0353
-6 9 20 -0.6468 -0.1244
-6 9 21 -0.2436 0.0180
-6 10 1 -0.9655 -0.0322
-6 10 2 0.4187 0.1707
-6 10 3 0.2949 0.0454
-6 10 4 0.4639 0.1737
-6 10 5 0.8201 -0.0592
-6 10 6 0.2432 0.1842
-6 10 7 0.4655 0.0456
-6 10 8 -0.5542 0.1819
-6 10 9 0.0844 0.0126
-6 10 10 -0.2909 0.0968
-6 10 11 -0.4313 0.0475
-6 10 12 0.0917 0.0896
-6 10 13 -0.1758 0.0934
-6 10 14 -0.0829 0.0013
-6 10 15 -0.1285 0.1082
-6 10 16 -0.1472 0.0708
-6 10 17 -0.1838 -0.0640
-6 10 18 -0.1773 -0.2325
-6 10 19 0.1065 -0.0001
-6 10 20 0.0713 -0.1056
-6 11 1 0.0988 0.2020
-6 11 2 0.4226 -0.1334
-6 11 3 -0.6621 -0.0080
-6 11 4 -0.5705 -0.0805
-6 11 5 -0.7115 0.0471
-6 11 6 -0.7202 0.0676
-6 11 7 -0.0448 -0.1746
-6 11 8 -0.4474 0.0494
-6 11 9 0.2682 -0.1500
-6 11 10 0.0475 0.1289
-6 11 11 0.0007 0.0740
-6 11 12 0.0545 0.1193
-6 11 13 0.3334 -0.0011
-6 11 14 0.0031 -0.0046
-6 11 15 -0.3366 0.0179
-6 11 16 0.3406 0.0263
-6 11 17 0.3741 0.0084
-6 11 18 0.4847 -0.0298
-6 11 19 -0.0342 0.0576
-6 12 1 -0.7153 -0.0877
-6 12 2 -0.0301 -0.0863
-6 12 3 -0.2290 0.1131
-6 12 4 0.2414 -0.0479
-6 12 5 0.7921 0.0412
-6 12 6 0.2305 -0.0097
-6 12 7 0.2969 -0.0054
-6 12 8 -0.2678 0.0208
-6 12 9 -0.2617 0.0194
-6 12 10 -0.1286 0.0383
-6 12 11 -0.2076 -0.1666
-6 12 12 -0.4475 -0.1026
-6 12 13 0.0836 -0.0253
-6 12 14 -0.0314 -0.0527
-6 12 15 0.1318 -0.0372
-6 12 16 0.1145 0.1694
-6 12 17 -0.1674 0.0274
-6 12 18 -0.1227 -0.2804
-6 13 1 -0.0580 0.1164
-6 13 2 0.3035 -0.1463
-6 13 3 -0.0514 0.0361
-6 13 4 -0.3883 -0.1310
-6 13 5 -0.3986 0.0122
-6 13 6 -0.5945 -0.1202
-6 13 7 -0.2170 -0.0191
-6 13 8 0.0542 -0.0301
-6 13 9 -0.2289 -0.2272
-6 13 10 0.1214 -0.0636
-6 13 11 -0.0273 -0.0246
-6 13 12 -0.1341 0.0827
-6 13 13 0.4047 -0.1176
-6 13 14 0.0326 0.0410
-6 13 15 -0.5049 -0.2088
-6 13 16 0.1481 -0.0728
-6 13 17 -0.0606 -0.0109
-6 14 1 0.0104 0.0347
-6 14 2 0.0503 -0.1259
-6 14 3 -0.4295 -0.0426
-6 14 4 -0.1541 -0.0699
-6 14 5 0.5907 0.1037
-6 14 6 0.1241 -0.0580
-6 14 7 0.0069 -0.0460
-6 14 8 0.0534 -0.2045
-6 14 9 -0.2864 -0.0636
-6 14 10 -0.0355 0.0436
-6 14 11 0.2639 -0.1335
-6 14 12 -0.4182 -0.1979
-6 14 13 0.2173 -0.2312
-6 14 14 -0.0356 0.0218
-6 14 15 0.1056 -0.1722
-6 15 1 -0.0649 0.0115
-6 15 2 -0.1296 -0.0797
-6 15 3 -0.0463 -0.1240
-6 15 4 -0.0860 0.0398
-6 15 5 -0.0162 0.0656
-6 15 6 -0.3552 -0.3225
-6 15 7 -0.3889 0.1194
-6 15 8 0.5171 0.0365
-6 15 9 -0.1418 0.0860
-6 15 10 0.0671 -0.1835
-6 15 11 0.0647 0.0648
-6 15 12 -0.0666 0.0084
-6 15 13 0.3240 -0.0565
-6 15 14 0.0030 0.1695
-6 16 1 0.1928 0.0386
-6 16 2 0.3644 0.1401
-6 16 3 -0.2115 -0.2554
-6 16 4 -0.1603 -0.0105
-6 16 5 0.3495 0.1997
-6 16 6 0.1612 0.1233
-6 16 7 -0.0879 0.0657
-6 16 8 0.1057 -0.1466
-6 16 9 -0.1933 -0.0319
-6 16 10 -0.0928 0.0239
-6 16 11 0.0312 0.0799
-6 16 12 -0.2430 -0.0525
-6 17 1 0.2006 -0.0063
-6 17 2 -0.1273 0.0078
-6 17 3 -0.3080 -0.2212
-6 17 4 -0.0487 0.0429
-6 17 5 0.1256 0.1877
-6 17 6 -0.2963 -0.3112
-6 17 7 -0.4175 -0.0216
-6 17 8 0.3048 0.0193
-6 17 9 -0.0734 0.2677
-6 18 1 0.0031 -0.0301
-6 18 2 0.4055 0.2158
-6 18 3 -0.1430 -0.1972
-5 0 2 -2.3278 -0.8657
-5 0 4 -8.7692 -0.1701
-5 0 6 -3.5438 0.5227
-5 0 8 2.5233 0.8678
-5 0 10 3.1385 0.8567
-5 0 12 1.5282 0.4544
-5 0 14 -0.9285 0.0108
-5 0 16 -0.4726 -0.3599
-5 0 18 -0.2328 -0.5363
-5 0 20 -0.2800 -0.4363
-5 0 22 -0.2427 -0.2381
-5 0 24 -0.0463 0.0144
-5 1 1 -3.2959 0.2535
-5 1 2 -1.4455 -1.0997
-5 1 3 7.3142 0.9939
-5 1 4 0.2226 -0.8224
-5 1 5 7.4779 0.1090
-5 1 6 0.4303 -0.5368
-5 1 7 0.1039 -0.2344
-5 1 8 -0.3709 -0.0404
-5 1 9 -3.3133 -0.4370
-5 1 10 -0.7838 0.3832
-5 1 11 -2.3330 -0.2579
-5 1 12 -0.2944 0.6071
-5 1 13 -0.1880 0.0269
-5 1 14 0.4474 0.4785
-5 1 15 0.0827 0.2350
-5 1 16 0.0379 0.2670
-5 1 17 0.4870 0.4110
-5 1 18 0.2397 0.0944
-5 1 19 -0.2831 0.3215
-5 1 20 -0.3197 -0.1977
-5 1 21 0.4059 0.2843
-5 1 22 0.1274 -0.1727
-5 1 23 0.0834 0.0110
-5 1 24 0.1054 -0.3002
-5 2 1 1.3525 0.9160
-5 2 2 -1.6073 -0.5167
-5 2 3 1.1957 0.5742
-5 2 4 -7.0285 -0.1713
-5 2 5 -1.4188 0.4939
-5 2 6 -2.5816 0.1578
-5 2 7 -0.1249 0.1689
-5 2 8 2.2202 0.3325
-5 2 9 1.0836 -0.1239
-5 2 10 2.5405 0.3886
-5 2 11 0.7556 -0.3096
-5 2 12 1.5857 0.1589
-5 2 13 -0.5966 -0.3616
-5 2 14 -1.0068 0.0584
-5 2 15 -0.6878 -0.2324
-5 2 16 -0.4576 -0.1791
-5 2 17 -0.3592 -0.1346
-5 2 18 -0.2335 -0.2776
-5 2 19 0.0885 0.0028
-5 2 20 -0.1546 -0.2769
-5 2 21 0.3880 0.1568
-5 2 22 0.0388 -0.4121
-5 2 23 -0.0983 0.2241
-5 2 24 -0.0020 -0.0374
-5 3 1 -1.7688 -0.1511
-5 3 2 -2.3956 -0.5591
-5 3 3 4.5482 0.0849
-5 3 4 0.7580 -0.1923
-5 3 5 4.8990 -0.0098
-5 3 6 1.0088 -0.1974
-5 3 7 0.0044 -0.0993
-5 3 8 -1.2754 0.1245
-5 3 9 -2.3071 -0.0296
-5 3 10 -1.4976 0.2789
-5 3 11 -1.6679 -0.0564
-5 3 12 -0.5369 0.3404
-5 3 13 -0.3382 -0.0619
-5 3 14 1.0113 0.2887
-5 3 15 0.4503 -0.0745
-5 3 16 0.2481 0.1326
-5 3 17 0.3053 0.0142
-5 3 18 0.6162 0.1646
-5 3 19 -0.0383 0.0057
-5 3 20 -0.4529 -0.1064
-5 3 21 -0.0643 0.0813
-5 3 22 0.3096 0.1436
-5 3 23 -0.0207 0.1215
-5 3 24 0.0405 0.1670
-5 4 1 0.0097 0.1647
-5 4 2 -0.6090 0.0186
-5 4 3 1.1806 0.1013
-5 4 4 -3.3544 -0.1429
-5 4 5 -1.9659 0.2411
-5 4 6 -1.1895 -0.3080
-5 4 7 0.7371 0.1840
-5 4 8 1.5805 -0.3172
-5 4 9 2.0420 0.0821
-5 4 10 1.2185 -0.3321
-5 4 11 0.9103 0.0244
-5 4 12 1.1080 -0.2004
-5 4 13 -0.5646 -0.0298
-5 4 14 -1.1441 0.0039
-5 4 15 -0.9792 0.0014
-5 4 16 -0.4975 0.1006
-5 4 17 -0.4878 0.0070
-5 4 18 -0.1382 0.1235
-5 4 19 0.0079 0.0563
-5 4 20 -0.0323 0.0895
-5 4 21 0.3928 0.1755
-5 4 22 0.1543 -0.1348
-5 4 23 0.0604 -0.0805
-5 4 24 -0.0767 -0.1580
-5 5 1 -0.7104 -0.3623
-5 5 2 -0.8604 0.1865
-5 5 3 1.7408 -0.3070
-5 5 4 1.2324 0.0013
-5 5 5 1.8906 0.0423
-5 5 6 0.8229 0.0142
-5 5 7 0.3167 0.1158
-5 5 8 -1.6676 0.0079
-5 5 9 -1.6656 0.2333
-5 5 10 -1.3439 0.1441
-5 5 11 -0.6603 0.1257
-5 5 12 -0.1827 0.1716
-5 5 13 -0.4368 -0.0772
-5 5 14 0.9840 0.1752
-5 5 15 0.4972 -0.1249
-5 5 16 0.5368 0.1191
-5 5 17 -0.0009 -0.1335
-5 5 18 0.5347 0.1829
-5 5 19 -0.0865 -0.0737
-5 5 20 -0.3420 -0.0529
-5 5 21 -0.3101 -0.1017
-5 5 22 0.1864 0.1941
-5 5 23 0.1422 0.0377
-5 6 1 -1.4376 -0.2325
-5 6 2 -0.0647 0.0243
-5 6 3 0.1691 -0.0017
-5 6 4 -0.5564 -0.0307
-5 6 5 -1.2844 0.0889
-5 6 6 -0.5869 -0.1782
-5 6 7 1.1243 0.0263
-5 6 8 0.8288 -0.2340
-5 6 9 2.2692 0.0446
-5 6 10 0.1317 -0.2631
-5 6 11 0.7795 -0.0690
-5 6 12 0.3206 -0.2331
-5 6 13 -0.4609 -0.0425
-5 6 14 -0.9365 -0.0570
-5 6 15 -0.9570 -0.0761
-5 6 16 -0.4506 0.0743
-5 6 17 -0.5444 -0.0342
-5 6 18 0.0170 0.1405
-5 6 19 0.0794 -0.0306
-5 6 20 0.0584 0.1529
-5 6 21 0.3997 0.0411
-5 6 22 -0.1163 0.0462
-5 6 23 0.0612 -0.0918
-5 7 1 -0.6794 -0.1245
-5 7 2 0.2280 0.2820
-5 7 3 0.1559 -0.0616
-5 7 4 0.9603 0.1624
-5 7 5 0.1304 -0.0272
-5 7 6 -0.0497 0.1629
-5 7 7 0.6652 0.1214
-5 7 8 -1.0860 -0.0137
-5 7 9 -0.7012 0.0911
-5 7 10 -1.1670 -0.1147
-5 7 11 0.1035 0.1224
-5 7 12 0.2840 -0.1262
-5 7 13 -0.1714 0.0298
-5 7 14 0.7185 -0.1360
-5 7 15 0.2874 0.0700
-5 7 16 0.6747 -0.0168
-5 7 17 0.1341 0.0713
-5 7 18 0.2621 0.1091
-5 7 19 -0.1471 0.0232
-5 7 20 -0.5188 0.0186
-5 7 21 -0.2644 -0.0446
-5 7 22 -0.0469 0.1532
-5 8 1 -1.3719 0.0254
-5 8 2 0.4324 0.0948
-5 8 3 -0.3286 -0.0377
-5 8 4 0.3545 0.1861
-5 8 5 -0.1703 -0.0875
-5 8 6 -0.0478 0.1687
-5 8 7 0.7601 -0.1154
-5 8 8 0.0210 0.0209
-5 8 9 1.5460 -0.0745
-5 8 10 -0.3172 0.0115
-5 8 11 0.3990 -0.0206
-5 8 12 0.2600 -0.0976
-5 8 13 -0.4966 0.0088
-5 8 14 -0.2775 -0.0455
-5 8 15 -0.7776 -0.0026
-5 8 16 -0.2600 0.0157
-5 8 17 -0.4919 -0.0508
-5 8 18 -0.0245 0.0094
-5 8 19 0.2284 -0.0873
-5 8 20 0.1279 0.0037
-5 8 21 0.6218 -0.0876
-5 8 22 -0.0284 -0.1479
-5 9 1 -0.4204 0.1514
-5 9 2 0.1368 0.0153
-5 9 3 -0.5492 -0.0038
-5 9 4 -0.0034 0.2037
-5 9 5 -0.5890 -0.0715
-5 9 6 -0.6488 0.1245
-5 9 7 0.4035 -0.0740
-5 9 8 -0.5088 0.1514
-5 9 9 0.4266 -0.0468
-5 9 10 -0.4970 0.0022
-5 9 11 0.2770 0.0583
-5 9 12 0.3743 -0.0302
-5 9 13 0.1524 0.0920
-5 9 14 0.2813 -0.1135
-5 9 15 0.0683 0.1261
-5 9 16 0.3787 -0.0071
-5 9 17 0.4823 0.1808
-5 9 18 0.1995 0.1040
-5 9 19 0.0073 0.0420
-5 9 20 -0.5774 -0.0257
-5 9 21 -0.2821 0.1593
-5 10 1 -1.1689 0.0555
-5 10 2 0.4616 0.1818
-5 10 3 -0.1527 -0.0137
-5 10 4 0.4835 0.1307
-5 10 5 0.4526 -0.0458
-5 10 6 0.4101 0.2189
-5 10 7 0.6419 0.0508
-5 10 8 -0.3943 0.1603
-5 10 9 0.5866 0.0749
-5 10 10 -0.3817 0.0638
-5 10 11 -0.1755 0.1404
-5 10 12 0.0811 0.0326
-5 10 13 -0.3693 0.1607
-5 10 14 0.0947 -0.0456
-5 10 15 -0.4459 0.1569
-5 10 16 -0.2072 0.1041
-5 10 17 -0.4169 0.0458
-5 10 18 -0.1162 -0.0747
-5 10 19 0.1051 0.0790
-5 10 20 0.0026 -0.0569
-5 11 1 0.1303 0.1758
-5 11 2 0.2780 -0.1036
-5 11 3 -0.3628 0.0076
-5 11 4 -0.6200 -0.0613
-5 11 5 -0.7918 0.0756
-5 11 6 -0.6955 -0.0020
-5 11 7 -0.0328 -0.1061
-5 11 8 -0.3951 0.1279
-5 11 9 0.2621 -0.1148
-5 11 10 0.1190 0.2153
-5 11 11 0.0603 0.0190
-5 11 12 0.1368 0.2267
-5 11 13 0.2577 0.0418
-5 11 14 -0.1402 0.1209
-5 11 15 -0.2709 -0.0328
-5 11 16 0.0213 0.0856
-5 11 17 0.2973 0.1386
-5 11 18 0.3830 0.0627
-5 11 19 0.1157 0.0578
-5 12 1 -0.7253 -0.0184
-5 12 2 -0.0486 -0.0542
-5 12 3 -0.2220 0.0884
-5 12 4 0.3448 -0.1186
-5 12 5 0.6172 0.0398
-5 12 6 0.3379 0.0360
-5 12 7 0.4137 0.0246
-5 12 8 -0.2510 0.1117
-5 12 9 -0.0142 0.1035
-5 12 10 -0.1103 0.0811
-5 12 11 -0.2161 -0.0152
-5 12 12 -0.4639 0.0286
-5 12 13 -0.1775 0.0199
-5 12 14 -0.0204 -0.0281
-5 12 15 -0.1402 0.0207
-5 12 16 -0.0532 0.2210
-5 12 17 -0.4229 0.0822
-5 12 18 -0.0916 -0.1337
-5 13 1 0.0828 0.0819
-5 13 2 0.4640 -0.1026
-5 13 3 0.2006 0.0387
-5 13 4 -0.3783 -0.1841
-5 13 5 -0.5300 0.0346
-5 13 6 -0.4985 -0.1285
-5 13 7 -0.1089 0.0253
-5 13 8 0.0055 -0.0335
-5 13 9 -0.2395 -0.1338
-5 13 10 0.0258 -0.0001
-5 13 11 -0.1193 0.0440
-5 13 12 -0.1624 0.1057
-5 13 13 0.3579 0.0235
-5 13 14 -0.2320 0.1622
-5 13 15 -0.4499 -0.1864
-5 13 16 -0.1229 0.0033
-5 13 17 -0.1621 0.0972
-5 14 1 0.1979 0.0700
-5 14 2 -0.1431 -0.0796
-5 14 3 -0.3072 -0.0675
-5 14 4 0.0302 -0.1174
-5 14 5 0.6206 0.0533
-5 14 6 0.3178 -0.0435
-5 14 7 -0.0285 -0.1342
-5 14 8 0.0027 -0.1549
-5 14 9 -0.2835 -0.0357
-5 14 10 0.1851 0.0140
-5 14 11 0.0946 -0.0896
-5 14 12 -0.4124 -0.0567
-5 14 13 0.0264 -0.2180
-5 14 14 -0.1311 0.0176
-5 14 15 -0.1440 -0.1404
-5 14 16 0.2432 0.2282
-5 15 1 -0.1134 0.0077
-5 15 2 0.1511 -0.0266
-5 15 3 0.2012 -0.0653
-5 15 4 0.0641 -0.0765
-5 15 5 -0.1238 -0.0525
-5 15 6 -0.3290 -0.2909
-5 15 7 -0.0654 0.0918
-5 15 8 0.4318 -0.0946
-5 15 9 -0.0058 0.0647
-5 15 10 0.0213 -0.2013
-5 15 11 -0.0517 0.1145
-5 15 12 -0.2272 -0.0509
-5 15 13 0.3678 0.0234
-5 15 14 -0.1707 0.2258
-5 16 1 0.4731 0.0673
-5 16 2 0.2002 0.1802
-5 16 3 -0.2219 -0.2888
-5 16 4 -0.0043 -0.0441
-5 16 5 0.4714 0.1216
-5 16 6 0.4758 0.1163
-5 16 7 -0.0970 -0.0435
-5 16 8 0.1307 -0.2188
-5 16 9 -0.2881 -0.0691
-5 16 10 0.1942 -0.0576
-5 16 11 -0.0469 0.0452
-5 16 12 -0.1790 -0.0183
-5 17 1 -0.0102 -0.0038
-5 17 2 0.0128 0.0548
-5 17 3 -0.1510 -0.1022
-5 17 4 0.1050 -0.0084
-5 17 5 0.1519 -0.0093
-5 17 6 -0.4001 -0.2704
-5 17 7 -0.0277 -0.0331
-5 17 8 0.2355 -0.1279
-5 17 9 0.1017 0.1493
-5 18 1 0.1357 0.0051
-5 18 2 0.3904 0.2033
-5 18 3 -0.2481 -0.2180
-5 18 4 -0.0153 -0.1402
-5 18 5 0.3067 0.0853
-4 0 2 -1.1828 -1.0216
-4 0 4 -9.6518 -0.2751
-4 0 6 -5.1500 0.5135
-4 0 8 2.4304 0.9267
-4 0 10 3.1073 0.8999
-4 0 12 2.4164 0.4980
-4 0 14 -0.0278 -0.0081
-4 0 16 -0.0004 -0.3855
-4 0 18 0.2183 -0.6072
-4 0 20 -0.1464 -0.5462
-4 0 22 -0.3713 -0.2868
-4 0 24 0.1380 -0.0458
-4 1 1 -5.1179 0.2896
-4 1 2 -1.5524 -1.0087
-4 1 3 5.6673 0.9481
-4 1 4 -0.1130 -0.8687
-4 1 5 8.8259 0.1422
-4 1 6 0.6855 -0.5301
-4 1 7 0.8888 -0.2599
-4 1 8 -0.3891 -0.0851
-4 1 9 -2.6984 -0.5250
-4 1 10 -0.8915 0.4455
-4 1 11 -2.3793 -0.3718
-4 1 12 -0.3667 0.6886
-4 1 13 0.1528 -0.1106
-4 1 14 0.3466 0.6678
-4 1 15 0.4525 0.1691
-4 1 16 0.1175 0.3988
-4 1 17 0.8091 0.3582
-4 1 18 0.3071 0.2195
-4 1 19 -0.1253 0.3131
-4 1 20 -0.3343 -0.1545
-4 1 21 0.3448 0.2937
-4 1 22 0.0428 -0.3445
-4 1 23 0.3435 0.0437
-4 1 24 0.1626 -0.4081
-4 2 1 1.3747 1.0124
-4 2 2 -0.7874 -0.6300
-4 2 3 1.1372 0.6525
-4 2 4 -7.8529 -0.2250
-4 2 5 -1.5729 0.6148
-4 2 6 -3.9475 0.1321
-4 2 7 -0.9585 0.2877
-4 2 8 1.8555 0.3151
-4 2 9 1.2827 0.0356
-4 2 10 2.5031 0.3671
-4 2 11 0.8699 -0.1782
-4 2 12 2.2840 0.1355
-4 2 13 -0.2932 -0.2598
-4 2 14 -0.2242 0.0271
-4 2 15 -0.4686 -0.1811
-4 2 16 -0.0092 -0.2250
-4 2 17 -0.5201 -0.0765
-4 2 18 0.0385 -0.3302
-4 2 19 0.0827 0.0441
-4 2 20 -0.1026 -0.2759
-4 2 21 0.3189 0.0927
-4 2 22 -0.0760 -0.3119
-4 2 23 -0.1029 0.1507
-4 2 24 0.1795 0.0613
-4 3 1 -3.0451 -0.2384
-4 3 2 -2.6066 -0.4679
-4 3 3 3.4282 -0.0078
-4 3 4 0.3779 -0.2088
-4 3 5 5.1199 -0.0774
-4 3 6 1.4125 -0.1757
-4 3 7 0.3616 -0.1516
-4 3 8 -1.3212 0.1389
-4 3 9 -1.8819 -0.1086
-4 3 10 -1.6842 0.3101
-4 3 11 -1.8240 -0.0700
-4 3 12 -0.7505 0.4231
-4 3 13 0.0871 -0.0973
-4 3 14 0.9030 0.3641
-4 3 15 0.5416 -0.0797
-4 3 16 0.4146 0.1893
-4 3 17 0.5052 -0.0505
-4 3 18 0.7811 0.2003
-4 3 19 0.1179 0.0373
-4 3 20 -0.4642 -0.0637
-4 3 21 -0.1045 0.1526
-4 3 22 0.1527 -0.0146
-4 3 23 0.1065 0.1992
-4 3 24 0.1122 0.0406
-4 4 1 0.0804 0.2353
-4 4 2 -0.3879 0.0020
-4 4 3 0.9569 0.0925
-4 4 4 -3.9578 -0.1915
-4 4 5 -2.2180 0.2296
-4 4 6 -2.0450 -0.3047
-4 4 7 -0.1023 0.1751
-4 4 8 1.1097 -0.3650
-4 4 9 2.1218 0.0979
-4 4 10 1.1663 -0.2928
-4 4 11 1.1466 0.0304
-4 4 12 1.5002 -0.1795
-4 4 13 -0.1381 -0.0373
-4 4 14 -0.5887 0.0221
-4 4 15 -0.6832 0.0090
-4 4 16 -0.1077 0.1081
-4 4 17 -0.5900 0.0094
-4 4 18 -0.1063 0.1263
-4 4 19 -0.0224 0.0358
-4 4 20 -0.0387 0.1726
-4 4 21 0.2146 0.0443
-4 4 22 0.1215 0.0468
-4 4 23 0.0513 -0.1115
-4 4 24 0.1286 -0.0167
-4 5 1 -1.1154 -0.4647
-4 5 2 -0.7471 0.1347
-4 5 3 1.2020 -0.3920
-4 5 4 1.5316 -0.0821
-4 5 5 1.4508 -0.0098
-4 5 6 0.9921 -0.0724
-4 5 7 0.1551 0.0953
-4 5 8 -1.9156 -0.0360
-4 5 9 -1.4132 0.2817
-4 5 10 -1.6272 0.0918
-4 5 11 -0.7066 0.2314
-4 5 12 -0.5959 0.1530
-4 5 13 0.0341 0.0815
-4 5 14 1.0005 0.1285
-4 5 15 0.4406 -0.0687
-4 5 16 0.6562 0.0344
-4 5 17 0.0742 -0.1611
-4 5 18 0.6593 0.0888
-4 5 19 0.0833 -0.0371
-4 5 20 -0.3559 -0.0332
-4 5 21 -0.3076 0.0384
-4 5 22 0.0305 0.0930
-4 5 23 0.2191 0.1829
-4 6 1 -1.2670 -0.2783
-4 6 2 -0.1884 0.0337
-4 6 3 -0.1086 -0.0507
-4 6 4 -0.8714 -0.0436
-4 6 5 -1.4885 -0.0074
-4 6 6 -1.0339 -0.1731
-4 6 7 0.5709 -0.0221
-4 6 8 0.7662 -0.1975
-4 6 9 2.1182 -0.0287
-4 6 10 0.0378 -0.1371
-4 6 11 0.8955 -0.1395
-4 6 12 0.4781 -0.1133
-4 6 13 -0.1952 -0.1298
-4 6 14 -0.5558 -0.0252
-4 6 15 -0.8154 -0.1612
-4 6 16 -0.2092 0.0817
-4 6 17 -0.5929 -0.0894
-4 6 18 -0.0260 0.1423
-4 6 19 -0.0280 -0.0798
-4 6 20 0.0685 0.2497
-4 6 21 0.1251 -0.0889
-4 6 22 -0.0850 0.1971
-4 6 23 0.0354 -0.0032
-4 7 1 -0.6123 -0.0816
-4 7 2 0.8620 0.1791
-4 7 3 0.1310 -0.0506
-4 7 4 1.7141 0.0836
-4 7 5 -0.2400 -0.0176
-4 7 6 -0.0062 0.1216
-4 7 7 0.2876 0.1219
-4 7 8 -1.6206 -0.0461
-4 7 9 -0.6116 0.1107
-4 7 10 -1.6707 -0.1661
-4 7 11 0.2061 0.1531
-4 7 12 -0.1875 -0.2236
-4 7 13 0.1552 0.1071
-4 7 14 0.8413 -0.2106
-4 7 15 0.2373 0.0290
-4 7 16 0.7429 -0.1701
-4 7 17 0.1504 0.0079
-4 7 18 0.2949 -0.0188
-4 7 19 0.0369 -0.0031
-4 7 20 -0.5774 0.0313
-4 7 21 -0.2402 0.1139
-4 7 22 -0.2345 0.1362
-4 8 1 -1.0289 -0.0073
-4 8 2 0.2551 0.1195
-4 8 3 -0.4328 -0.0773
-4 8 4 0.1962 0.2321
-4 8 5 -0.2419 -0.1015
-4 8 6 -0.2435 0.1269
-4 8 7 0.4068 -0.1813
-4 8 8 0.2024 0.0090
-4 8 9 1.3808 -0.1372
-4 8 10 -0.4336 0.0237
-4 8 11 0.4675 -0.1170
-4 8 12 0.2706 -0.0881
-4 8 13 -0.3578 -0.0576
-4 8 14 0.0088 -0.1159
-4 8 15 -0.6578 -0.1091
-4 8 16 -0.1682 -0.1144
-4 8 17 -0.5048 -0.0971
-4 8 18 -0.0585 -0.0463
-4 8 19 0.0893 -0.1294
-4 8 20 0.1165 0.0252
-4 8 21 0.3021 -0.1625
-4 8 22 0.0172 -0.0799
-4 9 1 -0.4580 0.2399
-4 9 2 0.7344 0.0182
-4 9 3 -0.2567 0.1051
-4 9 4 0.7117 0.2040
-4 9 5 -0.7765 -0.0747
-4 9 6 -0.5990 0.1007
-4 9 7 0.1690 -0.0771
-4 9 8 -0.9386 0.1029
-4 9 9 0.4598 -0.1196
-4 9 10 -0.8787 -0.0959
-4 9 11 0.3761 -0.0548
-4 9 12 0.2648 -0.1340
-4 9 13 0.2271 0.0066
-4 9 14 0.6416 -0.1597
-4 9 15 0.0879 -0.0373
-4 9 16 0.5100 -0.1242
-4 9 17 0.4264 0.0631
-4 9 18 0.1959 0.0264
-4 9 19 0.2101 -0.0631
-4 9 20 -0.6379 -0.0237
-4 9 21 -0.2595 0.2459
-4 10 1 -0.8172 0.1064
-4 10 2 0.2919 0.2500
-4 10 3 -0.0363 -0.0367
-4 10 4 0.4118 0.1600
-4 10 5 0.4291 0.0177
-4 10 6 0.4281 0.2014
-4 10 7 0.5681 -0.0198
-4 10 8 -0.1988 0.1035
-4 10 9 0.5931 -0.0032
-4 10 10 -0.4691 0.0440
-4 10 11 0.0501 0.0555
-4 10 12 0.1093 0.0074
-4 10 13 -0.1338 0.0958
-4 10 14 0.2641 -0.0854
-4 10 15 -0.1779 0.0841
-4 10 16 -0.1959 -0.0557
-4 10 17 -0.3070 0.0002
-4 10 18 -0.1025 -0.0935
-4 10 19 0.0735 0.0583
-4 10 20 -0.0214 -0.1227
-4 11 1 0.0044 0.1757
-4 11 2 0.4466 -0.0358
-4 11 3 -0.1447 0.1271
-4 11 4 -0.2312 0.0193
-4 11 5 -0.8656 0.1073
-4 11 6 -0.6273 -0.0420
-4 11 7 -0.0798 -0.0543
-4 11 8 -0.5344 0.0678
-4 11 9 0.3287 -0.0735
-4 11 10 0.0871 0.1101
-4 11 11 0.1161 -0.0419
-4 11 12 0.4064 0.1617
-4 11 13 0.1789 0.0595
-4 11 14 0.3238 0.1136
-4 11 15 -0.0906 -0.1030
-4 11 16 0.2576 0.0302
-4 11 17 0.2214 0.0999
-4 11 18 0.3140 0.0244
-4 11 19 0.2809 -0.0514
-4 11 20 -0.3059 -0.2077
-4 12 1 -0.6771 0.0173
-4 12 2 -0.3171 0.0416
-4 12 3 -0.1009 0.1167
-4 12 4 0.3514 -0.1078
-4 12 5 0.5121 0.1212
-4 12 6 0.4108 0.1000
-4 12 7 0.4760 0.0387
-4 12 8 -0.1337 0.1710
-4 12 9 0.1190 0.0515
-4 12 10 -0.1223 0.1331
-4 12 11 -0.0444 -0.0164
-4 12 12 -0.3863 0.1246
-4 12 13 0.1028 -0.0352
-4 12 14 0.0724 0.0362
-4 12 15 0.1037 -0.0214
-4 12 16 -0.1114 0.1534
-4 12 17 -0.2998 0.0211
-4 12 18 0.0025 -0.0572
-4 12 19 0.0146 0.2043
-4 13 1 0.0546 0.0363
-4 13 2 0.4067 -0.0483
-4 13 3 0.2416 0.1202
-4 13 4 -0.3993 -0.1089
-4 13 5 -0.7210 0.1200
-4 13 6 -0.4295 -0.0630
-4 13 7 -0.1162 0.0976
-4 13 8 -0.0605 -0.0490
-4 13 9 -0.2686 -0.0081
-4 13 10 0.1008 -0.0003
-4 13 11 -0.1620 0.0419
-4 13 12 0.0848 0.0698
-4 13 13 0.2855 0.1384
-4 13 14 0.0260 0.1513
-4 13 15 -0.1878 -0.1476
-4 13 16 0.1148 0.0066
-4 13 17 -0.1016 0.1590
-4 14 1 0.0027 0.0349
-4 14 2 -0.5056 -0.0049
-4 14 3 -0.4469 0.0050
-4 14 4 0.0098 -0.0777
-4 14 5 0.4478 0.0955
-4 14 6 0.2515 0.0377
-4 14 7 -0.0086 -0.0711
-4 14 8 -0.1581 -0.0557
-4 14 9 -0.1906 -0.0269
-4 14 10 0.2452 -0.0137
-4 14 11 0.1059 -0.0446
-4 14 12 -0.3775 -0.0128
-4 14 13 0.2038 -0.2322
-4 14 14 -0.0514 0.0495
-4 14 15 0.0347 -0.1787
-4 14 16 0.1384 0.1828
-4 15 1 -0.1000 -0.0311
-4 15 2 0.0440 0.0269
-4 15 3 0.2162 0.0093
-4 15 4 -0.1184 -0.0769
-4 15 5 -0.5454 -0.0457
-4 15 6 -0.3295 -0.1256
-4 15 7 -0.1055 0.1201
-4 15 8 0.3606 -0.0983
-4 15 9 -0.1502 0.0685
-4 15 10 0.1051 -0.1432
-4 15 11 -0.2004 0.0684
-4 15 12 -0.2012 -0.0945
-4 15 13 0.3413 0.0741
-4 15 14 -0.0767 0.1378
-4 16 1 0.3227 0.0166
-4 16 2 -0.0446 0.1648
-4 16 3 -0.5511 -0.2166
-4 16 4 -0.1445 0.0152
-4 16 5 0.3760 0.1040
-4 16 6 0.2655 0.1448
-4 16 7 -0.0169 0.0353
-4 16 8 -0.1928 -0.1799
-4 16 9 -0.3219 -0.0376
-4 16 10 0.2288 -0.1738
-4 16 11 -0.0849 0.0887
-4 16 12 -0.1693 -0.1111
-4 17 1 -0.0378 -0.0319
-4 17 2 -0.0775 0.1113
-4 17 3 -0.1354 -0.0041
-4 17 4 0.0165 -0.0202
-4 17 5 -0.2784 -0.0923
-4 17 6 -0.4397 -0.1079
-4 17 7 -0.1023 0.0011
-4 17 8 0.1693 -0.0867
-4 17 9 -0.0506 0.0425
-4 17 10 0.3227 -0.0533
-4 18 1 0.0818 0.0008
-4 18 2 0.3253 0.1026
-4 18 3 -0.4552 -0.1861
-4 18 4 -0.2308 -0.0721
-4 18 5 0.3440 0.0753
-4 18 6 0.0572 0.1966
-3 0 2 1.6129 -0.9820
-3 0 4 -9.6310 -0.3522
-3 0 6 -6.3892 0.3867
-3 0 8 1.6489 0.8278
-3 0 10 2.4183 0.8462
-3 0 12 2.0316 0.4764
-3 0 14 -0.3321 -0.0575
-3 0 16 -0.4478 -0.4463
-3 0 18 0.2306 -0.6279
-3 0 20 0.0609 -0.5797
-3 0 22 -0.5723 -0.2815
-3 0 24 -0.1488 -0.1065
-3 1 1 -5.7116 0.5223
-3 1 2 -1.3215 -0.9049
-3 1 3 4.3699 0.9620
-3 1 4 -0.3183 -0.8409
-3 1 5 9.9479 0.1467
-3 1 6 1.2048 -0.4916
-3 1 7 1.5878 -0.3810
-3 1 8 -0.3597 -0.1526
-3 1 9 -2.1907 -0.6639
-3 1 10 -0.8134 0.3579
-3 1 11 -3.0985 -0.5322
-3 1 12 -0.4086 0.6236
-3 1 13 -0.6500 -0.2785
-3 1 14 0.2393 0.7495
-3 1 15 -0.3395 0.0654
-3 1 16 0.2004 0.4526
-3 1 17 0.4043 0.3126
-3 1 18 0.3726 0.2416
-3 1 19 -0.1183 0.3114
-3 1 20 -0.2413 -0.0429
-3 1 21 0.3563 0.2670
-3 1 22 0.0195 -0.2713
-3 1 23 0.2552 0.0005
-3 1 24 0.2102 -0.2086
-3 2 1 1.3619 1.0212
-3 2 2 1.3077 -0.5482
-3 2 3 1.5158 0.7918
-3 2 4 -7.6359 -0.2038
-3 2 5 -1.3701 0.7692
-3 2 6 -4.8939 0.0881
-3 2 7 -1.3755 0.4265
-3 2 8 0.9833 0.2778
-3 2 9 1.5084 0.1192
-3 2 10 1.8955 0.3066
-3 2 11 1.0317 -0.1361
-3 2 12 1.7216 0.1341
-3 2 13 0.0212 -0.2631
-3 2 14 -0.5176 -0.0188
-3 2 15 -0.2511 -0.2198
-3 2 16 -0.3906 -0.2179
-3 2 17 -0.6194 -0.1335
-3 2 18 -0.0231 -0.3826
-3 2 19 0.1339 0.0411
-3 2 20 0.0239 -0.3380
-3 2 21 0.3836 0.1607
-3 2 22 -0.2602 -0.3626
-3 2 23 -0.0502 0.2947
-3 2 24 -0.0977 0.0511
-3 3 1 -3.4753 -0.1476
-3 3 2 -2.2145 -0.3261
-3 3 3 2.9039 0.0105
-3 3 4 0.2215 -0.1565
-3 3 5 5.4827 -0.0863
-3 3 6 2.3545 -0.0983
-3 3 7 0.9676 -0.1500
-3 3 8 -1.1247 0.1076
-3 3 9 -1.6571 -0.1460
-3 3 10 -1.5010 0.2452
-3 3 11 -2.5694 -0.0791
-3 3 12 -0.9259 0.3878
-3 3 13 -0.4955 -0.1200
-3 3 14 0.6689 0.3738
-3 3 15 -0.2806 -0.0213
-3 3 16 0.4873 0.1885
-3 3 17 0.1862 -0.0380
-3 3 18 0.8915 0.1609
-3 3 19 0.1597 -0.0054
-3 3 20 -0.2551 0.0212
-3 3 21 -0.0594 0.0228
-3 3 22 0.1277 0.0060
-3 3 23 -0.0572 0.0395
-3 3 24 0.1769 0.0805
-3 4 1 0.1014 0.2496
-3 4 2 0.4739 0.0996
-3 4 3 0.8325 0.1571
-3 4 4 -3.4502 -0.1337
-3 4 5 -1.9956 0.2779
-3 4 6 -2.3067 -0.2354
-3 4 7 -0.3991 0.1714
-3 4 8 0.4944 -0.3555
-3 4 9 2.3190 0.0816
-3 4 10 0.7843 -0.2490
-3 4 11 1.5244 -0.0201
-3 4 12 0.8339 -0.1366
-3 4 13 0.1366 -0.0555
-3 4 14 -0.7971 0.0784
-3 4 15 -0.4826 -0.0249
-3 4 16 -0.2754 0.2197
-3 4 17 -0.7225 -0.0145
-3 4 18 -0.2226 0.1245
-3 4 19 0.0454 -0.0017
-3 4 20 0.0179 0.0781
-3 4 21 0.2637 0.0206
-3 4 22 0.0164 -0.0684
-3 4 23 0.1539 -0.0654
-3 4 24 -0.0746 -0.0808
-3 5 1 -1.2423 -0.4916
-3 5 2 -0.5466 0.1016
-3 5 3 1.3778 -0.4060
-3 5 4 1.8458 -0.1070
-3 5 5 1.6173 -0.0294
-3 5 6 1.6883 -0.1349
-3 5 7 0.4633 0.1460
-3 5 8 -1.5674 -0.0723
-3 5 9 -1.2736 0.3232
-3 5 10 -1.4687 0.0571
-3 5 11 -1.2234 0.3076
-3 5 12 -0.9930 0.1641
-3 5 13 -0.2003 0.2260
-3 5 14 0.7151 0.1520
-3 5 15 -0.1333 0.0979
-3 5 16 0.5402 0.0235
-3 5 17 -0.1097 -0.0816
-3 5 18 0.7081 0.0115
-3 5 19 0.2013 -0.1034
-3 5 20 -0.0773 0.0223
-3 5 21 -0.2455 -0.1210
-3 5 22 0.0866 0.0241
-3 5 23 0.0531 0.0118
-3 6 1 -1.4573 -0.3278
-3 6 2 -0.0178 0.0397
-3 6 3 -0.9160 -0.0815
-3 6 4 -0.3431 -0.0552
-3 6 5 -1.3974 -0.0550
-3 6 6 -0.8109 -0.1287
-3 6 7 0.6427 -0.0255
-3 6 8 0.7856 -0.1626
-3 6 9 2.3146 -0.0266
-3 6 10 -0.1691 -0.0505
-3 6 11 1.2765 -0.0920
-3 6 12 -0.0361 -0.0470
-3 6 13 -0.2097 -0.0816
-3 6 14 -0.6543 0.0705
-3 6 15 -0.8921 -0.1190
-3 6 16 -0.2228 0.1895
-3 6 17 -0.7335 -0.0455
-3 6 18 -0.1250 0.1578
-3 6 19 0.0340 -0.0710
-3 6 20 0.1116 0.1366
-3 6 21 0.1718 -0.1656
-3 6 22 -0.1092 0.0494
-3 6 23 0.2141 -0.0207
-3 7 1 -0.5644 -0.1069
-3 7 2 0.8470 0.0519
-3 7 3 0.6252 -0.1069
-3 7 4 2.1677 0.0284
-3 7 5 0.1119 0.0003
-3 7 6 0.5303 0.1100
-3 7 7 0.2372 0.1296
-3 7 8 -1.3228 0.0320
-3 7 9 -0.5519 0.1076
-3 7 10 -1.6577 -0.0521
-3 7 11 -0.0699 0.1194
-3 7 12 -0.7233 -0.1415
-3 7 13 0.0548 0.1575
-3 7 14 0.5223 -0.0911
-3 7 15 -0.0379 0.1024
-3 7 16 0.5424 -0.1363
-3 7 17 0.0275 0.0524
-3 7 18 0.3014 -0.0415
-3 7 19 0.1755 -0.0892
-3 7 20 -0.2246 0.0889
-3 7 21 -0.1962 0.0137
-3 7 22 -0.1113 0.0285
-3 8 1 -1.4113 -0.0535
-3 8 2 0.1870 0.0488
-3 8 3 -1.3567 -0.1218
-3 8 4 0.4920 0.2109
-3 8 5 -0.2820 -0.1120
-3 8 6 -0.0746 0.1054
-3 8 7 0.6573 -0.1432
-3 8 8 0.4304 0.0001
-3 8 9 1.6625 -0.0501
-3 8 10 -0.6003 -0.0131
-3 8 11 0.7316 -0.0094
-3 8 12 -0.0810 -0.1262
-3 8 13 -0.5607 0.0290
-3 8 14 -0.0253 -0.1156
-3 8 15 -0.8671 -0.0258
-3 8 16 -0.1770 -0.1296
-3 8 17 -0.5719 -0.0170
-3 8 18 -0.1698 -0.0433
-3 8 19 0.1923 -0.0703
-3 8 20 0.0903 -0.0472
-3 8 21 0.3523 -0.2384
-3 8 22 0.0075 -0.1544
-3 9 1 -0.4463 0.1996
-3 9 2 0.4686 -0.0011
-3 9 3 0.2531 0.0923
-3 9 4 0.9838 0.1529
-3 9 5 -0.5644 -0.0616
-3 9 6 -0.2229 0.1371
-3 9 7 -0.0440 -0.0780
-3 9 8 -0.6914 0.1511
-3 9 9 0.4355 -0.1821
-3 9 10 -0.9282 -0.0279
-3 9 11 0.2262 -0.2032
-3 9 12 -0.1155 -0.1176
-3 9 13 0.0896 -0.1057
-3 9 14 0.4741 -0.0735
-3 9 15 -0.0060 -0.0836
-3 9 16 0.4251 -0.0968
-3 9 17 0.2553 0.0417
-3 9 18 0.2057 0.0373
-3 9 19 0.2908 -0.1024
-3 9 20 -0.2518 0.0221
-3 9 21 -0.2468 0.2217
-3 10 1 -1.0445 0.1382
-3 10 2 0.1527 0.1806
-3 10 3 -0.6163 -0.0885
-3 10 4 0.4704 0.1496
-3 10 5 0.3198 0.0291
-3 10 6 0.4414 0.1721
-3 10 7 0.8105 -0.0256
-3 10 8 -0.0351 0.0481
-3 10 9 0.8012 0.0273
-3 10 10 -0.5468 -0.0117
-3 10 11 0.2134 0.0569
-3 10 12 0.0295 -0.0540
-3 10 13 -0.3135 0.0862
-3 10 14 0.2587 -0.0822
-3 10 15 -0.3200 0.1003
-3 10 16 -0.2212 -0.1204
-3 10 17 -0.2198 0.0211
-3 10 18 -0.2100 -0.0382
-3 10 19 0.2562 0.0785
-3 10 20 -0.0968 -0.1212
-3 11 1 0.0479 0.0895
-3 11 2 0.1250 0.0072
-3 11 3 0.1456 0.1586
-3 11 4 -0.0928 0.0010
-3 11 5 -0.8203 0.0915
-3 11 6 -0.5024 -0.0589
-3 11 7 -0.2392 -0.0165
-3 11 8 -0.4040 0.0445
-3 11 9 0.4288 -0.0455
-3 11 10 0.0578 0.0778
-3 11 11 0.1533 -0.1219
-3 11 12 0.2069 0.1304
-3 11 13 0.0450 0.0118
-3 11 14 0.3033 0.1383
-3 11 15 0.0319 -0.1024
-3 11 16 0.3105 0.0443
-3 11 17 0.0651 0.0993
-3 11 18 0.2375 -0.0138
-3 11 19 0.2694 -0.0219
-3 11 20 0.0072 -0.1836
-3 12 1 -0.6956 0.0609
-3 12 2 -0.4277 0.0334
-3 12 3 -0.1941 0.0667
-3 12 4 0.3847 -0.1279
-3 12 5 0.3409 0.1237
-3 12 6 0.4568 0.1050
-3 12 7 0.5708 0.0776
-3 12 8 0.0660 0.1836
-3 12 9 0.1315 0.0596
-3 12 10 -0.0604 0.1960
-3 12 11 -0.1154 0.0095
-3 12 12 -0.2363 0.1674
-3 12 13 -0.0153 -0.0159
-3 12 14 0.1080 0.1121
-3 12 15 -0.0486 0.0042
-3 12 16 -0.2200 0.0851
-3 12 17 -0.2173 0.0087
-3 12 18 -0.0358 0.0627
-3 12 19 0.2201 0.1719
-3 13 1 0.2345 -0.0352
-3 13 2 0.4137 -0.0408
-3 13 3 0.4094 0.1354
-3 13 4 -0.3458 -0.1031
-3 13 5 -0.6990 0.1187
-3 13 6 -0.4394 -0.0450
-3 13 7 -0.0990 0.1333
-3 13 8 -0.2141 -0.0181
-3 13 9 -0.1461 0.1250
-3 13 10 0.0080 0.0565
-3 13 11 -0.0512 0.0701
-3 13 12 -0.0887 0.1409
-3 13 13 0.1050 0.2027
-3 13 14 -0.0758 0.2233
-3 13 15 0.0250 -0.0815
-3 13 16 0.1895 0.0943
-3 13 17 -0.1235 0.1905
-3 14 1 0.1012 0.0125
-3 14 2 -0.5783 0.0275
-3 14 3 -0.2821 0.0166
-3 14 4 0.2170 -0.0898
-3 14 5 0.2303 0.0549
-3 14 6 0.3748 0.0450
-3 14 7 -0.0926 0.0135
-3 14 8 -0.0397 0.0387
-3 14 9 -0.3185 0.0031
-3 14 10 0.3450 0.0767
-3 14 11 -0.1246 0.0789
-3 14 12 -0.3139 0.0290
-3 14 13 0.0750 -0.0557
-3 14 14 -0.0368 0.1158
-3 14 15 -0.0680 -0.0561
-3 14 16 -0.1006 0.0844
-3 15 1 0.0834 -0.0517
-3 15 2 0.3508 0.0421
-3 15 3 0.5161 0.0050
-3 15 4 -0.1025 -0.1045
-3 15 5 -0.5023 -0.0824
-3 15 6 -0.4228 -0.0686
-3 15 7 0.1098 0.1075
-3 15 8 0.0681 -0.0686
-3 15 9 -0.1459 0.1498
-3 15 10 -0.0107 -0.0581
-3 15 11 -0.2398 0.1323
-3 15 12 -0.3482 0.0492
-3 15 13 0.0982 0.1549
-3 15 14 -0.2790 0.2274
-3 15 15 -0.0284 -0.1672
-3 16 1 0.5052 -0.0234
-3 16 2 -0.0359 0.1254
-3 16 3 -0.4365 -0.1341
-3 16 4 0.2045 0.0139
-3 16 5 0.2063 -0.0108
-3 16 6 0.4341 0.0887
-3 16 7 -0.0701 0.0420
-3 16 8 -0.1794 -0.0824
-3 16 9 -0.4775 -0.0692
-3 16 10 0.2628 -0.1344
-3 16 11 -0.2266 0.2039
-3 16 12 -0.2244 -0.1528
-3 16 13 0.1999 -0.0796
-3 17 1 -0.0030 -0.0152
-3 17 2 0.2004 0.1752
-3 17 3 0.2709 0.0052
-3 17 4 0.0385 -0.0615
-3 17 5 -0.1375 -0.1789
-3 17 6 -0.5530 -0.1003
-3 17 7 0.1720 -0.0290
-3 17 8 -0.0244 -0.0975
-3 17 9 -0.0681 0.0371
-3 17 10 0.3495 -0.0895
-3 18 1 0.2019 0.0189
-3 18 2 0.4002 -0.0202
-3 18 3 -0.4258 -0.1011
-3 18 4 0.0928 -0.0483
-3 18 5 0.2656 -0.0407
-3 18 6 0.1798 0.1074
-3 18 7 0.2222 0.0889
-2 0 2 4.1831 -1.1471
-2 0 4 -9.1239 -0.4843
-2 0 6 -6.7233 0.3102
-2 0 8 1.0789 0.7663
-2 0 10 2.5973 0.7872
-2 0 12 2.6081 0.4290
-2 0 14 0.5845 -0.0805
-2 0 16 -0.2254 -0.5129
-2 0 18 0.0882 -0.7023
-2 0 20 -0.0805 -0.6774
-2 0 22 -0.6175 -0.3033
-2 0 24 -0.1642 -0.0395
-2 1 1 -6.9484 0.4932
-2 1 2 -1.2511 -0.8398
-2 1 3 2.9135 0.8222
-2 1 4 -0.5948 -0.8454
-2 1 5 10.4817 0.1697
-2 1 6 1.6968 -0.4902
-2 1 7 2.6390 -0.4241
-2 1 8 -0.3427 -0.1340
-2 1 9 -0.8597 -0.7247
-2 1 10 -0.6567 0.3009
-2 1 11 -2.4338 -0.6680
-2 1 12 -0.4230 0.5395
-2 1 13 -0.0612 -0.4098
-2 1 14 0.1918 0.7414
-2 1 15 -0.1908 -0.0463
-2 1 16 0.3142 0.5209
-2 1 17 0.1558 0.2650
-2 1 18 0.3944 0.2268
-2 1 19 -0.4369 0.3222
-2 1 20 -0.1796 -0.0718
-2 1 21 0.2720 0.3125
-2 1 22 -0.0254 -0.4731
-2 1 23 0.3615 0.0380
-2 1 24 0.2238 -0.3448
-2 2 1 0.9495 0.9433
-2 2 2 2.9368 -0.5861
-2 2 3 1.7263 0.8339
-2 2 4 -7.1051 -0.1804
-2 2 5 -1.5066 0.8133
-2 2 6 -5.2947 0.1380
-2 2 7 -1.5458 0.5521
-2 2 8 0.4316 0.3276
-2 2 9 1.5134 0.2347
-2 2 10 2.1964 0.3076
-2 2 11 1.2158 -0.0812
-2 2 12 2.1655 0.1951
-2 2 13 0.3284 -0.3312
-2 2 14 0.3890 -0.0486
-2 2 15 0.0335 -0.3117
-2 2 16 -0.1503 -0.1891
-2 2 17 -0.5923 -0.2110
-2 2 18 -0.1534 -0.3512
-2 2 19 0.0769 -0.0607
-2 2 20 -0.1315 -0.2406
-2 2 21 0.3177 0.0125
-2 2 22 -0.2903 -0.2401
-2 2 23 -0.0390 0.1154
-2 2 24 -0.1258 0.0838
-2 3 1 -4.3565 -0.1764
-2 3 2 -2.0142 -0.2608
-2 3 3 1.8475 0.0108
-2 3 4 -0.2207 -0.1993
-2 3 5 5.2198 -0.0111
-2 3 6 3.0805 -0.0848
-2 3 7 1.8297 -0.0411
-2 3 8 -1.0827 0.0701
-2 3 9 -0.7385 -0.0596
-2 3 10 -1.3316 0.1696
-2 3 11 -1.9107 -0.0194
-2 3 12 -1.0116 0.2456
-2 3 13 0.1490 -0.0924
-2 3 14 0.5396 0.2866
-2 3 15 -0.1867 0.0104
-2 3 16 0.6375 0.1598
-2 3 17 0.0544 0.0532
-2 3 18 0.8424 0.0973
-2 3 19 -0.0560 0.1153
-2 3 20 -0.2027 -0.0163
-2 3 21 -0.0537 0.1721
-2 3 22 -0.0124 -0.1141
-2 3 23 0.0054 0.0338
-2 3 24 0.1889 -0.1008
-2 4 1 0.0704 0.2036
-2 4 2 0.5427 0.1749
-2 4 3 0.3904 0.1462
-2 4 4 -3.1668 0.0108
-2 4 5 -2.2938 0.2439
-2 4 6 -2.6617 -0.0858
-2 4 7 -0.8598 0.1402
-2 4 8 0.2260 -0.2414
-2 4 9 2.0344 0.0446
-2 4 10 1.3507 -0.1407
-2 4 11 1.8509 -0.1227
-2 4 12 1.1806 -0.0353
-2 4 13 0.4343 -0.1522
-2 4 14 0.0172 0.0947
-2 4 15 -0.1093 -0.1299
-2 4 16 0.0401 0.3071
-2 4 17 -0.7416 -0.0560
-2 4 18 -0.3162 0.2515
-2 4 19 -0.1093 -0.0840
-2 4 20 -0.1010 0.2636
-2 4 21 0.0588 -0.0520
-2 4 22 0.0187 0.0854
-2 4 23 0.1321 -0.1235
-2 4 24 -0.1340 -0.1338
-2 5 1 -1.7694 -0.4951
-2 5 2 -0.1920 0.0177
-2 5 3 0.7012 -0.3608
-2 5 4 1.7119 -0.1931
-2 5 5 1.0967 -0.0118
-2 5 6 1.8621 -0.2462
-2 5 7 0.8216 0.2470
-2 5 8 -1.6222 -0.1492
-2 5 9 -0.5917 0.4066
-2 5 10 -1.5495 -0.0162
-2 5 11 -0.6146 0.4360
-2 5 12 -1.1604 0.0853
-2 5 13 0.4859 0.3185
-2 5 14 0.6052 0.1289
-2 5 15 0.0112 0.1820
-2 5 16 0.5676 0.0214
-2 5 17 -0.1126 0.0360
-2 5 18 0.5114 -0.0446
-2 5 19 0.1450 0.0342
-2 5 20 -0.1021 0.0383
-2 5 21 -0.2002 0.0196
-2 5 22 -0.0937 -0.0119
-2 5 23 0.0291 0.0170
-2 6 1 -0.9620 -0.3730
-2 6 2 -0.5962 0.0993
-2 6 3 -1.8360 -0.1734
-2 6 4 -0.5238 -0.0320
-2 6 5 -1.8813 -0.1361
-2 6 6 -0.9689 -0.0802
-2 6 7 0.0450 -0.0853
-2 6 8 0.9328 -0.1030
-2 6 9 1.8705 -0.0711
-2 6 10 0.4394 0.0668
-2 6 11 1.6317 -0.0929
-2 6 12 0.2382 0.0256
-2 6 13 0.0106 -0.0705
-2 6 14 -0.1359 0.0916
-2 6 15 -0.6610 -0.0910
-2 6 16 0.0618 0.2107
-2 6 17 -0.7945 -0.0048
-2 6 18 -0.1990 0.2407
-2 6 19 -0.2221 -0.0583
-2 6 20 0.0742 0.2402
-2 6 21 -0.1107 -0.1299
-2 6 22 -0.0726 0.1544
-2 6 23 0.1908 0.0046
-2 7 1 -0.8489 -0.0830
-2 7 2 1.3900 -0.1071
-2 7 3 0.3101 -0.1295
-2 7 4 2.3009 -0.0607
-2 7 5 -0.0488 0.0024
-2 7 6 0.4003 0.0251
-2 7 7 0.0992 0.1297
-2 7 8 -1.5849 0.0410
-2 7 9 -0.1709 0.1518
-2 7 10 -1.8745 -0.0027
-2 7 11 0.2313 0.1663
-2 7 12 -0.9109 -0.0834
-2 7 13 0.4374 0.1604
-2 7 14 0.4817 0.0017
-2 7 15 0.0707 0.0954
-2 7 16 0.5210 -0.0734
-2 7 17 0.0303 0.0692
-2 7 18 0.0318 -0.0500
-2 7 19 0.2204 -0.0465
-2 7 20 -0.2164 0.1858
-2 7 21 -0.1462 0.0743
-2 7 22 -0.2693 0.0469
-2 8 1 -0.6892 -0.1172
-2 8 2 -0.3308 0.0550
-2 8 3 -1.9938 -0.1786
-2 8 4 0.2168 0.1597
-2 8 5 -0.8160 -0.1800
-2 8 6 -0.1842 0.0879
-2 8 7 0.1200 -0.1770
-2 8 8 0.5962 0.0265
-2 8 9 1.3186 -0.0532
-2 8 10 -0.3081 0.0402
-2 8 11 1.0394 0.0520
-2 8 12 -0.0877 -0.1004
-2 8 13 -0.3525 0.0613
-2 8 14 0.1243 -0.1321
-2 8 15 -0.7839 0.0454
-2 8 16 -0.0497 -0.1902
-2 8 17 -0.6112 0.0284
-2 8 18 -0.2383 -0.0606
-2 8 19 -0.0711 0.0106
-2 8 20 0.0823 -0.0471
-2 8 21 0.0754 -0.1451
-2 8 22 0.0206 -0.0515
-2 9 1 -0.5553 0.2112
-2 9 2 0.9519 -0.0351
-2 9 3 0.3162 0.0812
-2 9 4 1.1702 0.0824
-2 9 5 -0.4553 -0.0424
-2 9 6 -0.4265 0.1050
-2 9 7 -0.3279 -0.0789
-2 9 8 -0.9578 0.0794
-2 9 9 0.4456 -0.1493
-2 9 10 -1.1087 -0.0510
-2 9 11 0.1756 -0.2291
-2 9 12 -0.2100 -0.1585
-2 9 13 0.0724 -0.1909
-2 9 14 0.5343 -0.0723
-2 9 15 0.0171 -0.1474
-2 9 16 0.4408 -0.0912
-2 9 17 0.2082 -0.0344
-2 9 18 -0.0698 0.0314
-2 9 19 0.3417 -0.1205
-2 9 20 -0.1787 0.1794
-2 9 21 -0.1776 0.2006
-2 10 1 -0.3328 0.1248
-2 10 2 -0.1416 0.1483
-2 10 3 -0.8459 -0.0789
-2 10 4 0.4009 0.1407
-2 10 5 -0.0284 -0.0334
-2 10 6 0.3938 0.1310
-2 10 7 0.4852 -0.1122
-2 10 8 0.0073 0.0122
-2 10 9 0.5880 -0.0680
-2 10 10 -0.5163 -0.0143
-2 10 11 0.4794 -0.0490
-2 10 12 -0.0332 -0.0606
-2 10 13 -0.1432 -0.0428
-2 10 14 0.2560 -0.0803
-2 10 15 -0.3306 0.0308
-2 10 16 -0.1390 -0.1852
-2 10 17 -0.2044 0.0134
-2 10 18 -0.2174 -0.0967
-2 10 19 0.0795 0.1405
-2 10 20 -0.0734 -0.1632
-2 11 1 0.0298 0.0833
-2 11 2 0.2983 0.0760
-2 11 3 0.3422 0.1896
-2 11 4 0.1206 -0.0097
-2 11 5 -0.6010 0.0640
-2 11 6 -0.6527 -0.1178
-2 11 7 -0.4478 -0.0237
-2 11 8 -0.4455 -0.1137
-2 11 9 0.4193 -0.0561
-2 11 10 0.0674 -0.0756
-2 11 11 0.1270 -0.1773
-2 11 12 0.1909 -0.0453
-2 11 13 -0.0696 -0.0691
-2 11 14 0.4323 0.0120
-2 11 15 0.2009 -0.1088
-2 11 16 0.3606 -0.0023
-2 11 17 0.0787 0.0033
-2 11 18 -0.0607 -0.0363
-2 11 19 0.2908 -0.0778
-2 11 20 0.0479 0.0132
-2 12 1 -0.4045 0.0981
-2 12 2 -0.5425 0.0292
-2 12 3 -0.1580 0.0869
-2 12 4 0.4167 -0.0975
-2 12 5 0.2325 0.1011
-2 12 6 0.5219 0.0480
-2 12 7 0.6061 0.0449
-2 12 8 0.1742 0.0904
-2 12 9 0.1166 -0.0377
-2 12 10 -0.0633 0.1710
-2 12 11 0.0662 -0.1350
-2 12 12 -0.0591 0.1418
-2 12 13 0.1335 -0.1614
-2 12 14 0.1951 0.1479
-2 12 15 -0.1315 -0.1033
-2 12 16 -0.1594 -0.0129
-2 12 17 -0.1950 0.0423
-2 12 18 0.0496 0.0130
-2 12 19 0.1556 0.2175
-2 13 1 0.2301 -0.0446
-2 13 2 0.3483 0.0117
-2 13 3 0.4742 0.1710
-2 13 4 -0.1307 -0.0335
-2 13 5 -0.5674 0.1023
-2 13 6 -0.3088 -0.0478
-2 13 7 -0.2114 0.0852
-2 13 8 -0.1031 -0.0386
-2 13 9 -0.1050 0.0851
-2 13 10 0.1910 -0.0132
-2 13 11 0.1321 0.0297
-2 13 12 -0.0330 0.0229
-2 13 13 -0.0080 0.1642
-2 13 14 0.0127 0.1045
-2 13 15 0.3585 -0.0072
-2 13 16 0.3220 0.1165
-2 13 17 0.0179 0.1008
-2 14 1 -0.1597 0.0106
-2 14 2 -0.7738 0.0810
-2 14 3 -0.1417 0.0840
-2 14 4 0.1955 -0.0274
-2 14 5 0.2353 0.0863
-2 14 6 0.3362 0.0195
-2 14 7 0.1882 0.1089
-2 14 8 0.0559 -0.0041
-2 14 9 -0.1336 0.0009
-2 14 10 0.3803 0.0629
-2 14 11 -0.0349 0.0088
-2 14 12 -0.0601 -0.0133
-2 14 13 0.2100 -0.0828
-2 14 14 0.1317 0.1683
-2 14 15 -0.0178 -0.0816
-2 14 16 -0.1281 -0.0384
-2 15 1 -0.0074 -0.0518
-2 15 2 0.2324 0.0682
-2 15 3 0.3956 0.0438
-2 15 4 0.0636 -0.0037
-2 15 5 -0.6589 -0.0489
-2 15 6 -0.1568 0.0269
-2 15 7 0.0707 0.0411
-2 15 8 0.1764 0.0563
-2 15 9 -0.1636 0.0972
-2 15 10 0.1272 -0.0734
-2 15 11 -0.0491 0.1578
-2 15 12 -0.1969 -0.0110
-2 15 13 0.0020 0.1863
-2 15 14 -0.2722 0.0919
-2 15 15 0.2181 -0.0482
-2 16 1 0.1029 -0.0797
-2 16 2 -0.4327 0.1375
-2 16 3 -0.3601 0.0084
-2 16 4 0.0477 0.0838
-2 16 5 0.2316 0.0281
-2 16 6 0.2030 0.0632
-2 16 7 0.2252 0.1467
-2 16 8 -0.2007 -0.0583
-2 16 9 -0.3208 -0.0455
-2 16 10 0.3342 -0.1229
-2 16 11 -0.1813 0.1257
-2 16 12 -0.0321 -0.2050
-2 16 13 0.2545 -0.0903
-2 17 1 -0.2424 0.0181
-2 17 2 0.1238 0.1948
-2 17 3 0.0291 0.0493
-2 17 4 0.1637 0.0311
-2 17 5 -0.4333 -0.1436
-2 17 6 -0.4018 0.0239
-2 17 7 0.1431 -0.0985
-2 17 8 -0.0066 0.0787
-2 17 9 -0.0512 -0.0033
-2 17 10 0.3913 -0.1873
-2 18 1 -0.0131 -0.0386
-2 18 2 -0.0395 -0.0823
-2 18 3 -0.3742 0.0411
-2 18 4 -0.1272 0.0097
-2 18 5 0.2696 0.0040
-2 18 6 -0.0993 0.0738
-2 18 7 0.4142 0.1399
-1 0 2 6.0452 -1.2143
-1 0 4 -8.7419 -0.7437
-1 0 6 -7.1203 0.0308
-1 0 8 -0.4565 0.6017
-1 0 10 1.4495 0.7544
-1 0 12 1.3417 0.4500
-1 0 14 0.4456 -0.0260
-1 0 16 0.0104 -0.4781
-1 0 18 0.5320 -0.6711
-1 0 20 0.1064 -0.6752
-1 0 22 -0.5684 -0.3698
-1 0 24 -0.3245 -0.0049
-1 1 1 -8.3163 0.6105
-1 1 2 -1.1444 -0.7465
-1 1 3 1.4359 0.6217
-1 1 4 -0.6720 -0.8470
-1 1 5 9.6868 0.0017
-1 1 6 2.0485 -0.6159
-1 1 7 2.8858 -0.6026
-1 1 8 -0.2755 -0.2558
-1 1 9 -0.6933 -0.8050
-1 1 10 -0.5163 0.1464
-1 1 11 -2.9177 -0.7564
-1 1 12 -0.4500 0.4541
-1 1 13 -0.6876 -0.4584
-1 1 14 0.0970 0.6596
-1 1 15 -0.5262 -0.1075
-1 1 16 0.3511 0.5186
-1 1 17 0.2037 0.2437
-1 1 18 0.3994 0.2151
-1 1 19 -0.1851 0.3077
-1 1 20 -0.0634 0.1055
-1 1 21 0.3873 0.3114
-1 1 22 -0.0384 -0.2657
-1 1 23 0.3624 0.0406
-1 1 24 0.1065 -0.2786
-1 2 1 0.9329 0.8660
-1 2 2 4.2334 -0.5675
-1 2 3 2.1979 0.8649
-1 2 4 -6.3820 -0.2779
-1 2 5 -1.8572 0.7779
-1 2 6 -5.7722 0.0546
-1 2 7 -1.4576 0.5059
-1 2 8 -0.9107 0.2759
-1 2 9 1.3522 0.2049
-1 2 10 1.1711 0.2930
-1 2 11 1.4159 -0.0592
-1 2 12 0.9812 0.2619
-1 2 13 0.4244 -0.3822
-1 2 14 0.3581 -0.0246
-1 2 15 0.1008 -0.4519
-1 2 16 0.1225 -0.1678
-1 2 17 -0.5005 -0.3343
-1 2 18 0.3179 -0.3717
-1 2 19 0.1103 -0.0984
-1 2 20 0.0578 -0.2951
-1 2 21 0.3057 0.1113
-1 2 22 -0.2305 -0.1872
-1 2 23 -0.0721 0.1983
-1 2 24 -0.2590 0.1424
-1 3 1 -4.7449 -0.0983
-1 3 2 -1.6401 -0.1483
-1 3 3 1.0711 -0.0262
-1 3 4 -0.2929 -0.2047
-1 3 5 4.5395 -0.0387
-1 3 6 3.7121 -0.1634
-1 3 7 2.0593 -0.0414
-1 3 8 -0.8516 -0.0830
-1 3 9 -0.9262 -0.0340
-1 3 10 -1.2419 0.0402
-1 3 11 -2.3064 -0.0167
-1 3 12 -1.1290 0.0877
-1 3 13 -0.3217 -0.0410
-1 3 14 0.2158 0.1668
-1 3 15 -0.3841 0.0094
-1 3 16 0.6510 0.0812
-1 3 17 0.2271 0.0540
-1 3 18 0.8022 0.0633
-1 3 19 0.2086 0.0083
-1 3 20 0.0229 0.0671
-1 3 21 0.1532 0.1434
-1 3 22 -0.0533 0.0474
-1 3 23 0.0828 0.0741
-1 3 24 -0.0493 -0.1788
-1 4 1 0.4394 0.2282
-1 4 2 1.0433 0.2536
-1 4 3 0.3445 0.2265
-1 4 4 -2.2180 0.1068
-1 4 5 -2.5840 0.2351
-1 4 6 -3.0750 -0.0265
-1 4 7 -0.9609 0.0797
-1 4 8 -0.6915 -0.2100
-1 4 9 1.7206 -0.0365
-1 4 10 0.6898 -0.1583
-1 4 11 2.0698 -0.1860
-1 4 12 0.3227 -0.0040
-1 4 13 0.4197 -0.2186
-1 4 14 0.1195 0.0807
-1 4 15 -0.0366 -0.2372
-1 4 16 0.3607 0.2863
-1 4 17 -0.6252 -0.1123
-1 4 18 0.0817 0.1813
-1 4 19 -0.0347 -0.1004
-1 4 20 0.0769 0.1704
-1 4 21 0.0343 0.0040
-1 4 22 0.0913 0.1434
-1 4 23 0.0361 -0.0386
-1 5 1 -1.4416 -0.4445
-1 5 2 0.3175 0.0525
-1 5 3 0.6702 -0.3394
-1 5 4 1.9093 -0.1669
-1 5 5 0.8477 -0.0488
-1 5 6 2.4495 -0.2974
-1 5 7 0.7873 0.2362
-1 5 8 -1.2048 -0.2127
-1 5 9 -0.8860 0.3401
-1 5 10 -1.6618 -0.0455
-1 5 11 -0.9597 0.4336
-1 5 12 -1.3518 0.0394
-1 5 13 0.2795 0.3335
-1 5 14 0.2014 0.1359
-1 5 15 -0.0318 0.1933
-1 5 16 0.5388 0.0543
-1 5 17 0.1114 0.0080
-1 5 18 0.4530 -0.0234
-1 5 19 0.3548 -0.0884
-1 5 20 0.1352 0.0503
-1 5 21 -0.0106 -0.0485
-1 5 22 -0.1379 0.0211
-1 5 23 0.0946 0.1164
-1 6 1 -0.5011 -0.2988
-1 6 2 -0.3127 0.1388
-1 6 3 -2.3426 -0.1530
-1 6 4 0.0075 -0.0293
-1 6 5 -1.8969 -0.1023
-1 6 6 -1.0881 -0.1029
-1 6 7 0.0507 -0.0828
-1 6 8 0.4199 -0.1511
-1 6 9 1.6835 -0.0480
-1 6 10 0.1893 0.0035
-1 6 11 1.8217 -0.0289
-1 6 12 -0.2471 0.0153
-1 6 13 -0.0134 -0.0046
-1 6 14 -0.1160 0.0814
-1 6 15 -0.6360 -0.0198
-1 6 16 0.2541 0.1585
-1 6 17 -0.6086 0.0545
-1 6 18 -0.0540 0.1362
-1 6 19 -0.1497 -0.0578
-1 6 20 0.1974 0.1019
-1 6 21 -0.1062 -0.1102
-1 6 22 0.0590 0.1894
-1 6 23 0.0996 -0.0573
-1 7 1 -0.4202 -0.1163
-1 7 2 1.7771 -0.1666
-1 7 3 0.6039 -0.1731
-1 7 4 2.8216 -0.0525
-1 7 5 0.1660 -0.0382
-1 7 6 1.1376 0.0329
-1 7 7 -0.1565 0.0569
-1 7 8 -1.0913 0.1249
-1 7 9 -0.4424 0.0789
-1 7 10 -1.9470 0.1106
-1 7 11 -0.1274 0.1548
-1 7 12 -1.1555 0.0544
-1 7 13 0.2552 0.1415
-1 7 14 0.1751 0.1193
-1 7 15 -0.0022 0.0947
-1 7 16 0.5412 0.0507
-1 7 17 0.0982 0.0310
-1 7 18 0.0426 -0.0445
-1 7 19 0.2973 -0.1161
-1 7 20 0.1044 0.1371
-1 7 21 -0.0116 -0.0264
-1 7 22 -0.2412 -0.0645
-1 8 1 -0.4790 -0.1311
-1 8 2 -0.1865 0.0269
-1 8 3 -2.3216 -0.1757
-1 8 4 0.3516 0.0728
-1 8 5 -0.6357 -0.1619
-1 8 6 -0.1873 0.0661
-1 8 7 0.3766 -0.1054
-1 8 8 0.3338 0.0047
-1 8 9 1.2998 0.0472
-1 8 10 -0.3398 0.0443
-1 8 11 1.1549 0.1885
-1 8 12 -0.4415 -0.0501
-1 8 13 -0.3098 0.1504
-1 8 14 -0.0350 -0.0843
-1 8 15 -0.8003 0.1510
-1 8 16 -0.1057 -0.1684
-1 8 17 -0.3508 0.0518
-1 8 18 -0.3072 -0.1093
-1 8 19 -0.0107 -0.0578
-1 8 20 0.1255 -0.1433
-1 8 21 0.1195 -0.1988
-1 8 22 0.1801 0.0492
-1 9 1 -0.2708 0.1254
-1 9 2 1.1130 -0.0813
-1 9 3 0.5313 0.0317
-1 9 4 1.7182 0.0770
-1 9 5 -0.1234 -0.0201
-1 9 6 0.1810 0.1655
-1 9 7 -0.5182 -0.0754
-1 9 8 -0.5703 0.1285
-1 9 9 0.2023 -0.1109
-1 9 10 -1.1880 0.0303
-1 9 11 -0.1063 -0.1983
-1 9 12 -0.4829 -0.0782
-1 9 13 -0.2000 -0.1944
-1 9 14 0.3457 -0.0473
-1 9 15 -0.1466 -0.1245
-1 9 16 0.5210 -0.0753
-1 9 17 0.1105 -0.0145
-1 9 18 -0.0290 -0.0920
-1 9 19 0.2823 -0.0632
-1 9 20 0.1858 0.1272
-1 9 21 -0.0293 0.1287
-1 10 1 -0.1835 0.0606
-1 10 2 -0.2480 0.0588
-1 10 3 -1.0012 -0.0436
-1 10 4 0.3436 0.1073
-1 10 5 0.1615 -0.0501
-1 10 6 0.4091 0.1191
-1 10 7 0.6511 -0.0572
-1 10 8 -0.0512 0.0104
-1 10 9 0.4763 -0.0306
-1 10 10 -0.4484 0.0127
-1 10 11 0.4986 -0.0184
-1 10 12 -0.2110 -0.0175
-1 10 13 -0.1442 -0.0722
-1 10 14 0.0715 -0.0297
-1 10 15 -0.3869 -0.0295
-1 10 16 -0.2510 -0.0867
-1 10 17 0.0273 -0.0747
-1 10 18 -0.3149 -0.0483
-1 10 19 0.1403 -0.0370
-1 10 20 -0.0417 -0.1439
-1 11 1 0.0945 0.0427
-1 11 2 0.2663 0.0698
-1 11 3 0.3565 0.1445
-1 11 4 0.4432 0.0024
-1 11 5 -0.3337 0.0500
-1 11 6 -0.5055 -0.0884
-1 11 7 -0.5259 -0.0083
-1 11 8 -0.2503 -0.1472
-1 11 9 0.3821 -0.0536
-1 11 10 -0.0255 -0.0748
-1 11 11 0.0681 -0.1944
-1 11 12 -0.0494 -0.0674
-1 11 13 -0.2882 -0.1424
-1 11 14 0.3707 -0.0483
-1 11 15 0.1404 -0.0662
-1 11 16 0.4460 -0.1178
-1 11 17 -0.0084 0.0614
-1 11 18 -0.0791 -0.2585
-1 11 19 0.1682 0.0296
-1 12 1 -0.2787 0.0664
-1 12 2 -0.6489 -0.0591
-1 12 3 -0.2437 0.0760
-1 12 4 0.2704 -0.0829
-1 12 5 0.2009 0.0785
-1 12 6 0.6180 0.0000
-1 12 7 0.6075 0.0731
-1 12 8 0.3217 0.0381
-1 12 9 -0.0467 -0.0065
-1 12 10 -0.0411 0.1284
-1 12 11 0.0748 -0.1078
-1 12 12 0.0331 0.0790
-1 12 13 0.1466 -0.1595
-1 12 14 0.0934 0.1243
-1 12 15 -0.2092 -0.2315
-1 12 16 -0.2253 0.0175
-1 12 17 -0.0434 -0.0691
-1 12 18 -0.0076 0.1062
-1 12 19 0.2262 0.0023
-1 13 1 0.2574 -0.0645
-1 13 2 0.2046 -0.0076
-1 13 3 0.4619 0.1065
-1 13 4 -0.0631 -0.0152
-1 13 5 -0.3374 0.0700
-1 13 6 -0.4190 -0.0681
-1 13 7 -0.2548 0.0760
-1 13 8 -0.1068 -0.0137
-1 13 9 -0.0695 0.0327
-1 13 10 0.2142 0.0622
-1 13 11 0.2322 -0.0146
-1 13 12 -0.1051 0.0813
-1 13 13 -0.2346 0.0214
-1 13 14 0.0289 0.0788
-1 13 15 0.4519 0.0761
-1 13 16 0.4668 -0.0151
-1 13 17 0.0170 0.1372
-1 14 1 -0.1691 -0.0053
-1 14 2 -0.7119 0.0409
-1 14 3 -0.1415 0.0508
-1 14 4 0.2232 -0.0018
-1 14 5 -0.0737 0.0619
-1 14 6 0.3979 0.0232
-1 14 7 0.1128 0.1251
-1 14 8 0.2224 0.0083
-1 14 9 -0.1348 0.1039
-1 14 10 0.2373 0.0374
-1 14 11 -0.0217 0.1137
-1 14 12 0.0733 -0.0988
-1 14 13 0.2856 0.0696
-1 14 14 0.0843 0.1341
-1 14 15 -0.0083 -0.1475
-1 14 16 -0.2001 -0.0563
-1 15 1 0.2247 -0.0961
-1 15 2 0.1018 0.0270
-1 15 3 0.5511 -0.0093
-1 15 4 -0.0286 -0.0009
-1 15 5 -0.4700 -0.0130
-1 15 6 -0.3320 -0.0194
-1 15 7 0.0570 0.0600
-1 15 8 0.0534 0.1672
-1 15 9 -0.2740 0.0743
-1 15 10 0.1340 0.0719
-1 15 11 -0.0260 0.1959
-1 15 12 -0.0895 0.1602
-1 15 13 -0.2328 0.1208
-1 15 14 -0.3342 0.0894
-1 15 15 0.2862 0.1130
-1 16 1 0.0612 -0.0932
-1 16 2 -0.2516 0.0890
-1 16 3 -0.3643 0.0286
-1 16 4 0.3057 0.0959
-1 16 5 -0.1361 -0.0292
-1 16 6 0.1664 0.1154
-1 16 7 0.1300 0.0868
-1 16 8 -0.2192 0.0335
-1 16 9 -0.2211 0.0974
-1 16 10 0.1413 -0.0768
-1 16 11 -0.2026 0.2526
-1 16 12 -0.0022 -0.2545
-1 16 13 0.2367 0.1565
-1 17 1 0.1176 0.0015
-1 17 2 0.0579 0.1373
-1 17 3 0.3072 0.0293
-1 17 4 0.0768 0.0010
-1 17 5 -0.2600 -0.0723
-1 17 6 -0.5629 -0.0453
-1 17 7 0.1146 -0.0846
-1 17 8 -0.1189 0.2217
-1 17 9 -0.1894 0.0033
-1 17 10 0.3306 -0.0728
-1 18 1 -0.0111 -0.0441
-1 18 2 0.1667 -0.1482
-1 18 3 -0.3694 0.0779
-1 18 4 0.1694 0.0123
-1 18 5 0.0403 -0.0910
-1 18 6 -0.1651 0.1292
-1 18 7 0.4174 0.0057
0 0 2 7.6206 -1.1544
0 0 4 -7.4712 -0.7017
0 0 6 -6.6282 -0.0084
0 0 8 -0.9348 0.5194
0 0 10 1.6316 0.7232
0 0 12 0.9330 0.5178
0 0 14 0.4102 0.1050
0 0 16 -0.4019 -0.3760
0 0 18 0.1428 -0.6531
0 0 20 -0.2002 -0.6462
0 0 22 -0.4771 -0.3959
0 0 24 -0.4288 0.1488
0 1 1 -9.3028 0.6843
0 1 2 -1.2390 -0.6965
0 1 3 0.8069 0.6456
0 1 4 -0.4833 -0.8560
0 1 5 8.7184 0.0979
0 1 6 2.2380 -0.6912
0 1 7 3.6359 -0.5826
0 1 8 -0.1138 -0.3654
0 1 9 0.3965 -0.8132
0 1 10 -0.5206 -0.0734
0 1 11 -1.7978 -0.7926
0 1 12 -0.4705 0.2745
0 1 13 -0.5009 -0.4447
0 1 14 0.0365 0.5262
0 1 15 -1.0457 -0.1031
0 1 16 0.3235 0.5082
0 1 17 -0.6776 0.2685
0 1 18 0.2906 0.1094
0 1 19 -0.5795 0.3355
0 1 20 -0.0172 -0.0553
0 1 21 0.2717 0.3314
0 1 22 0.0116 -0.3010
0 1 23 0.4574 0.0296
0 1 24 0.0763 -0.2854
0 2 0 7.7997 0.0615
0 2 1 0.9970 0.6649
0 2 2 5.1908 -0.4366
0 2 3 2.7201 0.7540
0 2 4 -5.0108 -0.1505
0 2 5 -2.2336 0.7317
0 2 6 -5.3823 0.1817
0 2 7 -1.3117 0.4765
0 2 8 -1.0181 0.3274
0 2 9 0.9982 0.1378
0 2 10 1.4508 0.3413
0 2 11 1.5729 -0.1310
0 2 12 0.7387 0.3053
0 2 13 0.4828 -0.4479
0 2 14 0.4156 0.0310
0 2 15 0.0655 -0.5414
0 2 16 -0.2152 -0.1110
0 2 17 -0.4735 -0.4545
0 2 18 0.0378 -0.2529
0 2 19 0.0027 -0.3286
0 2 20 -0.2048 -0.2822
0 2 21 0.2473 -0.1231
0 2 22 -0.1905 -0.1750
0 2 23 0.1148 0.1291
0 2 24 -0.3359 -0.0019
0 3 1 -5.1387 -0.0040
0 3 2 -1.6636 -0.1817
0 3 3 0.3944 0.0992
0 3 4 -0.0669 -0.2486
0 3 5 4.0946 0.1165
0 3 6 4.0209 -0.2230
0 3 7 2.9056 0.0849
0 3 8 -0.5181 -0.2023
0 3 9 0.0759 0.0588
0 3 10 -1.4162 -0.1262
0 3 11 -1.2510 -0.0182
0 3 12 -1.1344 -0.1149
0 3 13 -0.1549 -0.0182
0 3 14 0.0241 0.0387
0 3 15 -0.7126 -0.0072
0 3 16 0.5864 0.0242
0 3 17 -0.3705 0.1338
0 3 18 0.5210 -0.0090
0 3 19 -0.1156 0.0452
0 3 20 0.0982 -0.0520
0 3 21 0.1161 0.1032
0 3 22 0.0922 0.0683
0 3 23 0.2477 -0.0118
0 3 24 0.0132 -0.2375
0 4 0 3.0983 0.3366
0 4 1 0.8516 0.1314
0 4 2 0.9991 0.4166
0 4 3 0.4139 0.2076
0 4 4 -1.1430 0.3302
0 4 5 -3.1696 0.2399
0 4 6 -2.7592 0.1510
0 4 7 -1.2782 0.0833
0 4 8 -0.3311 -0.0803
0 4 9 1.2441 -0.1156
0 4 10 1.2032 -0.1594
0 4 11 2.2255 -0.2488
0 4 12 0.3982 -0.0523
0 4 13 0.5632 -0.2867
0 4 14 0.2844 -0.0014
0 4 15 -0.0304 -0.2934
0 4 16 0.1571 0.2579
0 4 17 -0.5802 -0.1752
0 4 18 -0.1001 0.2793
0 4 19 -0.1527 -0.1545
0 4 20 -0.1311 0.1747
0 4 21 0.0026 -0.0571
0 4 22 0.0240 0.0813
0 4 23 0.2640 0.1052
0 5 1 -1.6854 -0.3114
0 5 2 0.4210 0.0007
0 5 3 0.0694 -0.2215
0 5 4 1.7642 -0.1521
0 5 5 0.8344 0.0265
0 5 6 2.5855 -0.2867
0 5 7 1.4853 0.2784
0 5 8 -0.8942 -0.2438
0 5 9 -0.0315 0.3163
0 5 10 -1.8643 -0.0854
0 5 11 -0.2296 0.3797
0 5 12 -1.2180 -0.0261
0 5 13 0.4608 0.2518
0 5 14 0.0604 0.1301
0 5 15 -0.1760 0.1383
0 5 16 0.4917 0.1095
0 5 17 -0.1516 0.0627
0 5 18 0.1541 0.0617
0 5 19 0.0681 -0.0410
0 5 20 0.1506 0.0575
0 5 21 -0.1108 -0.1127
0 5 22 0.0088 0.1169
0 5 23 0.1553 0.0651
0 6 0 0.8855 0.3196
0 6 1 0.0265 -0.2765
0 6 2 -0.7502 0.2582
0 6 3 -2.9058 -0.1629
0 6 4 0.2824 0.0618
0 6 5 -2.6760 -0.0556
0 6 6 -0.7323 -0.0631
0 6 7 -0.5314 -0.0717
0 6 8 0.7738 -0.1253
0 6 9 1.3998 -0.0408
0 6 10 0.8604 -0.0826
0 6 11 2.0585 -0.0012
0 6 12 -0.0071 -0.0525
0 6 13 0.3625 0.0343
0 6 14 0.0125 -0.0026
0 6 15 -0.5492 0.0442
0 6 16 0.1020 0.1220
0 6 17 -0.4994 0.1240
0 6 18 -0.2870 0.1583
0 6 19 -0.3084 0.0326
0 6 20 -0.0314 0.0538
0 6 21 -0.1203 0.0344
0 6 22 -0.0414 0.1079
0 6 23 0.2504 0.0407
0 7 1 -0.7121 -0.0796
0 7 2 1.7095 -0.2344
0 7 3 0.2025 -0.1443
0 7 4 2.4285 -0.0720
0 7 5 0.3395 -0.0402
0 7 6 1.1161 0.0281
0 7 7 0.2686 0.0344
0 7 8 -0.8679 0.1416
0 7 9 0.0400 0.0436
0 7 10 -1.8638 0.1521
0 7 11 0.2093 0.1475
0 7 12 -0.9545 0.1508
0 7 13 0.3307 0.0947
0 7 14 0.1734 0.1794
0 7 15 -0.0554 0.0629
0 7 16 0.5038 0.1898
0 7 17 -0.0007 0.0453
0 7 18 -0.1500 0.1003
0 7 19 0.0260 -0.0613
0 7 20 0.1289 0.2085
0 7 21 -0.2166 -0.1465
0 7 22 -0.1283 0.0198
0 8 0 1.1004 -0.0121
0 8 1 -0.1211 -0.1389
0 8 2 -0.5181 0.0513
0 8 3 -3.0037 -0.1950
0 8 4 0.2190 0.0217
0 8 5 -1.4575 -0.1793
0 8 6 0.0319 0.0796
0 8 7 -0.0844 -0.0999
0 8 8 0.4694 0.0351
0 8 9 1.1806 0.0855
0 8 10 0.2034 0.0815
0 8 11 1.3921 0.2432
0 8 12 -0.2897 0.0324
0 8 13 0.1289 0.2118
0 8 14 0.0228 -0.0341
0 8 15 -0.7384 0.2437
0 8 16 -0.2385 -0.1200
0 8 17 -0.2308 0.1675
0 8 18 -0.5059 -0.1367
0 8 19 -0.2294 0.0202
0 8 20 -0.1168 -0.2330
0 8 21 0.0499 -0.0428
0 8 22 0.0764 0.1039
0 9 1 -0.2747 0.0810
0 9 2 0.9407 -0.1349
0 9 3 0.3386 0.0138
0 9 4 1.3322 0.0596
0 9 5 0.0914 0.0024
0 9 6 -0.0283 0.1583
0 9 7 -0.3263 -0.0341
0 9 8 -0.4747 0.1195
0 9 9 0.2192 -0.0337
0 9 10 -1.0948 0.0444
0 9 11 0.0146 -0.0914
0 9 12 -0.4321 -0.0057
0 9 13 -0.2354 -0.1207
0 9 14 0.2788 -0.0228
0 9 15 -0.1398 -0.1267
0 9 16 0.4391 0.0419
0 9 17 0.1010 -0.0373
0 9 18 -0.1704 -0.0056
0 9 19 0.0583 -0.0190
0 9 20 0.2193 0.2336
0 9 21 -0.1855 0.0087
0 10 0 0.7985 -0.0983
0 10 1 0.0996 0.0254
0 10 2 -0.3452 0.0067
0 10 3 -1.5248 -0.0126
0 10 4 0.1572 0.0628
0 10 5 -0.3466 -0.0931
0 10 6 0.3979 0.1109
0 10 7 0.2676 -0.0393
0 10 8 -0.0946 0.0395
0 10 9 0.2831 -0.0397
0 10 10 -0.1767 0.0932
0 10 11 0.5474 -0.0238
0 10 12 -0.1257 0.0977
0 10 13 0.0150 -0.0647
0 10 14 0.1303 0.0193
0 10 15 -0.4470 0.0188
0 10 16 -0.2468 -0.0506
0 10 17 0.0411 0.0795
0 10 18 -0.3510 -0.1144
0 10 19 -0.0836 -0.0307
0 10 20 -0.1718 -0.2076
0 11 1 0.2545 0.0666
0 11 2 0.1810 0.0620
0 11 3 0.3076 0.0921
0 11 4 0.3047 0.0275
0 11 5 -0.1895 0.0297
0 11 6 -0.7586 -0.0857
0 11 7 -0.5825 -0.0230
0 11 8 -0.2080 -0.2042
0 11 9 0.2419 -0.0523
0 11 10 -0.1087 -0.1413
0 11 11 0.1210 -0.1407
0 11 12 -0.1840 -0.1109
0 11 13 -0.2995 -0.1448
0 11 14 0.2223 -0.0082
0 11 15 0.1989 -0.1234
0 11 16 0.3255 0.0031
0 11 17 0.0776 -0.0369
0 11 18 -0.2310 -0.1797
0 11 19 0.0251 0.0030
0 12 0 0.1141 0.0610
0 12 1 -0.0717 0.0665
0 12 2 -0.5555 -0.1048
0 12 3 -0.3892 0.0865
0 12 4 0.0163 -0.0892
0 12 5 0.1151 0.0560
0 12 6 0.5267 -0.0898
0 12 7 0.4314 0.0500
0 12 8 0.2864 -0.0305
0 12 9 -0.2514 -0.0752
0 12 10 -0.0293 0.0780
0 12 11 0.0282 -0.1832
0 12 12 0.2019 0.0707
0 12 13 0.1083 -0.1531
0 12 14 0.1076 0.0263
0 12 15 -0.3262 -0.1568
0 12 16 -0.1133 -0.1006
0 12 17 -0.0918 0.1463
0 12 18 0.0268 0.0114
0 13 1 0.2898 -0.0049
0 13 2 0.1613 0.0051
0 13 3 0.4172 0.0336
0 13 4 0.1793 0.0137
0 13 5 -0.2364 -0.0087
0 13 6 -0.3972 -0.0926
0 13 7 -0.4096 -0.0188
0 13 8 -0.0528 -0.1105
0 13 9 -0.1046 -0.0648
0 13 10 0.1583 -0.0683
0 13 11 0.3227 -0.0234
0 13 12 -0.2149 -0.0359
0 13 13 -0.2622 -0.1200
0 13 14 -0.0429 0.1398
0 13 15 0.5298 -0.0077
0 13 16 0.4352 0.1249
0 13 17 0.1338 -0.0222
0 14 0 0.1523 0.1291
0 14 1 -0.1213 0.0198
0 14 2 -0.6908 0.0415
0 14 3 0.1397 0.0506
0 14 4 0.0423 -0.0043
0 14 5 0.0881 0.0872
0 14 6 0.3218 -0.0511
0 14 7 0.1774 0.0376
0 14 8 0.3892 -0.0401
0 14 9 -0.1285 -0.0056
0 14 10 0.1498 -0.0380
0 14 11 -0.0696 -0.0707
0 14 12 0.3117 -0.1395
0 14 13 0.3114 0.0845
0 14 14 0.0597 -0.0324
0 14 15 -0.0611 -0.0428
0 14 16 -0.0825 -0.2248
0 15 1 0.1087 -0.0769
0 15 2 0.1018 0.0346
0 15 3 0.3824 -0.0480
0 15 4 0.4063 0.0628
0 15 5 -0.3663 -0.0558
0 15 6 -0.0854 -0.0357
0 15 7 0.0611 0.0015
0 15 8 0.0687 0.0705
0 15 9 -0.1714 0.0067
0 15 10 0.0938 -0.0958
0 15 11 0.1253 0.2412
0 15 12 -0.0267 0.0121
0 15 13 -0.2429 -0.0049
0 15 14 -0.3456 0.1091
0 16 0 0.1515 0.0391
0 16 1 0.0508 -0.0542
0 16 2 -0.4905 0.0964
0 16 3 0.0181 0.1126
0 16 4 0.2326 0.0713
0 16 5 0.0704 0.0661
0 16 6 0.1567 0.1042
0 16 7 0.2067 -0.0500
0 16 8 0.0314 0.0670
0 16 9 -0.0561 -0.0004
0 16 10 0.1975 -0.0601
0 16 11 -0.2253 -0.0099
0 16 12 0.2109 -0.2694
0 16 13 0.3115 0.1926
0 17 1 -0.1077 0.0296
0 17 2 0.1094 0.1231
0 17 3 0.0240 0.0361
0 17 4 0.4383 0.1169
0 17 5 -0.1603 -0.0638
0 17 6 -0.3753 -0.0111
0 17 7 0.2670 -0.0871
0 17 8 -0.1509 0.1767
0 17 9 0.0209 -0.0006
0 17 10 0.2628 -0.2396
0 18 0 0.0479 -0.1118
0 18 1 0.0034 -0.0034
0 18 2 -0.1818 -0.1484
0 18 3 -0.1263 0.2174
0 18 4 0.1077 -0.0218
0 18 5 0.1288 0.0267
0 18 6 -0.0926 0.1729
0 18 7 0.4529 -0.1403
1 0 0 10.2494 -0.2814
1 0 2 7.8176 -1.2683
1 0 4 -6.1461 -0.8457
1 0 6 -6.4658 -0.0704
1 0 8 -2.0213 0.5632
1 0 10 0.8164 0.8185
1 0 12 0.0633 0.6581
1 0 14 0.8358 0.2739
1 0 16 0.3892 -0.1726
1 0 18 0.7027 -0.5386
1 0 20 -0.1491 -0.5963
1 0 22 -0.3986 -0.5162
1 0 24 -0.2380 0.1417
1 1 0 -0.0224 -0.1327
1 1 1 -10.5297 0.6043
1 1 2 -1.6225 -0.6150
1 1 3 0.0610 0.4420
1 1 4 -0.3171 -0.9376
1 1 5 7.1101 0.0381
1 1 6 2.1637 -0.8311
1 1 7 3.3950 -0.5147
1 1 8 0.2130 -0.4733
1 1 9 0.0884 -0.7131
1 1 10 -0.6024 -0.1504
1 1 11 -1.2809 -0.7044
1 1 12 -0.5262 0.1863
1 1 13 -0.1159 -0.3706
1 1 14 -0.0582 0.3773
1 1 15 -0.4229 -0.0567
1 1 16 0.2711 0.4742
1 1 17 -0.4689 0.2882
1 1 18 0.1910 0.2620
1 1 19 -0.3129 0.3510
1 1 20 -0.0294 0.1151
1 1 21 0.2090 0.3218
1 1 22 -0.0662 -0.0893
1 1 23 0.6278 0.0244
1 1 24 -0.0843 -0.4313
1 2 0 7.7724 -0.1245
1 2 1 1.1833 0.5128
1 2 2 5.3666 -0.5355
1 2 3 2.8978 0.5647
1 2 4 -3.7628 -0.2630
1 2 5 -2.6211 0.5763
1 2 6 -5.3914 0.1829
1 2 7 -1.2786 0.3910
1 2 8 -1.8601 0.3812
1 2 9 0.7294 0.1426
1 2 10 0.6862 0.4653
1 2 11 1.6406 -0.0870
1 2 12 0.1158 0.3806
1 2 13 0.4113 -0.4254
1 2 14 0.8766 0.1098
1 2 15 -0.1024 -0.5816
1 2 16 0.5296 -0.1270
1 2 17 -0.3921 -0.4370
1 2 18 0.6328 -0.2115
1 2 19 -0.0779 -0.2491
1 2 20 -0.1089 -0.2812
1 2 21 0.0028 -0.1445
1 2 22 -0.1832 -0.0781
1 2 23 0.0656 0.0746
1 3 0 -0.4087 -0.0664
1 3 1 -5.2531 -0.0753
1 3 2 -2.2099 -0.1810
1 3 3 -0.3299 -0.0225
1 3 4 0.1717 -0.3440
1 3 5 3.2135 0.0627
1 3 6 4.0545 -0.3558
1 3 7 2.4944 0.1056
1 3 8 0.1595 -0.2847
1 3 9 -0.1580 0.1130
1 3 10 -1.6919 -0.1800
1 3 11 -0.8851 0.0179
1 3 12 -1.2649 -0.1882
1 3 13 0.1116 0.0222
1 3 14 -0.2191 -0.0633
1 3 15 -0.1166 -0.0738
1 3 16 0.5406 0.0008
1 3 17 -0.0482 0.0217
1 3 18 0.3444 0.0885
1 3 19 0.1434 0.0011
1 3 20 0.0767 0.0482
1 3 21 0.1768 0.0939
1 3 22 -0.0604 0.1392
1 3 23 0.4968 0.1765
1 4 0 3.3074 0.2949
1 4 1 1.3461 0.1313
1 4 2 1.1881 0.3673
1 4 3 0.7158 0.1758
1 4 4 -0.3842 0.3058
1 4 5 -3.5573 0.2022
1 4 6 -3.0658 0.1599
1 4 7 -1.5710 0.0863
1 4 8 -1.0174 -0.0421
1 4 9 0.9263 -0.1229
1 4 10 0.6165 -0.1702
1 4 11 2.1137 -0.2003
1 4 12 0.1742 -0.1039
1 4 13 0.5528 -0.2922
1 4 14 0.7442 -0.1030
1 4 15 -0.1698 -0.3033
1 4 16 0.7220 0.0638
1 4 17 -0.3667 -0.2009
1 4 18 0.4425 0.2126
1 4 19 -0.1496 -0.0871
1 4 20 0.0436 0.1843
1 4 21 -0.2379 -0.1086
1 4 22 -0.0389 0.2007
1 4 23 0.1124 0.2200
1 5 0 -1.1325 0.1562
1 5 1 -1.1338 -0.3055
1 5 2 0.3425 0.0133
1 5 3 -0.4087 -0.2869
1 5 4 1.9334 -0.1375
1 5 5 0.3287 -0.0444
1 5 6 3.0038 -0.2640
1 5 7 0.9327 0.1733
1 5 8 -0.2821 -0.2362
1 5 9 -0.3102 0.2265
1 5 10 -2.1240 -0.0882
1 5 11 -0.1889 0.2936
1 5 12 -1.3434 -0.0490
1 5 13 0.5735 0.1790
1 5 14 -0.1256 0.0987
1 5 15 0.2489 0.0075
1 5 16 0.5403 0.1375
1 5 17 0.2763 -0.0565
1 5 18 0.1047 0.1497
1 5 19 0.2805 -0.0472
1 5 20 0.0876 0.0512
1 5 21 -0.0188 -0.0345
1 5 22 -0.1887 0.1025
1 5 23 0.3228 0.3307
1 6 0 1.2640 0.3000
1 6 1 0.7373 -0.1691
1 6 2 -0.5353 0.2490
1 6 3 -2.3955 -0.1183
1 6 4 0.3494 0.0358
1 6 5 -2.8384 -0.0099
1 6 6 -1.1298 -0.1268
1 6 7 -0.8606 -0.0478
1 6 8 0.0052 -0.1790
1 6 9 1.1767 -0.0324
1 6 10 0.5764 -0.2220
1 6 11 1.8600 0.0023
1 6 12 -0.0115 -0.1270
1 6 13 0.5376 0.0318
1 6 14 0.3420 -0.0894
1 6 15 -0.5080 0.0412
1 6 16 0.3740 0.0187
1 6 17 -0.1750 0.0751
1 6 18 0.0318 0.1188
1 6 19 -0.2727 0.0210
1 6 20 0.1234 0.0921
1 6 21 -0.2837 0.0251
1 6 22 -0.0430 0.1855
1 7 0 -1.1388 -0.2323
1 7 1 -0.1772 -0.1205
1 7 2 1.9706 -0.2279
1 7 3 -0.0031 -0.1926
1 7 4 2.8101 -0.0768
1 7 5 -0.0342 -0.1217
1 7 6 1.7539 0.0439
1 7 7 -0.0790 -0.0640
1 7 8 -0.4202 0.1219
1 7 9 -0.3294 -0.0524
1 7 10 -1.8701 0.1349
1 7 11 0.1005 0.0926
1 7 12 -1.0730 0.1685
1 7 13 0.2653 0.0771
1 7 14 0.1124 0.1298
1 7 15 0.1627 0.0395
1 7 16 0.5362 0.1703
1 7 17 0.3495 0.0567
1 7 18 -0.0354 0.1002
1 7 19 0.1877 0.0624
1 7 20 0.0956 0.0704
1 7 21 -0.1772 -0.1295
1 7 22 -0.2898 -0.0120
1 8 0 1.3048 -0.0928
1 8 1 0.5943 -0.0937
1 8 2 -0.3394 -0.0013
1 8 3 -2.3624 -0.1857
1 8 4 0.0779 -0.0579
1 8 5 -1.3446 -0.1763
1 8 6 -0.2273 0.0301
1 8 7 -0.1695 -0.0969
1 8 8 -0.0436 0.0155
1 8 9 1.0331 0.0973
1 8 10 0.1671 0.0556
1 8 11 1.1895 0.2116
1 8 12 -0.2531 0.0911
1 8 13 0.3406 0.1909
1 8 14 0.1708 0.0630
1 8 15 -0.6377 0.1661
1 8 16 -0.1925 0.0153
1 8 17 0.0365 0.0649
1 8 18 -0.3233 -0.0653
1 8 19 -0.2541 -0.1317
1 8 20 -0.0116 -0.2153
1 8 21 -0.0894 -0.0614
1 9 0 -0.6258 -0.1793
1 9 1 0.1156 -0.0096
1 9 2 1.3777 -0.1610
1 9 3 0.2536 -0.0304
1 9 4 1.8597 0.0699
1 9 5 0.0380 -0.0125
1 9 6 0.4648 0.1646
1 9 7 -0.2984 -0.0100
1 9 8 -0.1963 0.1366
1 9 9 -0.1465 -0.0186
1 9 10 -1.0785 0.0582
1 9 11 -0.0296 -0.0388
1 9 12 -0.5774 0.0274
1 9 13 -0.3951 -0.0000
1 9 14 0.1297 -0.1217
1 9 15 -0.0732 -0.0235
1 9 16 0.3768 -0.0845
1 9 17 0.3021 0.0858
1 9 18 -0.0437 -0.1202
1 9 19 0.1813 0.1437
1 9 20 0.2648 0.1146
1 9 21 -0.1003 -0.1201
1 10 0 0.7364 -0.1803
1 10 1 0.6523 0.0069
1 10 2 -0.2340 -0.0660
1 10 3 -1.1125 0.0020
1 10 4 0.0566 0.0064
1 10 5 -0.0603 -0.0795
1 10 6 0.3234 0.1087
1 10 7 0.2062 0.0283
1 10 8 -0.2553 0.0769
1 10 9 0.1842 0.0385
1 10 10 -0.1423 0.1298
1 10 11 0.3452 0.0200
1 10 12 -0.1412 0.1840
1 10 13 0.0539 -0.0876
1 10 14 0.1384 0.1565
1 10 15 -0.4209 -0.1362
1 10 16 -0.2487 0.1537
1 10 17 0.1357 -0.0233
1 10 18 -0.1902 0.0019
1 10 19 -0.1062 -0.2215
1 10 20 -0.0332 -0.2603
1 11 0 -0.2730 0.1861
1 11 1 0.3631 0.0609
1 11 2 0.4991 0.0392
1 11 3 0.3068 0.0465
1 11 4 0.6310 0.0682
1 11 5 -0.0267 0.0589
1 11 6 -0.5460 -0.0305
1 11 7 -0.4602 0.0010
1 11 8 -0.0079 -0.1080
1 11 9 -0.0156 -0.0555
1 11 10 -0.1677 -0.0613
1 11 11 0.0324 -0.1171
1 11 12 -0.2848 -0.1037
1 11 13 -0.4113 -0.0546
1 11 14 0.0121 -0.1133
1 11 15 0.0935 -0.0103
1 11 16 0.2324 -0.1683
1 11 17 0.1682 0.0700
1 11 18 -0.1307 -0.2657
1 11 19 0.0780 0.0482
1 12 0 0.0158 0.0093
1 12 1 0.1661 0.0454
1 12 2 -0.4313 -0.1317
1 12 3 -0.3631 0.0683
1 12 4 -0.1221 -0.0753
1 12 5 0.2754 0.0623
1 12 6 0.5260 -0.0767
1 12 7 0.3662 0.1168
1 12 8 0.2392 -0.0213
1 12 9 -0.2527 0.0509
1 12 10 -0.1269 0.0140
1 12 11 -0.0156 -0.0819
1 12 12 0.1629 0.0902
1 12 13 0.0501 -0.1932
1 12 14 -0.0371 0.0728
1 12 15 -0.3362 -0.3415
1 12 16 -0.1102 0.0021
1 12 17 -0.0439 0.0526
1 12 18 0.0602 0.0767
1 13 0 -0.0486 0.0433
1 13 1 0.2457 0.0173
1 13 2 -0.0198 -0.0229
1 13 3 0.4629 -0.0103
1 13 4 0.2029 -0.0157
1 13 5 -0.0422 0.0015
1 13 6 -0.3381 -0.0579
1 13 7 -0.4557 -0.0420
1 13 8 0.1261 -0.0354
1 13 9 -0.2333 -0.1151
1 13 10 0.2139 0.0307
1 13 11 0.1509 -0.0302
1 13 12 -0.2238 -0.0961
1 13 13 -0.3110 -0.1073
1 13 14 -0.1194 -0.0202
1 13 15 0.3148 0.0832
1 13 16 0.4176 -0.0833
1 13 17 0.1187 0.0045
1 14 0 0.1974 0.0598
1 14 1 -0.1904 0.0058
1 14 2 -0.5010 0.0295
1 14 3 -0.0718 -0.0264
1 14 4 -0.0266 0.0346
1 14 5 0.0087 0.0693
1 14 6 0.2369 -0.0225
1 14 7 0.1626 0.0514
1 14 8 0.3906 -0.0285
1 14 9 0.0346 0.1326
1 14 10 -0.0826 -0.1404
1 14 11 -0.0031 -0.0323
1 14 12 0.3364 -0.0944
1 14 13 0.3150 -0.0211
1 14 14 -0.1287 -0.0334
1 14 15 -0.0834 -0.2657
1 14 16 -0.0800 -0.1782
1 15 0 0.1188 -0.0237
1 15 1 0.2831 -0.1142
1 15 2 -0.3772 -0.0458
1 15 3 0.4000 -0.0644
1 15 4 0.2369 -0.0133
1 15 5 -0.2350 -0.0542
1 15 6 -0.0316 -0.0090
1 15 7 -0.1131 -0.0131
1 15 8 0.1525 0.1294
1 15 9 -0.2487 -0.0447
1 15 10 0.1933 0.0435
1 15 11 0.0145 0.2718
1 15 12 0.0042 -0.0750
1 15 13 -0.2208 0.0196
1 15 14 -0.3088 -0.0890
1 16 0 0.3582 -0.0319
1 16 1 -0.1132 -0.0540
1 16 2 -0.2707 0.0720
1 16 3 -0.2461 0.0340
1 16 4 0.2291 0.0831
1 16 5 -0.0621 0.0853
1 16 6 -0.0190 0.1206
1 16 7 0.1714 -0.0526
1 16 8 -0.0283 0.0861
1 16 9 0.2050 0.1967
1 16 10 0.0535 -0.1078
1 16 11 -0.1756 -0.0099
1 16 12 0.2719 -0.1822
1 17 0 0.1646 0.1341
1 17 1 0.2846 0.0076
1 17 2 -0.2455 -0.0300
1 17 3 0.0121 0.0577
1 17 4 0.2917 0.0521
1 17 5 -0.1673 -0.0619
1 17 6 -0.3027 0.0645
1 17 7 0.0820 -0.0856
1 17 8 -0.1285 0.2966
1 17 9 -0.0454 -0.0524
1 17 10 0.2703 -0.0262
1 18 0 0.3129 -0.1215
1 18 1 -0.0920 0.0014
1 18 2 0.0369 -0.1467
1 18 3 -0.2812 0.1486
1 18 4 0.0507 -0.0328
1 18 5 0.0612 0.0723
1 18 6 -0.2384 0.1776
1 18 7 0.4599 -0.1366
2 0 0 10.7762 -0.3539
2 0 2 7.4168 -1.0095
2 0 4 -4.5638 -0.7177
2 0 6 -5.8274 -0.0749
2 0 8 -1.9125 0.5386
2 0 10 0.6037 0.8609
2 0 12 -0.9587 0.8061
2 0 14 -0.0069 0.4236
2 0 16 0.0110 -0.0371
2 0 18 0.5897 -0.4507
2 0 20 -0.1178 -0.4936
2 0 22 -0.4593 -0.4618
2 1 0 0.1243 -0.0272
2 1 1 -11.0481 0.8036
2 1 2 -1.8777 -0.4833
2 1 3 -0.7272 0.5675
2 1 4 -0.1216 -0.9408
2 1 5 5.7937 0.1254
2 1 6 1.8476 -0.9290
2 1 7 3.6340 -0.4410
2 1 8 0.4745 -0.6678
2 1 9 0.3054 -0.6831
2 1 10 -0.7752 -0.2896
2 1 11 -0.5553 -0.6337
2 1 12 -0.5633 0.1349
2 1 13 -0.4401 -0.3029
2 1 14 -0.1149 0.3489
2 1 15 -0.8638 0.0055
2 1 16 0.2013 0.3628
2 1 17 -1.1614 0.2943
2 1 18 0.1247 0.1743
2 1 19 -0.3938 0.3565
2 1 20 0.0611 0.0283
2 1 21 0.0852 0.2669
2 1 22 -0.0000 0.1903
2 1 23 0.5722 0.0062
2 2 0 7.9447 -0.0845
2 2 1 1.7631 0.3352
2 2 2 5.1917 -0.3461
2 2 3 3.0595 0.4176
2 2 4 -2.3512 -0.1797
2 2 5 -2.7339 0.4846
2 2 6 -4.6219 0.1895
2 2 7 -1.7203 0.3127
2 2 8 -1.5571 0.3723
2 2 9 0.3827 0.0903
2 2 10 0.4774 0.5023
2 2 11 1.6091 -0.0606
2 2 12 -0.7119 0.3995
2 2 13 0.4358 -0.2853
2 2 14 0.0867 0.1936
2 2 15 -0.2854 -0.4975
2 2 16 0.1084 -0.0852
2 2 17 -0.3516 -0.5211
2 2 18 0.5151 -0.1723
2 2 19 -0.0285 -0.3594
2 2 20 -0.0903 -0.3262
2 2 21 0.0344 -0.2778
2 2 22 -0.3261 -0.1477
2 2 23 0.2778 0.2304
2 3 0 -0.5236 -0.0551
2 3 1 -5.2955 0.0769
2 3 2 -2.7241 -0.1450
2 3 3 -0.9153 0.0570
2 3 4 0.3504 -0.3464
2 3 5 3.0206 0.0708
2 3 6 3.6522 -0.4073
2 3 7 2.7471 0.0945
2 3 8 0.6999 -0.3534
2 3 9 0.3100 0.0611
2 3 10 -1.9724 -0.2526
2 3 11 -0.4764 -0.0168
2 3 12 -1.3226 -0.1727
2 3 13 -0.3600 0.0227
2 3 14 -0.3224 -0.0618
2 3 15 -0.5947 -0.0469
2 3 16 0.4508 -0.0286
2 3 17 -0.6402 -0.0470
2 3 18 0.2547 0.0375
2 3 19 -0.0083 -0.0620
2 3 20 0.3256 0.0639
2 3 21 0.1393 -0.1601
2 3 22 0.1587 0.2235
2 3 23 0.5813 0.1333
2 4 0 3.0005 0.4002
2 4 1 1.9271 0.1055
2 4 2 1.3159 0.4912
2 4 3 1.1302 0.1887
2 4 4 0.5922 0.3477
2 4 5 -3.8591 0.2507
2 4 6 -2.1840 0.1684
2 4 7 -2.3193 0.1362
2 4 8 -0.6745 -0.0551
2 4 9 0.6071 -0.1041
2 4 10 0.4369 -0.2305
2 4 11 1.9973 -0.1343
2 4 12 -0.3439 -0.2155
2 4 13 0.7371 -0.2237
2 4 14 0.1375 -0.1679
2 4 15 -0.3319 -0.2453
2 4 16 0.2129 -0.0265
2 4 17 -0.2292 -0.2601
2 4 18 0.2896 0.1515
2 4 19 0.0528 -0.0776
2 4 20 0.0556 0.0596
2 4 21 -0.0198 -0.1573
2 4 22 -0.2130 -0.0230
2 4 23 0.4058 0.4663
2 5 0 -2.0120 0.1183
2 5 1 -1.0057 -0.1542
2 5 2 -0.3366 0.0490
2 5 3 -0.5932 -0.2335
2 5 4 1.6559 -0.0591
2 5 5 0.7106 -0.0663
2 5 6 3.0325 -0.1645
2 5 7 1.3011 0.0680
2 5 8 0.2339 -0.1815
2 5 9 0.1064 0.1176
2 5 10 -2.0815 -0.0948
2 5 11 -0.1677 0.1463
2 5 12 -1.3235 -0.0422
2 5 13 0.0038 0.0965
2 5 14 -0.1269 0.0749
2 5 15 -0.2321 -0.0432
2 5 16 0.4989 0.1632
2 5 17 -0.0944 -0.1321
2 5 18 0.1520 0.2257
2 5 19 0.0696 -0.1169
2 5 20 0.3453 0.1405
2 5 21 -0.0329 -0.1746
2 5 22 0.0819 0.1232
2 6 0 0.7891 0.3738
2 6 1 0.8995 -0.0684
2 6 2 -0.4169 0.3464
2 6 3 -2.0634 -0.0103
2 6 4 0.8998 0.0788
2 6 5 -3.3548 0.0693
2 6 6 -0.4259 -0.1426
2 6 7 -1.4677 0.0200
2 6 8 0.1148 -0.2235
2 6 9 1.0670 -0.0150
2 6 10 0.5125 -0.3528
2 6 11 1.8310 -0.0140
2 6 12 -0.2392 -0.2429
2 6 13 0.8827 0.0174
2 6 14 0.0194 -0.1664
2 6 15 -0.4536 0.0492
2 6 16 -0.1393 -0.0468
2 6 17 -0.0056 0.0622
2 6 18 -0.2104 0.0666
2 6 19 -0.0585 0.1228
2 6 20 0.0430 0.0313
2 6 21 0.0004 0.0995
2 6 22 -0.1298 0.0020
2 7 0 -2.3693 -0.2138
2 7 1 -0.0950 -0.0458
2 7 2 1.0224 -0.1789
2 7 3 0.0262 -0.1613
2 7 4 2.2842 -0.0484
2 7 5 0.2274 -0.1588
2 7 6 1.9553 0.0823
2 7 7 0.4458 -0.1351
2 7 8 0.0391 0.0920
2 7 9 -0.1576 -0.1293
2 7 10 -1.4265 0.0941
2 7 11 0.0924 -0.0086
2 7 12 -0.9432 0.1466
2 7 13 -0.1783 0.0223
2 7 14 0.1972 0.0937
2 7 15 -0.1346 -0.0203
2 7 16 0.4244 0.2013
2 7 17 0.1418 0.0171
2 7 18 0.1050 0.2500
2 7 19 -0.0137 0.1166
2 7 20 0.2501 0.0933
2 7 21 -0.2907 -0.1615
2 7 22 -0.0735 0.0241
2 8 0 0.7763 -0.0850
2 8 1 0.3802 -0.0140
2 8 2 -0.3052 -0.0009
2 8 3 -2.4456 -0.1460
2 8 4 0.3623 -0.0734
2 8 5 -1.8233 -0.1675
2 8 6 0.1367 -0.0285
2 8 7 -0.4477 -0.1067
2 8 8 0.0989 0.0012
2 8 9 1.1103 0.0722
2 8 10 0.2484 0.0218
2 8 11 1.2478 0.1452
2 8 12 -0.1768 0.0734
2 8 13 0.6763 0.2060
2 8 14 0.1066 0.0529
2 8 15 -0.4657 0.1965
2 8 16 -0.5212 0.0108
2 8 17 0.0858 0.1196
2 8 18 -0.5347 -0.0698
2 8 19 -0.2226 -0.0863
2 8 20 -0.1826 -0.1682
2 8 21 0.0196 -0.0231
2 9 0 -1.6463 -0.1255
2 9 1 0.2433 -0.0175
2 9 2 0.6142 -0.1363
2 9 3 0.2194 -0.0354
2 9 4 1.3998 0.0791
2 9 5 0.1573 -0.0341
2 9 6 0.5985 0.1392
2 9 7 0.1982 -0.0014
2 9 8 0.1149 0.1095
2 9 9 -0.1376 -0.0157
2 9 10 -0.6639 0.0487
2 9 11 0.1417 -0.0367
2 9 12 -0.3976 0.0909
2 9 13 -0.5495 0.0034
2 9 14 0.1077 -0.0432
2 9 15 -0.1363 -0.1020
2 9 16 0.2030 -0.0163
2 9 17 0.1894 0.0267
2 9 18 0.0113 0.0064
2 9 19 0.0425 0.2627
2 9 20 0.3007 0.0543
2 10 0 0.3619 -0.2095
2 10 1 0.3821 0.0348
2 10 2 -0.2084 -0.0916
2 10 3 -1.4181 -0.0010
2 10 4 0.0323 -0.0497
2 10 5 -0.2778 -0.0556
2 10 6 0.3579 0.0688
2 10 7 -0.0105 0.0179
2 10 8 -0.0763 0.1227
2 10 9 0.3426 0.0522
2 10 10 0.0119 0.1750
2 10 11 0.3458 0.0810
2 10 12 0.0247 0.1783
2 10 13 0.2578 0.0955
2 10 14 0.2130 0.0978
2 10 15 -0.2732 0.0247
2 10 16 -0.3274 0.0774
2 10 17 0.0489 0.1026
2 10 18 -0.2662 0.0326
2 10 19 -0.2051 -0.2951
2 10 20 -0.1616 -0.1690
2 11 0 -0.8255 0.2071
2 11 1 0.3828 0.0844
2 11 2 0.2242 0.0586
2 11 3 0.2180 0.0382
2 11 4 0.3653 0.0964
2 11 5 -0.0395 0.0707
2 11 6 -0.4889 -0.0249
2 11 7 -0.1953 0.0149
2 11 8 0.0901 -0.0953
2 11 9 -0.0679 -0.0157
2 11 10 -0.0658 -0.0275
2 11 11 0.1248 -0.0988
2 11 12 -0.0956 0.0462
2 11 13 -0.3149 -0.0786
2 11 14 -0.0780 0.1173
2 11 15 0.0257 -0.1188
2 11 16 0.1000 -0.0128
2 11 17 0.1468 -0.0138
2 11 18 -0.1659 -0.1511
2 11 19 -0.0230 0.1593
2 12 0 -0.0822 -0.0220
2 12 1 0.1730 0.0554
2 12 2 -0.4158 -0.1062
2 12 3 -0.5195 0.0714
2 12 4 -0.3760 -0.1013
2 12 5 0.2167 0.0623
2 12 6 0.3979 -0.0519
2 12 7 0.0798 0.0561
2 12 8 0.2767 0.0471
2 12 9 -0.2236 0.0343
2 12 10 -0.0320 0.0211
2 12 11 -0.0226 0.0592
2 12 12 0.2124 0.0513
2 12 13 0.1156 0.0851
2 12 14 -0.0097 -0.0458
2 12 15 -0.2437 -0.0736
2 12 16 -0.0407 -0.1040
2 12 17 -0.1433 0.1431
2 12 18 0.0130 0.1687
2 13 0 -0.0457 0.0501
2 13 1 0.1057 0.0484
2 13 2 -0.0374 0.0015
2 13 3 0.3531 -0.0305
2 13 4 0.1546 -0.0327
2 13 5 -0.0259 -0.0198
2 13 6 -0.3625 -0.0901
2 13 7 -0.3927 -0.0537
2 13 8 0.0322 -0.1524
2 13 9 -0.1946 -0.0639
2 13 10 0.1307 -0.0005
2 13 11 0.0293 -0.0364
2 13 12 -0.1305 0.0222
2 13 13 -0.1141 -0.1613
2 13 14 -0.1298 0.2164
2 13 15 0.1478 -0.0133
2 13 16 0.2811 0.0775
2 13 17 0.1405 -0.0132
2 14 0 0.0690 0.0296
2 14 1 0.1508 0.0333
2 14 2 -0.4962 0.0209
2 14 3 0.0374 -0.0186
2 14 4 -0.1658 0.0149
2 14 5 -0.0107 0.0108
2 14 6 0.1883 0.0026
2 14 7 -0.1409 -0.1000
2 14 8 0.4619 0.0271
2 14 9 -0.0884 0.0067
2 14 10 -0.0880 -0.2076
2 14 11 -0.0042 0.0170
2 14 12 0.3286 -0.1378
2 14 13 0.2996 0.1682
2 14 14 -0.1665 -0.1552
2 14 15 -0.1451 -0.0402
2 15 0 0.4738 -0.0006
2 15 1 0.1632 -0.1330
2 15 2 -0.2320 -0.0405
2 15 3 0.2920 -0.1124
2 15 4 0.2824 -0.0592
2 15 5 -0.0210 -0.1220
2 15 6 -0.0383 -0.0898
2 15 7 -0.0518 -0.0395
2 15 8 -0.0874 -0.1351
2 15 9 -0.1073 -0.0408
2 15 10 0.0927 -0.0324
2 15 11 -0.1109 0.1933
2 15 12 -0.0437 -0.0336
2 15 13 -0.0347 -0.0616
2 15 14 -0.2524 0.0954
2 16 0 0.0030 -0.0503
2 16 1 0.3183 0.0303
2 16 2 -0.2617 0.0122
2 16 3 -0.0315 0.0528
2 16 4 0.3051 0.0470
2 16 5 -0.0364 0.0395
2 16 6 0.1295 0.0871
2 16 7 -0.0906 -0.2537
2 16 8 0.1298 0.1025
2 16 9 0.1408 0.0231
2 16 10 0.0738 -0.2360
2 16 11 -0.1369 -0.0644
2 16 12 0.2858 -0.2516
2 17 0 0.5225 0.1608
2 17 1 0.2197 0.0000
2 17 2 -0.0077 -0.0535
2 17 3 0.0077 0.0239
2 17 4 0.3470 0.0087
2 17 5 0.1001 -0.1116
2 17 6 -0.2511 -0.0042
2 17 7 0.2573 -0.0880
2 17 8 -0.3089 0.0120
2 17 9 0.0826 -0.1199
2 17 10 0.2115 -0.0761
2 18 0 -0.1035 -0.1088
2 18 1 0.1790 0.1321
2 18 2 0.0929 -0.1650
2 18 3 -0.1487 0.1658
2 18 4 0.1776 -0.0386
2 18 5 0.0788 0.0547
2 18 6 0.0348 0.1479
3 0 0 11.2081 -0.6474
3 0 2 7.2036 -0.9717
3 0 4 -2.7132 -0.6108
3 0 6 -5.4092 0.0566
3 0 8 -1.8893 0.6210
3 0 10 0.5230 0.8754
3 0 12 -0.7660 0.8549
3 0 14 0.2972 0.5294
3 0 16 0.5397 0.0856
3 0 18 0.7336 -0.3844
3 0 20 0.0197 -0.5424
3 0 22 -0.4740 -0.4994
3 1 0 0.0308 0.0608
3 1 1 -10.4873 0.6968
3 1 2 -2.1433 -0.3545
3 1 3 -1.3785 0.5542
3 1 4 -0.0433 -0.9018
3 1 5 4.5888 0.2585
3 1 6 1.6297 -0.9182
3 1 7 3.2594 -0.2349
3 1 8 0.8341 -0.7000
3 1 9 0.1824 -0.5756
3 1 10 -0.8535 -0.3326
3 1 11 0.5827 -0.5740
3 1 12 -0.6255 0.0487
3 1 13 0.4387 -0.2970
3 1 14 -0.1735 0.3312
3 1 15 -0.0373 0.0300
3 1 16 0.1209 0.4288
3 1 17 -1.0974 0.2824
3 1 18 0.0121 0.3612
3 1 19 -0.4187 0.3574
3 1 20 0.0143 0.0369
3 1 21 0.0058 0.1797
3 1 22 -0.0466 0.1653
3 1 23 0.5280 -0.0090
3 2 0 8.1740 -0.2899
3 2 1 1.9891 0.1546
3 2 2 5.1851 -0.3888
3 2 3 2.9560 0.2657
3 2 4 -1.1725 -0.1601
3 2 5 -2.2332 0.4081
3 2 6 -4.1762 0.2227
3 2 7 -2.0585 0.3611
3 2 8 -1.5262 0.4554
3 2 9 0.2678 0.1884
3 2 10 0.4471 0.5645
3 2 11 1.4528 -0.0001
3 2 12 -0.4192 0.4166
3 2 13 0.4494 -0.1770
3 2 14 0.3910 0.2052
3 2 15 -0.4377 -0.2951
3 2 16 0.5468 -0.0670
3 2 17 -0.4308 -0.3639
3 2 18 0.6290 -0.1499
3 2 19 -0.2043 -0.2548
3 2 20 0.0067 -0.2157
3 2 21 -0.1625 -0.5110
3 2 22 -0.4591 -0.0955
3 2 23 0.3310 -0.0038
3 3 0 -0.8019 -0.0535
3 3 1 -4.8695 -0.0281
3 3 2 -3.2920 -0.1114
3 3 3 -1.5602 -0.0100
3 3 4 0.4446 -0.3583
3 3 5 2.3445 0.0482
3 3 6 3.5229 -0.3825
3 3 7 2.2099 0.1367
3 3 8 1.4264 -0.2884
3 3 9 0.4992 0.0763
3 3 10 -2.0198 -0.2322
3 3 11 0.3647 0.0157
3 3 12 -1.5067 -0.1314
3 3 13 0.2768 0.0053
3 3 14 -0.4287 -0.0362
3 3 15 0.0150 -0.0516
3 3 16 0.3024 0.0549
3 3 17 -0.5855 -0.1204
3 3 18 0.0102 0.0989
3 3 19 -0.0727 0.0247
3 3 20 0.2010 0.0987
3 3 21 0.0925 -0.1756
3 3 22 0.0328 -0.0029
3 3 23 0.5654 0.2232
3 4 0 3.0418 0.2709
3 4 1 2.2711 0.0619
3 4 2 1.4329 0.4202
3 4 3 1.7388 0.1615
3 4 4 0.6179 0.2975
3 4 5 -3.3807 0.2796
3 4 6 -1.9344 0.1741
3 4 7 -2.8000 0.2301
3 4 8 -0.8237 -0.0118
3 4 9 0.3916 0.0293
3 4 10 0.4540 -0.1741
3 4 11 1.6711 -0.0405
3 4 12 0.0426 -0.2380
3 4 13 0.7990 -0.1482
3 4 14 0.5082 -0.2281
3 4 15 -0.4776 -0.1582
3 4 16 0.4678 -0.0992
3 4 17 -0.2917 -0.2555
3 4 18 0.4043 0.1501
3 4 19 -0.1300 -0.1100
3 4 20 0.1357 0.2091
3 4 21 -0.2012 -0.3384
3 4 22 -0.4305 -0.0191
3 5 0 -2.2798 0.0912
3 5 1 -0.7893 -0.1947
3 5 2 -0.9122 0.0489
3 5 3 -1.1529 -0.2582
3 5 4 1.6216 -0.0294
3 5 5 0.1081 -0.1099
3 5 6 3.3072 -0.0703
3 5 7 0.8134 0.0259
3 5 8 0.7609 -0.0779
3 5 9 0.2926 0.1090
3 5 10 -1.9566 -0.0624
3 5 11 0.3100 0.1140
3 5 12 -1.5808 -0.0196
3 5 13 0.2978 0.0850
3 5 14 -0.1970 0.0264
3 5 15 0.1568 -0.0470
3 5 16 0.3619 0.1273
3 5 17 0.0794 -0.1527
3 5 18 -0.0076 0.1664
3 5 19 0.0517 -0.0123
3 5 20 0.1757 0.1344
3 5 21 -0.0383 -0.0158
3 5 22 -0.0922 -0.0468
3 6 0 0.7621 0.2817
3 6 1 1.4859 0.0005
3 6 2 -0.5629 0.3292
3 6 3 -0.8972 0.0656
3 6 4 0.4490 0.1026
3 6 5 -3.2231 0.0980
3 6 6 -0.6095 -0.1087
3 6 7 -1.9539 0.0857
3 6 8 -0.2123 -0.2124
3 6 9 0.6653 0.0184
3 6 10 0.4977 -0.3471
3 6 11 1.4483 -0.0331
3 6 12 0.1610 -0.2571
3 6 13 0.9043 -0.0341
3 6 14 0.4635 -0.1545
3 6 15 -0.3966 -0.0328
3 6 16 0.0162 -0.0311
3 6 17 -0.0585 -0.1002
3 6 18 -0.0722 0.1330
3 6 19 -0.1972 0.0504
3 6 20 0.0881 0.1796
3 6 21 -0.1329 0.0492
3 6 22 -0.3177 -0.0463
3 7 0 -2.3864 -0.1916
3 7 1 0.0376 -0.0559
3 7 2 0.6635 -0.1646
3 7 3 -0.4323 -0.1558
3 7 4 2.2169 -0.0479
3 7 5 -0.4657 -0.1617
3 7 6 2.2068 0.0814
3 7 7 0.2138 -0.1517
3 7 8 0.2107 0.0513
3 7 9 -0.1526 -0.1483
3 7 10 -1.2567 0.0392
3 7 11 0.3973 -0.0510
3 7 12 -1.1564 0.0589
3 7 13 -0.0655 0.0583
3 7 14 0.1086 -0.0372
3 7 15 0.1875 0.0499
3 7 16 0.2356 0.0443
3 7 17 0.3948 0.0782
3 7 18 0.0765 0.1852
3 7 19 0.0861 0.2390
3 7 20 0.0576 0.0409
3 7 21 -0.3384 -0.0469
3 8 0 0.4977 -0.1611
3 8 1 1.1412 0.0327
3 8 2 -0.5278 -0.0557
3 8 3 -1.4902 -0.1378
3 8 4 0.0685 -0.0567
3 8 5 -1.8388 -0.1920
3 8 6 -0.2245 -0.0650
3 8 7 -0.8754 -0.1357
3 8 8 -0.0241 -0.0141
3 8 9 0.7138 0.0014
3 8 10 0.1806 0.0010
3 8 11 0.8701 0.0132
3 8 12 0.2063 0.0953
3 8 13 0.6105 0.0855
3 8 14 0.4574 0.1693
3 8 15 -0.2942 0.0572
3 8 16 -0.3274 0.1142
3 8 17 -0.0158 -0.0359
3 8 18 -0.3608 -0.0106
3 8 19 -0.3744 -0.1128
3 8 20 -0.1642 -0.0864
3 8 21 -0.1763 0.0287
3 9 0 -1.4615 -0.1348
3 9 1 0.3940 -0.0584
3 9 2 0.7165 -0.1308
3 9 3 -0.0110 -0.0483
3 9 4 1.3853 0.0354
3 9 5 -0.2374 -0.0188
3 9 6 0.7786 0.0847
3 9 7 0.1812 -0.0077
3 9 8 0.0372 0.0616
3 9 9 -0.2296 -0.0586
3 9 10 -0.6165 -0.0158
3 9 11 0.3471 -0.0551
3 9 12 -0.5031 -0.0273
3 9 13 -0.4545 0.0854
3 9 14 -0.0804 -0.1741
3 9 15 0.1090 0.0141
3 9 16 0.0340 -0.1742
3 9 17 0.3744 0.0372
3 9 18 0.0286 0.0549
3 9 19 0.2237 0.2595
3 9 20 0.1542 0.0611
3 10 0 0.0522 -0.2862
3 10 1 0.9399 0.0178
3 10 2 -0.1944 -0.1358
3 10 3 -0.9038 -0.0697
3 10 4 -0.0407 -0.0796
3 10 5 -0.2220 -0.0491
3 10 6 0.0861 0.0306
3 10 7 -0.3229 -0.0047
3 10 8 -0.0407 0.1205
3 10 9 0.2542 0.0282
3 10 10 -0.0402 0.1728
3 10 11 0.0106 -0.0180
3 10 12 0.1911 0.2129
3 10 13 0.1882 0.0012
3 10 14 0.3746 0.2132
3 10 15 -0.1244 -0.0486
3 10 16 -0.1457 0.0903
3 10 17 -0.0049 0.0656
3 10 18 -0.0923 -0.0115
3 10 19 -0.2808 -0.2390
3 11 0 -0.6973 0.1572
3 11 1 0.4760 0.0515
3 11 2 0.4861 0.0514
3 11 3 0.3038 0.0739
3 11 4 0.3695 0.0599
3 11 5 -0.1241 0.1156
3 11 6 -0.2013 0.0113
3 11 7 -0.1097 0.0107
3 11 8 0.0137 -0.0350
3 11 9 -0.2075 -0.0193
3 11 10 -0.1525 -0.0656
3 11 11 0.1054 -0.0578
3 11 12 -0.0801 -0.0968
3 11 13 -0.2027 0.0444
3 11 14 -0.2561 -0.0354
3 11 15 -0.0013 -0.0034
3 11 16 0.0786 -0.0711
3 11 17 0.2227 -0.1297
3 11 18 -0.0779 0.0751
3 12 0 -0.1017 -0.0841
3 12 1 0.3800 0.0211
3 12 2 -0.2441 -0.0684
3 12 3 -0.3633 0.0324
3 12 4 -0.3733 -0.0906
3 12 5 0.3194 0.0903
3 12 6 0.2053 0.0082
3 12 7 -0.0604 0.1068
3 12 8 0.1771 0.0904
3 12 9 -0.1347 0.0672
3 12 10 -0.0060 0.0667
3 12 11 -0.2041 -0.0036
3 12 12 0.0897 0.1292
3 12 13 0.0307 -0.0297
3 12 14 -0.0137 0.0618
3 12 15 -0.1153 -0.0946
3 12 16 0.0244 -0.1553
3 12 17 -0.0414 0.1506
3 13 0 -0.1400 0.0432
3 13 1 0.1583 0.0422
3 13 2 -0.0993 -0.0125
3 13 3 0.4479 0.0372
3 13 4 0.1122 -0.0386
3 13 5 -0.0061 -0.0035
3 13 6 -0.0625 0.0271
3 13 7 -0.3758 -0.0580
3 13 8 0.0925 -0.0658
3 13 9 -0.2395 0.0173
3 13 10 0.0054 -0.0567
3 13 11 -0.1881 0.0703
3 13 12 -0.1432 -0.1702
3 13 13 0.0250 0.0114
3 13 14 -0.1635 -0.0114
3 13 15 -0.1319 0.0249
3 13 16 0.2998 0.0923
3 14 0 0.1274 -0.0074
3 14 1 0.1083 0.0175
3 14 2 -0.3595 0.0442
3 14 3 -0.0214 -0.0116
3 14 4 -0.2355 0.0520
3 14 5 0.1074 0.0548
3 14 6 0.0120 0.0544
3 14 7 -0.1181 0.0544
3 14 8 0.2913 0.0761
3 14 9 -0.0833 0.0520
3 14 10 -0.0386 -0.1454
3 14 11 -0.0502 -0.0641
3 14 12 0.1225 -0.0315
3 14 13 0.1586 -0.0558
3 14 14 -0.2720 -0.0783
3 14 15 -0.0979 -0.0978
3 15 0 0.2015 -0.0056
3 15 1 0.2428 -0.1279
3 15 2 -0.4587 -0.0899
3 15 3 0.1479 -0.0939
3 15 4 0.1601 -0.0378
3 15 5 -0.0637 -0.1627
3 15 6 0.2570 0.0731
3 15 7 -0.1960 -0.0760
3 15 8 -0.0240 -0.0672
3 15 9 -0.0641 0.0513
3 15 10 0.0055 -0.0638
3 15 11 -0.3001 0.2514
3 15 12 -0.1903 -0.2375
3 15 13 0.0530 0.0597
3 16 0 -0.0423 -0.0744
3 16 1 0.1585 0.0322
3 16 2 -0.2577 -0.0077
3 16 3 -0.1114 0.0524
3 16 4 0.0820 0.0627
3 16 5 0.1009 0.1279
3 16 6 -0.0512 0.0319
3 16 7 -0.0017 -0.0400
3 16 8 0.0101 0.1230
3 16 9 0.1044 0.0636
3 16 10 0.0907 -0.2174
3 16 11 -0.0872 -0.1604
3 17 0 0.2767 0.0801
3 17 1 0.2724 0.0271
3 17 2 -0.0941 -0.1426
3 17 3 -0.2042 -0.0028
3 17 4 0.2613 0.0117
3 17 5 -0.1203 -0.1586
3 17 6 0.0282 0.1846
3 17 7 0.1053 -0.1258
3 17 8 -0.2683 0.0550
3 17 9 0.0758 -0.0718
3 18 0 -0.1698 -0.1222
3 18 1 0.0660 0.1410
3 18 2 0.0377 -0.1602
3 18 3 -0.1756 0.1372
3 18 4 -0.1038 -0.0284
3 18 5 0.1954 0.1616
3 18 6 -0.0858 0.0501
4 0 0 10.1215 -0.6041
4 0 2 6.3097 -0.8068
4 0 4 -1.2292 -0.5737
4 0 6 -4.6594 0.0276
4 0 8 -1.5903 0.6032
4 0 10 -0.0920 0.8656
4 0 12 -1.3195 0.8372
4 0 14 -0.4377 0.5174
4 0 16 0.4831 0.0985
4 0 18 0.7547 -0.2604
4 0 20 0.1951 -0.4457
4 0 22 -0.4706 -0.3526
4 1 0 0.0565 0.1382
4 1 1 -9.9735 0.7622
4 1 2 -2.1844 -0.2102
4 1 3 -2.5977 0.5578
4 1 4 -0.3280 -0.7994
4 1 5 3.6493 0.2593
4 1 6 1.2219 -0.9435
4 1 7 3.0152 -0.1844
4 1 8 0.9611 -0.7651
4 1 9 -0.1108 -0.5280
4 1 10 -0.7838 -0.3388
4 1 11 0.6157 -0.5454
4 1 12 -0.5787 0.0530
4 1 13 0.2134 -0.3305
4 1 14 -0.1213 0.2840
4 1 15 0.0203 -0.0027
4 1 16 0.1729 0.3047
4 1 17 -1.0939 0.2489
4 1 18 0.0874 0.3388
4 1 19 -0.4882 0.3713
4 1 20 0.0866 0.2042
4 1 21 -0.0134 0.1079
4 1 22 -0.0734 0.5175
4 1 23 0.3911 0.0204
4 2 0 7.2621 -0.2563
4 2 1 2.1002 0.0095
4 2 2 4.7884 -0.3466
4 2 3 2.5013 0.2042
4 2 4 -0.2079 -0.2100
4 2 5 -1.8167 0.3328
4 2 6 -3.3078 0.0851
4 2 7 -2.6672 0.3447
4 2 8 -1.3759 0.4040
4 2 9 0.1427 0.2719
4 2 10 -0.1470 0.5252
4 2 11 1.3641 0.1264
4 2 12 -0.9643 0.4322
4 2 13 0.6636 -0.0527
4 2 14 -0.3067 0.2177
4 2 15 -0.3034 -0.1984
4 2 16 0.4356 -0.0265
4 2 17 -0.2904 -0.3794
4 2 18 0.6008 -0.2278
4 2 19 -0.1232 -0.1441
4 2 20 0.1631 -0.1804
4 2 21 -0.1742 -0.3924
4 2 22 -0.4952 -0.0852
4 3 0 -0.7148 -0.0475
4 3 1 -4.6236 -0.0097
4 3 2 -3.6549 -0.0116
4 3 3 -1.9729 -0.0843
4 3 4 -0.1793 -0.3033
4 3 5 2.0237 -0.0874
4 3 6 2.9551 -0.3515
4 3 7 1.8835 0.0369
4 3 8 1.7556 -0.2684
4 3 9 0.3084 -0.0036
4 3 10 -1.6724 -0.1971
4 3 11 0.1587 0.0111
4 3 12 -1.4336 -0.0503
4 3 13 -0.1122 0.0233
4 3 14 -0.2943 -0.0240
4 3 15 -0.1184 -0.0049
4 3 16 0.4129 0.0339
4 3 17 -0.6820 -0.1984
4 3 18 0.1733 0.0762
4 3 19 -0.1389 -0.0599
4 3 20 0.3632 0.2914
4 3 21 0.1532 -0.3154
4 3 22 -0.0803 0.0384
4 4 0 2.6442 0.2695
4 4 1 2.2686 0.0413
4 4 2 1.7548 0.3612
4 4 3 1.8851 0.1968
4 4 4 0.9348 0.1874
4 4 5 -3.0022 0.3102
4 4 6 -1.1273 0.0633
4 4 7 -3.3656 0.2723
4 4 8 -0.9987 -0.0763
4 4 9 0.1977 0.1562
4 4 10 -0.1609 -0.1739
4 4 11 1.5723 0.0542
4 4 12 -0.4857 -0.2168
4 4 13 1.0586 -0.0613
4 4 14 -0.0105 -0.2097
4 4 15 -0.2765 -0.0970
4 4 16 0.2513 -0.1106
4 4 17 -0.0622 -0.2319
4 4 18 0.3639 -0.0126
4 4 19 0.0250 -0.0977
4 4 20 0.3107 0.1289
4 4 21 -0.1156 -0.2869
4 4 22 -0.4084 -0.1203
4 5 0 -2.2881 0.0970
4 5 1 -0.5510 -0.1830
4 5 2 -1.8563 0.0862
4 5 3 -0.8202 -0.2844
4 5 4 1.0006 0.0259
4 5 5 0.1679 -0.2311
4 5 6 3.2098 0.0099
4 5 7 0.5828 -0.0544
4 5 8 1.1875 0.0013
4 5 9 0.0159 0.0544
4 5 10 -1.3627 -0.0233
4 5 11 -0.0770 0.0770
4 5 12 -1.5184 0.0204
4 5 13 -0.2770 0.0979
4 5 14 -0.0828 0.0219
4 5 15 -0.0884 -0.0082
4 5 16 0.4547 0.1350
4 5 17 -0.0173 -0.2289
4 5 18 0.2313 0.1544
4 5 19 0.0666 -0.1268
4 5 20 0.4071 0.2413
4 5 21 0.1788 0.0019
4 5 22 -0.1922 -0.1524
4 6 0 0.7090 0.2739
4 6 1 1.3755 0.0984
4 6 2 -0.1443 0.3069
4 6 3 -0.1922 0.1693
4 6 4 0.7678 0.0941
4 6 5 -3.0329 0.1378
4 6 6 -0.2431 -0.1038
4 6 7 -2.1983 0.1501
4 6 8 -0.5056 -0.2268
4 6 9 0.4307 0.0618
4 6 10 -0.1509 -0.3278
4 6 11 1.3917 -0.0252
4 6 12 -0.2285 -0.2837
4 6 13 1.0146 -0.0320
4 6 14 0.1878 -0.1650
4 6 15 -0.1007 -0.0068
4 6 16 -0.2035 -0.0589
4 6 17 0.1114 -0.1050
4 6 18 -0.0622 0.0688
4 6 19 -0.0175 0.0605
4 6 20 0.2687 0.1735
4 6 21 0.0428 0.0153
4 7 0 -2.7533 -0.1165
4 7 1 0.3988 -0.0051
4 7 2 -0.4627 -0.1193
4 7 3 -0.0162 -0.1520
4 7 4 1.7513 -0.0065
4 7 5 -0.3829 -0.1850
4 7 6 2.4147 0.0800
4 7 7 0.1225 -0.1514
4 7 8 0.6428 0.0444
4 7 9 -0.4284 -0.1545
4 7 10 -0.6775 0.0302
4 7 11 0.0714 -0.1274
4 7 12 -1.0136 0.0388
4 7 13 -0.5316 -0.0259
4 7 14 0.0932 -0.0196
4 7 15 0.0142 0.0255
4 7 16 0.2078 0.0659
4 7 17 0.3205 0.0505
4 7 18 0.2932 0.2104
4 7 19 0.1821 0.2530
4 7 20 0.2439 0.0318
4 7 21 -0.0878 0.1172
4 8 0 0.2525 -0.1495
4 8 1 0.9354 0.1191
4 8 2 -0.3411 -0.0797
4 8 3 -0.9484 -0.0901
4 8 4 0.4509 -0.0612
4 8 5 -1.6787 -0.1920
4 8 6 -0.1691 -0.1024
4 8 7 -0.9019 -0.1492
4 8 8 -0.0590 -0.0162
4 8 9 0.6540 -0.0495
4 8 10 -0.3194 -0.0289
4 8 11 0.8576 -0.0163
4 8 12 0.0675 -0.0191
4 8 13 0.6276 0.1083
4 8 14 0.2893 0.0858
4 8 15 -0.0086 0.1366
4 8 16 -0.4205 0.0666
4 8 17 -0.0246 -0.0423
4 8 18 -0.3531 0.0394
4 8 19 -0.3026 -0.0979
4 8 20 -0.0462 0.1090
4 9 0 -2.0178 -0.1203
4 9 1 0.5840 -0.0255
4 9 2 0.0609 -0.0750
4 9 3 0.1898 -0.0689
4 9 4 1.0939 0.0015
4 9 5 -0.1492 -0.0157
4 9 6 1.1729 0.0151
4 9 7 0.1874 -0.0128
4 9 8 0.3020 0.0108
4 9 9 -0.3223 -0.0853
4 9 10 -0.1813 0.0014
4 9 11 0.1992 -0.1735
4 9 12 -0.2571 0.0107
4 9 13 -0.6045 -0.0999
4 9 14 -0.1671 -0.0878
4 9 15 0.0162 -0.0411
4 9 16 -0.0637 -0.1702
4 9 17 0.2329 0.0362
4 9 18 0.1149 0.0949
4 9 19 0.3000 0.3574
4 9 20 0.2417 -0.0295
4 10 0 -0.2928 -0.2720
4 10 1 0.6758 0.0232
4 10 2 -0.1975 -0.1604
4 10 3 -0.6404 -0.1004
4 10 4 0.1795 -0.1429
4 10 5 -0.1362 -0.0800
4 10 6 0.0728 -0.0213
4 10 7 -0.2927 -0.0941
4 10 8 0.1322 0.1219
4 10 9 0.5230 -0.0009
4 10 10 -0.1950 0.1196
4 10 11 0.0637 0.0405
4 10 12 0.1512 0.0439
4 10 13 0.3008 0.1387
4 10 14 0.2866 0.0754
4 10 15 0.0300 0.0959
4 10 16 -0.1555 0.0069
4 10 17 -0.0812 -0.0259
4 10 18 -0.1534 0.1050
4 10 19 -0.2814 -0.3166
4 11 0 -1.0122 0.1142
4 11 1 0.3871 0.0355
4 11 2 0.3137 0.0974
4 11 3 0.4032 0.0961
4 11 4 0.1815 -0.0046
4 11 5 -0.0185 0.1175
4 11 6 0.2208 -0.0436
4 11 7 0.0866 0.0100
4 11 8 0.0998 -0.0582
4 11 9 -0.1762 -0.0352
4 11 10 0.1035 0.0125
4 11 11 0.0803 -0.1432
4 11 12 0.2373 0.0345
4 11 13 -0.0932 -0.1004
4 11 14 -0.2859 0.0242
4 11 15 -0.1004 0.0326
4 11 16 0.0080 -0.1218
4 11 17 0.0560 -0.1014
4 11 18 -0.0756 0.0794
4 12 0 -0.2608 -0.0721
4 12 1 0.3427 0.0167
4 12 2 -0.3149 -0.0683
4 12 3 -0.2654 0.0313
4 12 4 -0.2471 -0.1165
4 12 5 0.2293 0.0238
4 12 6 0.2082 0.0453
4 12 7 -0.1402 0.0244
4 12 8 0.2530 0.1141
4 12 9 0.1786 0.1078
4 12 10 0.1809 0.0508
4 12 11 -0.0598 0.1765
4 12 12 0.0038 0.0097
4 12 13 0.1548 0.1993
4 12 14 0.0736 0.0326
4 12 15 -0.0808 0.0348
4 12 16 0.0370 -0.0945
4 12 17 -0.0700 -0.1076
4 13 0 -0.1250 0.0644
4 13 1 0.0395 0.0158
4 13 2 -0.1090 0.0297
4 13 3 0.4747 0.0803
4 13 4 -0.1181 -0.0598
4 13 5 0.1574 -0.0209
4 13 6 0.0720 -0.0269
4 13 7 -0.1079 -0.0470
4 13 8 0.1335 -0.0651
4 13 9 -0.1265 0.0392
4 13 10 0.0848 0.0655
4 13 11 -0.2010 0.0496
4 13 12 0.0873 0.0665
4 13 13 0.2915 0.0404
4 13 14 -0.1443 0.0062
4 13 15 -0.2223 0.1571
4 13 16 0.1411 0.0256
4 14 0 -0.0173 -0.0074
4 14 1 0.3316 0.0596
4 14 2 -0.3185 0.0129
4 14 3 -0.0163 0.0179
4 14 4 -0.1232 0.0753
4 14 5 -0.0890 -0.0359
4 14 6 0.0985 0.1012
4 14 7 -0.2776 0.0487
4 14 8 0.2098 0.0738
4 14 9 -0.0351 0.1437
4 14 10 0.2082 -0.1436
4 14 11 0.1327 0.2124
4 14 12 0.0140 -0.0857
4 14 13 0.0910 0.1656
4 14 14 -0.0975 0.0614
4 15 0 0.3306 0.0291
4 15 1 0.2633 -0.1367
4 15 2 -0.3533 -0.0816
4 15 3 0.1847 -0.1075
4 15 4 -0.1708 -0.0650
4 15 5 0.1400 -0.1773
4 15 6 0.1807 -0.0262
4 15 7 -0.1050 -0.1062
4 15 8 -0.0205 -0.0768
4 15 9 0.0189 0.0619
4 15 10 -0.0002 0.0836
4 15 11 -0.3331 0.1859
4 15 12 -0.1993 0.0616
4 15 13 0.2783 0.1775
4 16 0 -0.2227 -0.1102
4 16 1 0.3411 0.0831
4 16 2 -0.0922 -0.0522
4 16 3 -0.1046 0.0208
4 16 4 0.2051 0.0975
4 16 5 -0.1056 -0.0026
4 16 6 0.0713 0.0075
4 16 7 -0.1081 -0.0290
4 16 8 -0.0904 0.0638
4 16 9 -0.0025 0.1046
4 16 10 0.1492 -0.2780
4 16 11 0.0813 0.1030
4 17 0 0.3598 0.0395
4 17 1 0.3762 0.0311
4 17 2 0.0692 -0.1824
4 17 3 0.0170 -0.0571
4 17 4 -0.0193 -0.1217
4 17 5 -0.0084 -0.1363
4 17 6 -0.0303 0.0367
4 17 7 0.0885 -0.1976
4 17 8 -0.2582 -0.0422
4 18 0 -0.2514 -0.1772
4 18 1 0.1087 0.1654
4 18 2 0.2302 -0.1542
4 18 3 -0.2045 0.0397
4 18 4 0.0506 0.0178
4 18 5 0.0588 -0.0131
5 0 0 9.3066 -0.6434
5 0 2 6.3050 -0.6792
5 0 4 0.1049 -0.4456
5 0 6 -3.9084 0.0546
5 0 8 -1.1474 0.5353
5 0 10 -0.0945 0.7706
5 0 12 -0.9060 0.7723
5 0 14 -0.6180 0.5055
5 0 16 0.4009 0.0516
5 0 18 0.6802 -0.2832
5 0 20 0.2058 -0.4718
5 0 22 -0.5251 -0.1882
5 1 0 0.0255 0.2474
5 1 1 -7.9891 0.7120
5 1 2 -1.8173 -0.0826
5 1 3 -3.3732 0.6148
5 1 4 -0.4612 -0.6019
5 1 5 2.6329 0.3609
5 1 6 1.0767 -0.8490
5 1 7 2.6226 -0.1072
5 1 8 0.9807 -0.7688
5 1 9 0.1342 -0.4861
5 1 10 -0.6826 -0.4389
5 1 11 1.1308 -0.5609
5 1 12 -0.6266 -0.0293
5 1 13 0.6286 -0.3822
5 1 14 -0.1894 0.3012
5 1 15 0.2887 -0.0556
5 1 16 0.1158 0.3726
5 1 17 -0.9619 0.2119
5 1 18 0.0921 0.2433
5 1 19 -0.6652 0.3765
5 1 20 0.1327 0.0063
5 1 21 -0.1279 0.0360
5 1 22 0.0171 0.3229
5 2 0 6.6301 -0.3286
5 2 1 2.0740 -0.1189
5 2 2 4.8383 -0.3028
5 2 3 2.3936 0.1814
5 2 4 0.4468 -0.1607
5 2 5 -0.8639 0.3366
5 2 6 -2.5043 0.0425
5 2 7 -2.8123 0.3779
5 2 8 -0.9845 0.3751
5 2 9 -0.0708 0.3152
5 2 10 -0.0185 0.4502
5 2 11 1.0224 0.1581
5 2 12 -0.5727 0.4112
5 2 13 0.6193 0.0221
5 2 14 -0.4366 0.2030
5 2 15 -0.3001 -0.0331
5 2 16 0.3713 0.0567
5 2 17 -0.3824 -0.3346
5 2 18 0.4639 -0.2183
5 2 19 -0.1766 -0.2610
5 2 20 0.1349 -0.0578
5 2 21 -0.0679 -0.5958
5 2 22 -0.5861 -0.0407
5 3 0 -0.4676 -0.0194
5 3 1 -3.9431 -0.0306
5 3 2 -3.1867 0.0579
5 3 3 -2.3088 -0.0794
5 3 4 -0.4063 -0.2090
5 3 5 1.3475 -0.1081
5 3 6 2.7934 -0.2466
5 3 7 1.6750 0.0075
5 3 8 1.8551 -0.2413
5 3 9 0.6889 -0.0176
5 3 10 -1.3493 -0.2152
5 3 11 0.6605 -0.0043
5 3 12 -1.5865 -0.0573
5 3 13 0.2085 0.0118
5 3 14 -0.4737 -0.0055
5 3 15 0.0105 0.0325
5 3 16 0.2003 0.0477
5 3 17 -0.6868 -0.0997
5 3 18 0.1040 -0.0535
5 3 19 -0.3321 0.0302
5 3 20 0.4342 0.1803
5 3 21 0.0118 -0.3024
5 3 22 0.0533 -0.1834
5 4 0 2.3725 0.1886
5 4 1 2.3882 -0.0127
5 4 2 1.7221 0.3152
5 4 3 2.4113 0.2127
5 4 4 0.6858 0.1945
5 4 5 -1.9830 0.3311
5 4 6 -0.4614 0.0430
5 4 7 -3.4093 0.3131
5 4 8 -0.6529 -0.0685
5 4 9 -0.2352 0.2593
5 4 10 0.1044 -0.1368
5 4 11 1.1337 0.1009
5 4 12 -0.1361 -0.1699
5 4 13 0.8837 -0.0266
5 4 14 0.0032 -0.1712
5 4 15 -0.3293 -0.0791
5 4 16 0.2070 0.0046
5 4 17 -0.1968 -0.2573
5 4 18 0.1895 0.0271
5 4 19 -0.1148 -0.2770
5 4 20 0.2144 0.1714
5 4 21 0.0747 -0.3555
5 5 0 -1.5696 0.0913
5 5 1 -0.7791 -0.1738
5 5 2 -2.0619 0.0789
5 5 3 -0.9508 -0.2126
5 5 4 0.7188 0.0484
5 5 5 -0.1447 -0.2501
5 5 6 3.1377 0.0644
5 5 7 0.6438 -0.0300
5 5 8 1.3380 0.0604
5 5 9 0.4274 0.0827
5 5 10 -1.0046 0.0256
5 5 11 0.3666 0.1150
5 5 12 -1.6787 0.0351
5 5 13 -0.1404 0.1441
5 5 14 -0.3514 -0.0237
5 5 15 -0.0147 0.0899
5 5 16 0.1599 0.0351
5 5 17 -0.0855 -0.1321
5 5 18 0.1300 -0.0046
5 5 19 -0.0867 -0.0960
5 5 20 0.5319 0.2072
5 5 21 0.1083 0.0526
5 6 0 0.5007 0.2351
5 6 1 1.7578 0.1568
5 6 2 -0.4726 0.3229
5 6 3 0.7102 0.2163
5 6 4 0.4249 0.1975
5 6 5 -2.5308 0.1551
5 6 6 0.0120 -0.0146
5 6 7 -2.3325 0.1944
5 6 8 -0.1432 -0.1587
5 6 9 -0.1714 0.1190
5 6 10 0.0344 -0.2059
5 6 11 0.9708 0.0060
5 6 12 0.0905 -0.1917
5 6 13 0.7113 -0.0727
5 6 14 0.3213 -0.0875
5 6 15 -0.0939 -0.0890
5 6 16 -0.1718 0.0190
5 6 17 -0.0235 -0.2041
5 6 18 -0.1249 0.0882
5 6 19 -0.1644 -0.0129
5 6 20 0.1583 0.1384
5 6 21 0.2532 0.0486
5 7 0 -2.0436 -0.0767
5 7 1 0.1036 0.0625
5 7 2 -1.0599 -0.1115
5 7 3 -0.2855 -0.0372
5 7 4 1.2307 0.0146
5 7 5 -0.5226 -0.1004
5 7 6 2.2296 0.0582
5 7 7 0.1896 -0.0718
5 7 8 0.6762 0.0658
5 7 9 -0.0517 -0.0767
5 7 10 -0.5344 0.0519
5 7 11 0.3477 -0.0484
5 7 12 -1.0593 0.0047
5 7 13 -0.4157 0.0223
5 7 14 -0.2232 -0.0843
5 7 15 0.1304 0.1042
5 7 16 -0.0426 -0.0147
5 7 17 0.2815 0.0524
5 7 18 0.2240 0.1550
5 7 19 0.1035 0.1690
5 7 20 0.3241 0.1233
5 8 0 -0.1279 -0.1502
5 8 1 1.2763 0.1633
5 8 2 -0.7629 -0.0193
5 8 3 -0.3774 -0.0612
5 8 4 0.2773 0.0314
5 8 5 -1.6901 -0.1766
5 8 6 -0.1750 -0.0547
5 8 7 -1.2436 -0.1469
5 8 8 0.2753 0.0227
5 8 9 0.1188 -0.0978
5 8 10 -0.2619 0.0613
5 8 11 0.4797 -0.0630
5 8 12 0.2903 0.0703
5 8 13 0.3664 0.0303
5 8 14 0.3522 0.1516
5 8 15 0.0910 0.1272
5 8 16 -0.2817 0.0287
5 8 17 -0.1424 -0.0450
5 8 18 -0.3300 -0.0473
5 8 19 -0.4401 0.0290
5 8 20 -0.1262 0.0933
5 9 0 -1.6182 -0.1464
5 9 1 0.4207 0.0222
5 9 2 -0.3468 -0.0645
5 9 3 -0.0565 0.0094
5 9 4 0.4865 -0.0301
5 9 5 -0.2403 0.0664
5 9 6 1.0315 -0.0165
5 9 7 0.0926 -0.0020
5 9 8 0.0698 -0.0290
5 9 9 -0.0573 -0.0486
5 9 10 -0.2437 -0.0532
5 9 11 0.2676 -0.0956
5 9 12 -0.2657 -0.0904
5 9 13 -0.4331 -0.0957
5 9 14 -0.3554 -0.1353
5 9 15 0.1004 -0.0020
5 9 16 -0.1612 -0.1421
5 9 17 0.1720 -0.0905
5 9 18 0.1006 0.2454
5 9 19 0.2748 0.1356
5 10 0 -0.4890 -0.2724
5 10 1 0.7250 -0.0459
5 10 2 -0.4525 -0.1411
5 10 3 -0.3979 -0.1266
5 10 4 0.0969 -0.1428
5 10 5 -0.4406 -0.0882
5 10 6 -0.0437 -0.0540
5 10 7 -0.6212 -0.1435
5 10 8 0.3132 0.0938
5 10 9 0.2594 -0.1311
5 10 10 -0.1567 0.1603
5 10 11 -0.2210 -0.1129
5 10 12 0.1677 0.1008
5 10 13 0.2363 0.0480
5 10 14 0.2471 0.0667
5 10 15 0.1449 0.2303
5 10 16 -0.0092 -0.1750
5 10 17 -0.0815 0.0477
5 10 18 -0.1369 -0.0889
5 11 0 -0.8652 0.0269
5 11 1 0.3643 0.0072
5 11 2 0.1566 0.0728
5 11 3 0.3292 0.1452
5 11 4 -0.1729 -0.0370
5 11 5 -0.0884 0.1084
5 11 6 0.3079 -0.0237
5 11 7 0.0616 -0.0309
5 11 8 -0.2240 -0.1327
5 11 9 -0.1013 -0.0433
5 11 10 -0.0811 -0.1465
5 11 11 0.0752 -0.0678
5 11 12 0.2255 -0.1434
5 11 13 0.0177 -0.1234
5 11 14 -0.2450 -0.0847
5 11 15 -0.0873 0.0459
5 11 16 0.0748 -0.0043
5 11 17 0.0047 -0.3255
5 12 0 -0.1512 -0.0657
5 12 1 0.3161 -0.0715
5 12 2 -0.4060 -0.0963
5 12 3 -0.0966 0.0262
5 12 4 -0.2705 -0.1331
5 12 5 0.0171 0.0385
5 12 6 0.0324 -0.0001
5 12 7 -0.3451 0.0104
5 12 8 0.2110 0.0687
5 12 9 0.0979 -0.0349
5 12 10 0.3273 0.0929
5 12 11 -0.2211 -0.0487
5 12 12 -0.1562 0.0155
5 12 13 0.2152 0.1330
5 12 14 0.1021 -0.0342
5 12 15 0.0490 0.2402
5 12 16 0.1439 -0.2533
5 13 0 -0.2371 0.0323
5 13 1 0.0868 0.0005
5 13 2 -0.1133 0.0194
5 13 3 0.3549 0.0963
5 13 4 -0.1818 0.0219
5 13 5 0.0883 -0.0887
5 13 6 0.2423 0.0362
5 13 7 0.0030 -0.0728
5 13 8 0.0245 -0.1093
5 13 9 -0.1181 0.0402
5 13 10 -0.1436 -0.1502
5 13 11 -0.1974 0.1149
5 13 12 0.1233 -0.0826
5 13 13 0.3258 0.0203
5 13 14 0.0401 -0.0988
5 13 15 -0.2252 0.0849
5 14 0 -0.0211 0.0219
5 14 1 0.3171 0.0414
5 14 2 -0.3785 -0.0190
5 14 3 0.2047 0.0618
5 14 4 -0.2714 0.0848
5 14 5 -0.0203 0.0631
5 14 6 0.0050 0.0780
5 14 7 -0.3210 0.1414
5 14 8 0.0282 0.0564
5 14 9 -0.1525 0.0551
5 14 10 0.3809 -0.0501
5 14 11 0.1200 0.0312
5 14 12 -0.2337 -0.1519
5 14 13 0.1157 0.1339
5 14 14 -0.0357 -0.0077
5 15 0 0.0389 0.0115
5 15 1 0.1702 -0.0811
5 15 2 -0.2143 -0.0561
5 15 3 -0.0680 -0.1309
5 15 4 -0.1266 0.0853
5 15 5 0.0232 -0.1916
5 15 6 0.3093 0.0331
5 15 7 -0.0764 -0.0878
5 15 8 0.0522 -0.0673
5 15 9 0.0150 0.1366
5 15 10 -0.1809 -0.1251
5 15 11 -0.3767 0.1888
5 15 12 -0.1547 0.0080
5 16 0 -0.4255 -0.0877
5 16 1 0.2100 0.0896
5 16 2 -0.2920 -0.0343
5 16 3 0.1611 0.0685
5 16 4 -0.0716 0.1229
5 16 5 0.0164 0.1205
5 16 6 0.0456 0.0341
5 16 7 -0.0499 0.1136
5 16 8 -0.2161 0.0938
5 16 9 -0.1876 0.0059
5 16 10 0.1346 -0.1702
5 17 0 0.1153 -0.0354
5 17 1 0.1241 0.0866
5 17 2 0.2356 -0.1395
5 17 3 -0.1748 -0.1076
5 17 4 0.0189 -0.0285
5 17 5 -0.1812 -0.0678
5 17 6 0.0234 0.0656
5 17 7 0.0175 -0.1556
5 18 0 -0.4136 -0.1911
5 18 1 -0.0218 0.1466
5 18 2 -0.0696 -0.1066
5 18 3 -0.0662 0.0864
6 0 0 6.6421 -0.5551
6 0 2 5.8615 -0.6556
6 0 4 1.2794 -0.4528
6 0 6 -2.7940 0.0151
6 0 8 -0.9489 0.4867
6 0 10 -0.5153 0.6977
6 0 12 -0.8697 0.6737
6 0 14 -0.8476 0.4630
6 0 16 0.2181 0.0874
6 0 18 0.7035 -0.1873
6 0 20 0.3342 -0.3890
6 0 22 -0.1525 -0.1102
6 1 0 -0.1555 0.3837
6 1 1 -6.4681 0.6036
6 1 2 -1.5526 0.0379
6 1 3 -3.8355 0.5436
6 1 4 -0.8416 -0.4207
6 1 5 1.7893 0.3472
6 1 6 0.8485 -0.7464
6 1 7 2.1377 -0.0779
6 1 8 0.9299 -0.6967
6 1 9 0.1195 -0.4103
6 1 10 -0.3690 -0.4550
6 1 11 0.9375 -0.5500
6 1 12 -0.4738 -0.1379
6 1 13 0.6831 -0.4204
6 1 14 -0.1332 0.1502
6 1 15 0.4116 -0.1055
6 1 16 0.1517 0.3704
6 1 17 -0.7212 0.2058
6 1 18 0.1063 0.3448
6 1 19 -0.6179 0.4124
6 1 20 0.0424 0.2073
6 1 21 0.0349 -0.0165
6 2 0 4.7447 -0.3562
6 2 1 1.4472 -0.1837
6 2 2 4.5919 -0.3504
6 2 3 1.7631 0.1680
6 2 4 1.0686 -0.2238
6 2 5 -0.3843 0.3225
6 2 6 -1.6310 -0.0530
6 2 7 -2.6449 0.3875
6 2 8 -0.9439 0.2944
6 2 9 -0.0997 0.3808
6 2 10 -0.3733 0.3734
6 2 11 0.9850 0.2212
6 2 12 -0.5611 0.3992
6 2 13 0.7918 0.0043
6 2 14 -0.5934 0.2031
6 2 15 -0.0338 -0.0308
6 2 16 0.3011 0.0864
6 2 17 -0.3696 -0.2154
6 2 18 0.4697 -0.2559
6 2 19 -0.3179 -0.1011
6 2 20 0.2777 0.0006
6 2 21 -0.2400 -0.3725
6 3 0 -0.5945 0.0550
6 3 1 -3.3615 -0.0979
6 3 2 -2.9892 0.1200
6 3 3 -2.2291 -0.1583
6 3 4 -1.1283 -0.1157
6 3 5 0.6560 -0.1947
6 3 6 2.3748 -0.1635
6 3 7 1.1811 -0.0926
6 3 8 1.8921 -0.2258
6 3 9 0.4874 -0.0421
6 3 10 -0.5832 -0.2132
6 3 11 0.5406 -0.0160
6 3 12 -1.2201 -0.1041
6 3 13 0.2802 0.0144
6 3 14 -0.3372 -0.0531
6 3 15 0.0817 -0.0080
6 3 16 0.2051 0.0756
6 3 17 -0.5202 -0.0996
6 3 18 0.0674 0.0290
6 3 19 -0.2384 0.0181
6 3 20 0.1811 0.2878
6 3 21 0.1335 -0.2067
6 4 0 1.9608 0.0827
6 4 1 1.7973 -0.0582
6 4 2 1.8449 0.1677
6 4 3 2.1616 0.2132
6 4 4 0.5995 0.1372
6 4 5 -1.3584 0.3073
6 4 6 -0.1895 -0.0375
6 4 7 -3.0085 0.3103
6 4 8 -0.8416 -0.1215
6 4 9 -0.3124 0.3029
6 4 10 -0.2162 -0.1538
6 4 11 1.1677 0.1423
6 4 12 -0.1492 -0.1342
6 4 13 1.0357 -0.0039
6 4 14 -0.0418 -0.1502
6 4 15 -0.0234 -0.0329
6 4 16 0.2919 0.0058
6 4 17 -0.1464 -0.1405
6 4 18 0.2075 -0.0500
6 4 19 -0.4191 -0.2684
6 4 20 0.3416 0.1246
6 4 21 -0.1923 -0.2839
6 5 0 -1.3015 0.0688
6 5 1 -0.6057 -0.2312
6 5 2 -2.4457 0.0485
6 5 3 -0.6133 -0.2353
6 5 4 0.1567 0.0429
6 5 5 -0.4846 -0.3094
6 5 6 2.8714 0.0650
6 5 7 0.1715 -0.0585
6 5 8 1.6391 0.0472
6 5 9 0.0961 0.0541
6 5 10 -0.2270 0.0458
6 5 11 0.2544 0.1039
6 5 12 -1.2176 0.0735
6 5 13 -0.1483 0.1308
6 5 14 -0.2528 0.0334
6 5 15 0.0542 0.0701
6 5 16 0.0932 0.0754
6 5 17 0.0050 -0.1430
6 5 18 0.0551 -0.0268
6 5 19 0.0647 -0.1185
6 5 20 0.3163 0.1302
6 5 21 0.2839 0.1664
6 6 0 0.8211 0.1655
6 6 1 1.6516 0.1771
6 6 2 -0.1852 0.2251
6 6 3 1.1777 0.2158
6 6 4 0.2827 0.2229
6 6 5 -1.9118 0.1553
6 6 6 -0.2018 0.0261
6 6 7 -1.9889 0.1826
6 6 8 -0.4142 -0.1196
6 6 9 -0.2908 0.1216
6 6 10 -0.3087 -0.1742
6 6 11 0.9800 0.0600
6 6 12 0.0678 -0.1847
6 6 13 0.7544 -0.0059
6 6 14 0.3078 -0.1071
6 6 15 0.1515 -0.0089
6 6 16 -0.0079 0.0254
6 6 17 0.0597 -0.1563
6 6 18 0.0337 0.0685
6 6 19 -0.4581 -0.1096
6 6 20 0.3067 0.1151
6 7 0 -1.7244 -0.0735
6 7 1 0.3967 0.0437
6 7 2 -1.5199 -0.1235
6 7 3 -0.1062 -0.0093
6 7 4 0.8589 0.0064
6 7 5 -0.5937 -0.0436
6 7 6 2.1837 0.0172
6 7 7 -0.2986 0.0032
6 7 8 1.0541 0.0663
6 7 9 -0.2863 -0.0506
6 7 10 -0.0563 0.0870
6 7 11 0.1421 -0.0723
6 7 12 -0.6346 0.0812
6 7 13 -0.4060 -0.0604
6 7 14 -0.2563 0.0178
6 7 15 0.2036 0.1044
6 7 16 -0.1227 0.0363
6 7 17 0.3282 0.0917
6 7 18 0.1880 0.0609
6 7 19 0.2542 0.1709
6 7 20 0.2084 0.0079
6 8 0 0.0726 -0.1346
6 8 1 1.3851 0.1951
6 8 2 -0.5676 -0.0308
6 8 3 0.3425 -0.0334
6 8 4 0.2621 0.0502
6 8 5 -1.2361 -0.1561
6 8 6 -0.3782 0.0250
6 8 7 -1.0772 -0.1535
6 8 8 0.0389 0.0665
6 8 9 0.0242 -0.1089
6 8 10 -0.4999 0.0492
6 8 11 0.4321 0.0028
6 8 12 0.1943 0.0146
6 8 13 0.3483 0.0976
6 8 14 0.2336 0.1184
6 8 15 0.2300 0.2094
6 8 16 -0.1488 0.0717
6 8 17 -0.0973 -0.0445
6 8 18 -0.1482 0.0432
6 8 19 -0.5894 -0.0486
6 9 0 -1.4273 -0.1262
6 9 1 0.6277 0.0203
6 9 2 -0.4937 -0.0540
6 9 3 0.0328 0.0344
6 9 4 0.3088 -0.0613
6 9 5 -0.2055 0.1364
6 9 6 1.1817 -0.0366
6 9 7 -0.3232 0.0573
6 9 8 0.2623 -0.0065
6 9 9 -0.1401 -0.0451
6 9 10 -0.0290 0.0165
6 9 11 0.0337 -0.1450
6 9 12 -0.0821 -0.0237
6 9 13 -0.3556 -0.2231
6 9 14 -0.4240 -0.1196
6 9 15 0.0844 0.0969
6 9 16 -0.2375 -0.1658
6 9 17 0.0942 0.0508
6 9 18 0.1499 0.1619
6 10 0 -0.4389 -0.2195
6 10 1 0.7585 -0.0609
6 10 2 -0.4088 -0.1713
6 10 3 0.1818 -0.1136
6 10 4 0.1766 -0.1710
6 10 5 -0.3570 -0.1331
6 10 6 -0.0910 -0.0335
6 10 7 -0.4815 -0.1447
6 10 8 0.1895 0.0577
6 10 9 0.2806 -0.1112
6 10 10 -0.2283 0.0721
6 10 11 -0.2302 -0.0559
6 10 12 0.0300 0.0225
6 10 13 0.1924 0.0370
6 10 14 0.0566 0.0544
6 10 15 0.1084 0.2401
6 10 16 0.0028 -0.0841
6 10 17 -0.0687 -0.1096
6 10 18 -0.1431 0.0468
6 11 0 -0.7136 0.0456
6 11 1 0.4624 -0.0191
6 11 2 0.1471 0.0676
6 11 3 0.4342 0.1312
6 11 4 -0.1899 -0.0774
6 11 5 0.0373 0.0948
6 11 6 0.5531 -0.0346
6 11 7 -0.0543 -0.0337
6 11 8 -0.1621 -0.0885
6 11 9 -0.1353 -0.1249
6 11 10 0.0011 -0.0521
6 11 11 0.0298 -0.1335
6 11 12 0.1746 -0.1244
6 11 13 0.0625 -0.2112
6 11 14 -0.2786 -0.2972
6 11 15 -0.1438 0.2437
6 11 16 -0.0174 -0.1865
6 11 17 -0.1876 -0.1580
6 12 0 -0.0933 -0.0289
6 12 1 0.3638 -0.0773
6 12 2 -0.3427 -0.1647
6 12 3 0.1857 -0.0007
6 12 4 -0.0948 -0.1427
6 12 5 -0.0795 -0.0421
6 12 6 0.0147 -0.0577
6 12 7 -0.2294 0.0421
6 12 8 0.1441 -0.0372
6 12 9 0.2738 0.0695
6 12 10 0.4144 -0.0188
6 12 11 -0.1937 -0.0043
6 12 12 -0.2026 -0.0409
6 12 13 0.1464 0.0723
6 12 14 0.0566 -0.0072
6 12 15 -0.0874 0.1242
6 12 16 0.0752 -0.0734
6 13 0 -0.1841 0.0753
6 13 1 0.2339 0.0109
6 13 2 -0.1113 0.0295
6 13 3 0.4565 0.0644
6 13 4 -0.2257 0.0070
6 13 5 0.2279 -0.1287
6 13 6 0.4114 -0.0068
6 13 7 0.1457 -0.1017
6 13 8 0.2152 -0.0139
6 13 9 -0.1287 -0.0886
6 13 10 -0.0925 -0.0207
6 13 11 0.0019 0.0873
6 13 12 0.0671 -0.0392
6 13 13 0.3525 0.0476
6 13 14 0.0116 -0.3845
6 14 0 0.0325 0.0373
6 14 1 0.3213 0.0653
6 14 2 -0.1413 -0.0354
6 14 3 0.2649 -0.0189
6 14 4 -0.1676 0.1278
6 14 5 -0.0476 0.0211
6 14 6 0.0475 0.0241
6 14 7 -0.2037 0.2164
6 14 8 -0.0795 -0.0440
6 14 9 0.0477 0.2703
6 14 10 0.5559 -0.0425
6 14 11 0.1639 0.1344
6 14 12 -0.2062 -0.1322
6 14 13 -0.0065 0.1173
6 15 0 -0.0053 0.0306
6 15 1 0.3495 -0.0124
6 15 2 -0.2235 -0.0348
6 15 3 0.0940 -0.1259
6 15 4 -0.2474 0.0543
6 15 5 0.0803 -0.1529
6 15 6 0.3275 -0.0530
6 15 7 0.0228 -0.0806
6 15 8 0.3668 0.1010
6 15 9 0.0216 0.1010
6 15 10 -0.1679 0.0311
6 15 11 -0.1310 0.2577
6 16 0 -0.2595 -0.0926
6 16 1 0.0256 0.0731
6 16 2 -0.0296 0.0459
6 16 3 0.1620 -0.0527
6 16 4 -0.0617 0.1837
6 16 5 -0.0221 0.0921
6 16 6 0.1078 0.0663
6 16 7 0.0684 0.2209
6 16 8 -0.2785 0.0386
6 16 9 -0.1258 0.2315
6 17 0 0.0625 -0.0731
6 17 1 0.3037 0.1197
6 17 2 0.1742 -0.1409
6 17 3 0.0554 -0.0900
6 17 4 -0.0959 -0.1046
6 17 5 -0.1853 0.0167
6 17 6 -0.0434 -0.0359
6 18 0 -0.1286 -0.2216
6 18 1 -0.2218 0.0589
7 0 0 4.4334 -0.4457
7 0 2 5.0617 -0.6045
7 0 4 1.6739 -0.4359
7 0 6 -1.8703 -0.0501
7 0 8 -0.7951 0.4113
7 0 10 -0.6809 0.6623
7 0 12 -0.7973 0.6579
7 0 14 -0.9387 0.4247
7 0 16 -0.0025 0.0600
7 0 18 0.5758 -0.1939
7 0 20 0.0543 -0.2202
7 1 0 -0.0864 0.5001
7 1 1 -4.7456 0.5074
7 1 2 -0.9484 0.1309
7 1 3 -4.1248 0.5182
7 1 4 -0.8996 -0.2594
7 1 5 0.5561 0.3486
7 1 6 0.6236 -0.6257
7 1 7 1.5305 -0.0510
7 1 8 0.6483 -0.6762
7 1 9 0.2794 -0.3207
7 1 10 -0.2984 -0.5256
7 1 11 0.7808 -0.4882
7 1 12 -0.4870 -0.2189
7 1 13 0.7109 -0.4091
7 1 14 -0.2077 0.0703
7 1 15 0.4833 -0.1374
7 1 16 0.1677 0.2639
7 1 17 -0.6067 0.1897
7 1 18 0.2060 0.1657
7 1 19 -0.7125 0.4476
7 1 20 0.1132 0.0459
7 1 21 -0.2636 -0.0128
7 2 0 3.1271 -0.3215
7 2 1 1.3136 -0.2346
7 2 2 3.9250 -0.3395
7 2 3 1.5961 0.1281
7 2 4 1.2172 -0.2293
7 2 5 0.0227 0.3131
7 2 6 -0.8742 -0.0779
7 2 7 -2.3608 0.3609
7 2 8 -0.7559 0.2145
7 2 9 -0.5223 0.3474
7 2 10 -0.4738 0.3012
7 2 11 0.5623 0.2555
7 2 12 -0.5241 0.3642
7 2 13 0.6080 0.0332
7 2 14 -0.6576 0.2372
7 2 15 0.0892 -0.0853
7 2 16 0.1882 0.1546
7 2 17 -0.2649 -0.2974
7 2 18 0.3117 -0.2077
7 2 19 -0.1368 -0.2712
7 2 20 0.0364 0.0008
7 2 21 -0.0519 -0.2422
7 3 0 -0.2064 0.1391
7 3 1 -2.8438 -0.0855
7 3 2 -2.0418 0.1337
7 3 3 -2.1674 -0.1517
7 3 4 -1.2451 -0.0367
7 3 5 -0.0367 -0.1997
7 3 6 1.8400 -0.0964
7 3 7 0.9198 -0.1447
7 3 8 1.3925 -0.2368
7 3 9 0.5345 -0.0459
7 3 10 -0.4428 -0.2514
7 3 11 0.4985 -0.0415
7 3 12 -1.2136 -0.1729
7 3 13 0.3412 0.0031
7 3 14 -0.4755 -0.1283
7 3 15 0.0640 0.0013
7 3 16 0.1802 -0.0225
7 3 17 -0.4944 -0.0152
7 3 18 0.2932 -0.0538
7 3 19 -0.3358 0.0484
7 3 20 0.3644 0.1956
7 3 21 -0.1470 -0.2047
7 4 0 1.3404 0.0583
7 4 1 1.8041 -0.0988
7 4 2 1.5365 0.1092
7 4 3 2.1969 0.1598
7 4 4 0.5394 0.1493
7 4 5 -0.8188 0.2471
7 4 6 0.2591 -0.0499
7 4 7 -2.6261 0.3014
7 4 8 -0.5426 -0.1372
7 4 9 -0.8625 0.2859
7 4 10 -0.2435 -0.1823
7 4 11 0.6559 0.1466
7 4 12 -0.1472 -0.1384
7 4 13 0.7229 -0.0482
7 4 14 -0.1269 -0.0920
7 4 15 0.0861 -0.1061
7 4 16 0.3033 0.0811
7 4 17 0.0670 -0.1680
7 4 18 -0.0013 -0.0325
7 4 19 -0.2317 -0.2883
7 4 20 0.1072 -0.0490
7 5 0 -0.6158 0.0513
7 5 1 -0.8312 -0.1791
7 5 2 -2.1865 -0.0093
7 5 3 -0.4347 -0.1991
7 5 4 -0.1101 -0.0115
7 5 5 -0.3671 -0.2891
7 5 6 2.3141 0.0307
7 5 7 0.2970 -0.0674
7 5 8 1.3733 0.0248
7 5 9 0.1783 0.0594
7 5 10 -0.1345 0.0321
7 5 11 0.2329 0.1103
7 5 12 -1.1138 0.0368
7 5 13 -0.1351 0.1263
7 5 14 -0.3664 -0.0370
7 5 15 -0.0095 0.0578
7 5 16 -0.0025 0.0074
7 5 17 -0.1044 -0.1200
7 5 18 0.2933 -0.0350
7 5 19 -0.0466 -0.1597
7 5 20 0.5936 0.1241
7 6 0 0.5982 0.1890
7 6 1 1.7457 0.1790
7 6 2 -0.1842 0.2204
7 6 3 1.4553 0.1653
7 6 4 0.3585 0.2706
7 6 5 -1.4491 0.1274
7 6 6 0.1346 0.0644
7 6 7 -1.8377 0.1667
7 6 8 -0.0818 -0.0345
7 6 9 -0.7227 0.1133
7 6 10 -0.2536 -0.0916
7 6 11 0.5248 0.0518
7 6 12 0.0640 -0.1219
7 6 13 0.5018 -0.0695
7 6 14 0.1724 -0.1093
7 6 15 0.2210 -0.0608
7 6 16 0.0441 0.0093
7 6 17 0.3397 -0.1083
7 6 18 -0.0650 -0.0373
7 6 19 -0.2988 -0.0283
7 6 20 0.1410 -0.0866
7 7 0 -1.2420 -0.0682
7 7 1 0.1825 0.1061
7 7 2 -1.8410 -0.1356
7 7 3 -0.0485 0.0812
7 7 4 0.3180 -0.0463
7 7 5 -0.1148 0.0202
7 7 6 1.7593 -0.0057
7 7 7 -0.0570 0.0641
7 7 8 1.0034 0.0842
7 7 9 -0.0765 0.0544
7 7 10 -0.0385 0.0879
7 7 11 0.0485 0.0427
7 7 12 -0.4738 0.0610
7 7 13 -0.3626 -0.0555
7 7 14 -0.3003 -0.0015
7 7 15 0.1828 0.0180
7 7 16 -0.1745 0.0570
7 7 17 0.1869 -0.0173
7 7 18 0.4033 0.1265
7 7 19 0.1323 0.0153
7 8 0 -0.1322 -0.0236
7 8 1 1.2211 0.2227
7 8 2 -0.5521 0.0525
7 8 3 0.5674 0.0180
7 8 4 0.3764 0.0767
7 8 5 -1.0650 -0.1022
7 8 6 0.0244 0.0842
7 8 7 -1.1456 -0.1334
7 8 8 0.2278 0.1608
7 8 9 -0.2945 -0.1152
7 8 10 -0.3251 0.1910
7 8 11 0.1435 0.0017
7 8 12 0.1153 0.1251
7 8 13 0.2746 0.0817
7 8 14 0.0672 0.0642
7 8 15 0.3236 0.2537
7 8 16 -0.1084 -0.0584
7 8 17 0.1304 0.1137
7 8 18 -0.1305 -0.1006
7 9 0 -1.3183 -0.0802
7 9 1 0.4941 0.0849
7 9 2 -0.9790 -0.0316
7 9 3 -0.0030 0.1318
7 9 4 -0.1881 -0.0247
7 9 5 0.0968 0.1608
7 9 6 0.8780 0.0241
7 9 7 -0.2131 0.1215
7 9 8 0.2053 0.0368
7 9 9 0.0478 0.0934
7 9 10 -0.0747 0.0214
7 9 11 -0.0890 0.0409
7 9 12 -0.0334 -0.0017
7 9 13 -0.2578 -0.2405
7 9 14 -0.3254 -0.0726
7 9 15 0.1033 0.0154
7 9 16 -0.2196 -0.0407
7 9 17 -0.0039 -0.0834
7 9 18 0.3315 0.2769
7 10 0 -0.5463 -0.1180
7 10 1 0.4071 -0.0543
7 10 2 -0.5445 -0.1269
7 10 3 0.2616 -0.0106
7 10 4 0.1529 -0.1795
7 10 5 -0.5435 -0.0739
7 10 6 0.1701 -0.0358
7 10 7 -0.5651 -0.0975
7 10 8 0.2343 0.0804
7 10 9 0.0160 -0.1438
7 10 10 -0.1217 0.1651
7 10 11 -0.2814 -0.0583
7 10 12 -0.0830 0.1178
7 10 13 0.2219 0.0860
7 10 14 -0.0958 -0.0479
7 10 15 0.1874 0.4130
7 10 16 0.0547 -0.2419
7 10 17 0.0097 0.0190
7 11 0 -0.7916 0.0456
7 11 1 0.3612 0.0103
7 11 2 -0.2184 0.0803
7 11 3 0.2623 0.1202
7 11 4 -0.3613 0.0358
7 11 5 0.1173 0.0421
7 11 6 0.3702 0.0214
7 11 7 -0.0600 -0.0105
7 11 8 -0.3022 -0.1083
7 11 9 -0.1123 -0.0672
7 11 10 -0.0798 -0.0959
7 11 11 -0.0284 -0.0337
7 11 12 0.1027 -0.0676
7 11 13 0.0740 -0.2967
7 11 14 -0.0753 -0.2503
7 11 15 -0.0393 0.1676
7 11 16 -0.0301 -0.0348
7 12 0 -0.1838 -0.0215
7 12 1 0.1880 -0.1063
7 12 2 -0.5210 -0.1997
7 12 3 0.2553 0.0444
7 12 4 -0.2270 -0.1644
7 12 5 -0.2857 -0.0078
7 12 6 -0.0077 -0.1506
7 12 7 -0.3252 0.0343
7 12 8 0.1012 -0.0857
7 12 9 0.1580 -0.0251
7 12 10 0.3230 -0.0416
7 12 11 -0.1351 -0.0665
7 12 12 -0.2390 -0.0613
7 12 13 0.2437 0.1816
7 12 14 0.0357 -0.1954
7 12 15 -0.0426 0.3482
7 13 0 -0.3243 0.0123
7 13 1 0.0825 0.0293
7 13 2 -0.1439 0.0630
7 13 3 0.2217 -0.0347
7 13 4 -0.1836 0.0984
7 13 5 0.1871 -0.1722
7 13 6 0.3319 -0.0631
7 13 7 0.1909 -0.0923
7 13 8 0.1345 -0.1633
7 13 9 -0.2389 -0.1507
7 13 10 -0.0876 -0.1380
7 13 11 0.0558 0.0306
7 13 12 0.1136 0.0186
7 13 13 0.2837 -0.1142
7 13 14 0.2186 -0.2879
7 14 0 -0.1732 0.0014
7 14 1 0.3142 0.0108
7 14 2 -0.2384 -0.0619
7 14 3 0.4129 -0.0557
7 14 4 -0.3445 0.1148
7 14 5 -0.0343 0.0464
7 14 6 0.0072 -0.0458
7 14 7 -0.2918 0.0923
7 14 8 -0.1545 -0.0920
7 14 9 0.1061 0.1352
7 14 10 0.4078 -0.0827
7 14 11 0.2580 0.0275
7 14 12 -0.2017 -0.2446
7 15 0 -0.0803 -0.0435
7 15 1 0.0601 0.0088
7 15 2 -0.0804 0.0480
7 15 3 0.0053 -0.1858
7 15 4 -0.1363 0.0839
7 15 5 0.0348 -0.1128
7 15 6 0.2266 -0.1987
7 15 7 0.1273 -0.0025
7 15 8 0.4386 -0.0865
7 15 9 -0.1010 0.0370
7 15 10 -0.0838 -0.1196
7 16 0 -0.4518 -0.0953
7 16 1 -0.0319 0.0226
7 16 2 -0.1169 0.0846
7 16 3 0.3128 -0.0910
7 16 4 -0.1844 0.1871
7 16 5 0.0276 0.1282
7 16 6 0.1833 0.1409
7 16 7 -0.0001 0.0833
7 16 8 -0.2875 0.0243
7 17 0 0.0725 -0.0915
7 17 1 0.0298 0.0907
7 17 2 0.2146 -0.0232
7 17 3 0.0807 -0.0900
7 17 4 -0.0279 -0.0618
7 17 5 -0.1476 0.1038
8 0 0 2.5583 -0.3221
8 0 2 4.5230 -0.5933
8 0 4 2.3805 -0.4578
8 0 6 -0.6448 -0.1163
8 0 8 -0.4939 0.3336
8 0 10 -0.6309 0.6050
8 0 12 -0.7694 0.6588
8 0 14 -1.0392 0.4552
8 0 16 -0.1236 0.1276
8 0 18 0.6988 -0.2283
8 0 20 0.3230 -0.1825
8 1 0 -0.3191 0.6374
8 1 1 -2.8176 0.3834
8 1 2 -0.6348 0.2530
8 1 3 -3.2818 0.4445
8 1 4 -0.8443 -0.1407
8 1 5 -0.1333 0.3059
8 1 6 0.5157 -0.4623
8 1 7 1.1164 -0.0291
8 1 8 0.5859 -0.5684
8 1 9 0.4481 -0.2392
8 1 10 -0.0937 -0.5338
8 1 11 0.6844 -0.3992
8 1 12 -0.3845 -0.3364
8 1 13 0.6805 -0.3599
8 1 14 -0.2891 0.0087
8 1 15 0.5051 -0.1321
8 1 16 0.0639 0.2936
8 1 17 -0.4392 0.1546
8 1 18 0.0829 0.3373
8 1 19 -0.3024 0.4075
8 1 20 -0.0134 -0.0065
8 2 0 1.8487 -0.2564
8 2 1 0.8368 -0.2096
8 2 2 3.4771 -0.3458
8 2 3 1.2015 0.0884
8 2 4 1.6029 -0.2603
8 2 5 0.2772 0.2957
8 2 6 -0.0770 -0.1066
8 2 7 -1.6006 0.3824
8 2 8 -0.4823 0.1191
8 2 9 -0.4901 0.3508
8 2 10 -0.4115 0.2477
8 2 11 0.4698 0.2929
8 2 12 -0.4956 0.3256
8 2 13 0.4956 0.0746
8 2 14 -0.7078 0.2389
8 2 15 0.0429 -0.0441
8 2 16 0.1772 0.1496
8 2 17 -0.4526 -0.1606
8 2 18 0.4169 -0.1733
8 2 19 -0.3018 -0.2559
8 2 20 0.2787 -0.0143
8 3 0 -0.5492 0.2397
8 3 1 -1.9643 -0.0716
8 3 2 -1.6023 0.1799
8 3 3 -1.6503 -0.1438
8 3 4 -1.1628 0.0480
8 3 5 -0.5558 -0.2109
8 3 6 1.5610 -0.0445
8 3 7 0.5762 -0.2051
8 3 8 1.3876 -0.2030
8 3 9 0.5368 -0.0660
8 3 10 0.0216 -0.2485
8 3 11 0.5325 -0.0428
8 3 12 -0.8885 -0.1942
8 3 13 0.4439 -0.0439
8 3 14 -0.5796 -0.1100
8 3 15 0.0510 -0.0581
8 3 16 -0.1088 0.0303
8 3 17 -0.3475 -0.0424
8 3 18 0.0102 0.0535
8 3 19 -0.0277 0.1413
8 3 20 0.0570 0.0547
8 4 0 1.0334 0.0226
8 4 1 1.3976 -0.0833
8 4 2 1.3705 0.0681
8 4 3 1.8812 0.1222
8 4 4 0.4057 0.1450
8 4 5 -0.3701 0.1800
8 4 6 0.3052 -0.0673
8 4 7 -1.6971 0.2782
8 4 8 -0.3531 -0.1820
8 4 9 -0.7017 0.2479
8 4 10 -0.1623 -0.2314
8 4 11 0.6201 0.1920
8 4 12 -0.0722 -0.1866
8 4 13 0.5565 0.0237
8 4 14 -0.1592 -0.0981
8 4 15 -0.0227 -0.0499
8 4 16 0.4396 0.0726
8 4 17 -0.1876 -0.1284
8 4 18 0.0490 0.0260
8 4 19 -0.5613 -0.2860
8 4 20 0.2095 -0.0647
8 5 0 -0.5535 0.0065
8 5 1 -0.6948 -0.1557
8 5 2 -2.0482 -0.0264
8 5 3 -0.4404 -0.1858
8 5 4 -0.2065 -0.0522
8 5 5 -0.5758 -0.2392
8 5 6 2.0184 -0.0581
8 5 7 0.0741 -0.1325
8 5 8 1.5391 -0.0432
8 5 9 0.1811 -0.0054
8 5 10 0.3220 0.0136
8 5 11 0.2980 0.0635
8 5 12 -0.6962 0.1108
8 5 13 0.0341 0.0808
8 5 14 -0.3873 0.0333
8 5 15 -0.0255 -0.0037
8 5 16 -0.4194 0.0242
8 5 17 -0.0532 -0.0900
8 5 18 -0.0579 -0.0911
8 5 19 0.1162 -0.0239
8 6 0 0.6881 0.1407
8 6 1 1.6888 0.1507
8 6 2 -0.0881 0.1849
8 6 3 1.5783 0.1376
8 6 4 0.0227 0.2776
8 6 5 -0.9258 0.0698
8 6 6 -0.1069 0.0741
8 6 7 -1.2970 0.0721
8 6 8 -0.0576 -0.0359
8 6 9 -0.5235 0.0544
8 6 10 -0.0717 -0.1302
8 6 11 0.4733 0.0918
8 6 12 0.1919 -0.1423
8 6 13 0.3831 0.0100
8 6 14 0.1027 -0.1003
8 6 15 0.0616 -0.0327
8 6 16 0.2109 0.0654
8 6 17 0.1438 -0.1556
8 6 18 0.0211 -0.0123
8 6 19 -0.6394 -0.1398
8 7 0 -0.8108 -0.1195
8 7 1 0.2235 0.0573
8 7 2 -1.7957 -0.1463
8 7 3 -0.2936 0.1167
8 7 4 0.0293 -0.1364
8 7 5 -0.2255 0.0812
8 7 6 1.5256 -0.0794
8 7 7 -0.1496 0.0341
8 7 8 1.2011 0.0314
8 7 9 0.0060 -0.0038
8 7 10 0.2795 0.0885
8 7 11 0.0821 0.0171
8 7 12 -0.2058 0.1347
8 7 13 -0.1865 -0.0247
8 7 14 -0.2644 0.0596
8 7 15 0.2140 0.0331
8 7 16 -0.5178 -0.0119
8 7 17 0.1731 0.0535
8 7 18 0.1361 -0.0170
8 8 0 -0.0042 0.0024
8 8 1 1.3406 0.1969
8 8 2 -0.4280 0.0361
8 8 3 0.9267 0.0592
8 8 4 0.0910 0.0807
8 8 5 -0.6974 -0.1036
8 8 6 -0.0434 0.1143
8 8 7 -0.9580 -0.1696
8 8 8 0.0967 0.1184
8 8 9 -0.2534 -0.1142
8 8 10 -0.0290 0.1229
8 8 11 0.0848 0.0522
8 8 12 0.1745 0.1521
8 8 13 0.2002 0.1145
8 8 14 -0.0432 0.1382
8 8 15 0.2030 0.2083
8 8 16 -0.0408 0.0831
8 8 17 0.0330 0.0582
8 8 18 -0.0145 -0.0462
8 9 0 -0.8127 -0.0459
8 9 1 0.5913 0.0314
8 9 2 -0.9545 -0.0502
8 9 3 -0.1374 0.1794
8 9 4 -0.3213 -0.0413
8 9 5 -0.0640 0.1689
8 9 6 0.6518 0.0586
8 9 7 -0.2812 0.1199
8 9 8 0.3645 0.1084
8 9 9 0.1072 0.0326
8 9 10 0.0317 0.0770
8 9 11 -0.0605 0.0738
8 9 12 -0.0713 0.0364
8 9 13 -0.1430 -0.1404
8 9 14 -0.2848 -0.0993
8 9 15 0.1202 0.1858
8 9 16 -0.3905 -0.1375
8 9 17 -0.0389 0.0359
8 10 0 -0.4095 -0.0759
8 10 1 0.5462 -0.0408
8 10 2 -0.4541 -0.1394
8 10 3 0.5009 0.0197
8 10 4 -0.0517 -0.1517
8 10 5 -0.4497 -0.0568
8 10 6 0.1905 -0.0356
8 10 7 -0.4497 -0.0046
8 10 8 0.0919 -0.0187
8 10 9 -0.1076 -0.0485
8 10 10 0.0276 0.0608
8 10 11 -0.2862 -0.0126
8 10 12 -0.0826 0.2040
8 10 13 0.0540 0.0319
8 10 14 -0.2792 0.0813
8 10 15 0.1083 0.3077
8 10 16 -0.0137 -0.0593
8 11 0 -0.4913 0.0901
8 11 1 0.5125 0.0033
8 11 2 -0.2792 0.0445
8 11 3 0.1957 0.1039
8 11 4 -0.2578 0.0749
8 11 5 0.0124 0.0360
8 11 6 0.2218 0.0822
8 11 7 -0.2135 -0.0033
8 11 8 -0.2272 0.0324
8 11 9 -0.1110 -0.1250
8 11 10 -0.1451 -0.0349
8 11 11 -0.0204 -0.0060
8 11 12 -0.1834 -0.0915
8 11 13 0.0054 -0.1885
8 11 14 -0.0827 -0.4187
8 11 15 -0.1002 0.3381
8 12 0 -0.0650 -0.0321
8 12 1 0.2535 -0.1223
8 12 2 -0.3594 -0.1657
8 12 3 0.2969 -0.0381
8 12 4 -0.3819 -0.1239
8 12 5 -0.3008 -0.0102
8 12 6 -0.1178 -0.2081
8 12 7 -0.2259 0.1604
8 12 8 0.0240 -0.1879
8 12 9 0.0631 0.0754
8 12 10 0.1869 -0.1386
8 12 11 -0.2077 -0.1209
8 12 12 -0.2031 0.0322
8 12 13 0.0272 0.0188
8 12 14 -0.2035 -0.1419
8 13 0 -0.3307 0.0143
8 13 1 0.2157 0.0777
8 13 2 -0.2095 0.0389
8 13 3 0.2126 -0.0763
8 13 4 -0.0935 0.0575
8 13 5 0.1072 -0.1321
8 13 6 0.3261 -0.0687
8 13 7 0.0897 -0.0845
8 13 8 0.1151 -0.1079
8 13 9 -0.2596 -0.2108
8 13 10 -0.1412 -0.1332
8 13 11 0.1021 0.0185
8 13 12 -0.1448 -0.1273
8 13 13 0.0693 -0.0716
8 14 0 0.0158 -0.0055
8 14 1 0.2336 -0.0803
8 14 2 0.0003 0.0292
8 14 3 0.3353 -0.2168
8 14 4 -0.4473 0.1324
8 14 5 0.0165 0.0264
8 14 6 -0.1210 -0.1188
8 14 7 -0.2417 0.1384
8 14 8 -0.1159 -0.1392
8 14 9 0.1267 0.1842
8 14 10 0.2426 -0.0796
8 14 11 0.0796 -0.1270
8 15 0 -0.1645 -0.0524
8 15 1 0.1058 0.0700
8 15 2 -0.1682 0.0682
8 15 3 0.1416 -0.1736
8 15 4 -0.0871 -0.0135
8 15 5 -0.0277 -0.0753
8 15 6 0.2288 -0.2164
8 15 7 0.2013 0.0473
8 15 8 0.4264 -0.0698
8 15 9 -0.0707 0.0202
8 16 0 -0.1314 -0.0369
8 16 1 -0.1695 -0.0726
8 16 2 0.0931 0.1877
8 16 3 0.2104 -0.2080
8 16 4 -0.2316 0.1717
8 16 5 0.1157 0.1720
8 16 6 0.1827 0.1324
8 16 7 -0.0217 0.1445
8 17 0 0.0926 -0.0596
8 17 1 0.0819 0.0906
8 17 2 0.0930 0.0473
8 17 3 0.2128 -0.0466
9 0 0 0.5716 -0.2264
9 0 2 2.8061 -0.5300
9 0 4 2.1262 -0.4443
9 0 6 -0.0134 -0.1556
9 0 8 -0.3088 0.2796
9 0 10 -0.4810 0.5692
9 0 12 -0.6036 0.6559
9 0 14 -0.9834 0.4516
9 0 16 -0.1867 0.1743
9 0 18 0.3247 -0.1720
9 1 0 -0.3471 0.6365
9 1 1 -2.0422 0.2645
9 1 2 -0.3595 0.3316
9 1 3 -2.8583 0.4014
9 1 4 -0.7394 -0.0571
9 1 5 -1.0051 0.2919
9 1 6 0.2213 -0.3386
9 1 7 0.5093 0.0282
9 1 8 0.3431 -0.4931
9 1 9 0.3349 -0.1636
9 1 10 -0.1134 -0.4903
9 1 11 0.6445 -0.3101
9 1 12 -0.3343 -0.3784
9 1 13 0.8309 -0.3045
9 1 14 -0.2688 -0.0583
9 1 15 0.5916 -0.1006
9 1 16 0.1407 0.1033
9 1 17 -0.5798 0.1479
9 1 18 0.1338 0.4091
9 1 19 -0.4263 0.3854
9 2 0 0.3538 -0.1976
9 2 1 0.8299 -0.2560
9 2 2 2.1805 -0.3258
9 2 3 0.8674 0.0121
9 2 4 1.3969 -0.2302
9 2 5 0.1296 0.2450
9 2 6 0.2823 -0.0739
9 2 7 -1.2841 0.3891
9 2 8 -0.3357 0.0572
9 2 9 -0.7427 0.3452
9 2 10 -0.3730 0.1839
9 2 11 0.2427 0.3401
9 2 12 -0.4289 0.2769
9 2 13 0.4486 0.1104
9 2 14 -0.6643 0.2382
9 2 15 0.1988 -0.0815
9 2 16 0.1538 0.1804
9 2 17 -0.2415 -0.1867
9 2 18 0.0974 -0.1352
9 2 19 -0.1328 -0.2067
9 3 0 -0.5435 0.2152
9 3 1 -1.6697 -0.0622
9 3 2 -1.1722 0.1605
9 3 3 -1.3382 -0.0987
9 3 4 -1.0448 0.1079
9 3 5 -0.9544 -0.1473
9 3 6 0.8651 -0.0098
9 3 7 0.1115 -0.1758
9 3 8 0.9073 -0.1502
9 3 9 0.2553 -0.0917
9 3 10 -0.0391 -0.2442
9 3 11 0.4493 -0.0479
9 3 12 -0.6719 -0.2340
9 3 13 0.6042 -0.0760
9 3 14 -0.3988 -0.1471
9 3 15 0.0504 -0.0453
9 3 16 0.1133 -0.0125
9 3 17 -0.4493 -0.1125
9 3 18 0.2199 0.1801
9 3 19 -0.1603 0.1440
9 4 0 0.3382 -0.0055
9 4 1 1.3835 -0.1308
9 4 2 1.0121 0.0662
9 4 3 1.5273 0.0304
9 4 4 0.3573 0.1636
9 4 5 -0.4279 0.1355
9 4 6 0.3036 0.0030
9 4 7 -1.4151 0.2859
9 4 8 -0.3198 -0.1573
9 4 9 -0.9353 0.2042
9 4 10 -0.2748 -0.2595
9 4 11 0.3823 0.1440
9 4 12 -0.1227 -0.2420
9 4 13 0.5076 0.0067
9 4 14 -0.1877 -0.1036
9 4 15 0.2523 -0.0593
9 4 16 0.4829 0.0657
9 4 17 0.1444 -0.0737
9 4 18 -0.1687 -0.0093
9 4 19 -0.2929 -0.0707
9 5 0 -0.4122 -0.0848
9 5 1 -0.6450 -0.1247
9 5 2 -1.8621 -0.0954
9 5 3 -0.2648 -0.1709
9 5 4 -0.3556 -0.0883
9 5 5 -0.4282 -0.1307
9 5 6 1.3390 -0.0997
9 5 7 -0.1051 -0.1167
9 5 8 1.1106 -0.0687
9 5 9 -0.0746 -0.0171
9 5 10 0.2429 -0.0848
9 5 11 0.1157 0.0329
9 5 12 -0.4288 0.0347
9 5 13 0.1704 0.0236
9 5 14 -0.0376 0.0051
9 5 15 -0.0955 -0.0957
9 5 16 -0.1935 0.1045
9 5 17 -0.1683 -0.1595
9 5 18 0.2110 0.0645
9 6 0 0.4175 0.1314
9 6 1 1.5582 0.0595
9 6 2 0.2454 0.1751
9 6 3 1.5204 0.1013
9 6 4 0.1852 0.2355
9 6 5 -0.7570 0.0599
9 6 6 -0.0798 0.1282
9 6 7 -1.2219 0.0422
9 6 8 -0.1714 0.0476
9 6 9 -0.6718 -0.0249
9 6 10 -0.1369 -0.0967
9 6 11 0.2931 -0.0328
9 6 12 0.1462 -0.2000
9 6 13 0.3853 -0.0525
9 6 14 -0.0021 -0.1740
9 6 15 0.3318 0.0081
9 6 16 0.2747 -0.0077
9 6 17 0.4783 -0.0179
9 6 18 -0.0881 -0.1237
9 7 0 -0.6685 -0.1511
9 7 1 0.3348 0.0404
9 7 2 -1.7865 -0.1762
9 7 3 -0.1010 0.1021
9 7 4 -0.2578 -0.1966
9 7 5 0.0372 0.1065
9 7 6 1.1005 -0.0736
9 7 7 -0.0191 0.0529
9 7 8 0.9674 -0.0013
9 7 9 -0.1367 0.0390
9 7 10 0.2973 -0.0152
9 7 11 -0.0784 0.0114
9 7 12 -0.0508 0.0430
9 7 13 -0.0792 -0.0795
9 7 14 0.1343 0.0773
9 7 15 0.1902 -0.1592
9 7 16 -0.3210 0.0587
9 7 17 0.0607 -0.0480
9 8 0 -0.0995 0.0995
9 8 1 1.1383 0.1621
9 8 2 -0.0422 0.0094
9 8 3 1.0533 0.1412
9 8 4 0.3293 0.0176
9 8 5 -0.3876 -0.0532
9 8 6 0.1860 0.1288
9 8 7 -0.9215 -0.1657
9 8 8 -0.0583 0.1857
9 8 9 -0.3769 -0.1488
9 8 10 0.0417 0.1488
9 8 11 0.0749 -0.0082
9 8 12 0.1768 0.0878
9 8 13 0.2719 0.0847
9 8 14 -0.1149 -0.0308
9 8 15 0.4249 0.2575
9 8 16 -0.0041 -0.0056
9 8 17 0.2927 0.1943
9 9 0 -0.7678 0.0162
9 9 1 0.6630 0.0328
9 9 2 -1.0113 -0.0096
9 9 3 0.0775 0.1581
9 9 4 -0.3272 0.0143
9 9 5 0.0465 0.1050
9 9 6 0.4019 0.1293
9 9 7 -0.0862 0.1847
9 9 8 0.4163 0.1503
9 9 9 0.0233 0.1172
9 9 10 0.1227 0.0689
9 9 11 -0.0858 0.1115
9 9 12 -0.0135 0.0439
9 9 13 -0.0337 -0.2030
9 9 14 0.0274 -0.0119
9 9 15 0.2050 0.0302
9 9 16 -0.2344 -0.0843
9 10 0 -0.5155 0.0279
9 10 1 0.4944 0.0401
9 10 2 -0.2665 -0.1249
9 10 3 0.5898 0.1269
9 10 4 0.0288 -0.1502
9 10 5 -0.1716 0.0259
9 10 6 0.4344 -0.0199
9 10 7 -0.3254 0.0445
9 10 8 -0.0034 0.0430
9 10 9 -0.1746 0.0113
9 10 10 0.0219 0.0605
9 10 11 -0.0721 0.0695
9 10 12 0.0038 0.1714
9 10 13 0.0916 0.1274
9 10 14 -0.2622 -0.0820
9 10 15 0.2389 0.3397
9 11 0 -0.5123 0.1361
9 11 1 0.4268 0.0263
9 11 2 -0.3179 0.1482
9 11 3 0.2604 0.0725
9 11 4 -0.0016 0.2009
9 11 5 0.0696 0.0457
9 11 6 0.0876 0.1011
9 11 7 -0.2355 0.1394
9 11 8 -0.0868 0.0869
9 11 9 -0.1369 0.0094
9 11 10 -0.0304 0.0410
9 11 11 -0.0315 0.0181
9 11 12 -0.1662 0.0645
9 11 13 0.0940 -0.2430
9 11 14 0.0438 -0.2832
9 12 0 -0.2890 -0.0283
9 12 1 0.3369 -0.0740
9 12 2 -0.2711 -0.0595
9 12 3 0.3390 0.0004
9 12 4 -0.4447 -0.0743
9 12 5 -0.1997 0.0233
9 12 6 -0.0523 -0.1510
9 12 7 -0.0974 0.1600
9 12 8 -0.0321 -0.1094
9 12 9 0.0904 0.1199
9 12 10 -0.0492 -0.1418
9 12 11 0.0166 0.0086
9 12 12 -0.0223 0.0276
9 12 13 -0.0053 0.1656
9 13 0 -0.3678 0.0088
9 13 1 -0.0038 0.0657
9 13 2 -0.1522 0.1502
9 13 3 0.2284 -0.0854
9 13 4 0.0740 0.0765
9 13 5 0.1547 -0.0024
9 13 6 0.2765 -0.1721
9 13 7 -0.0315 0.0614
9 13 8 0.0801 -0.1979
9 13 9 -0.2693 -0.1257
9 13 10 0.0487 -0.0620
9 13 11 0.0907 -0.0475
9 13 12 -0.1193 0.0199
9 14 0 -0.1439 -0.0645
9 14 1 0.3249 -0.1493
9 14 2 0.0704 0.1157
9 14 3 0.3120 -0.2305
9 14 4 -0.4279 0.1488
9 14 5 -0.0146 -0.0482
9 14 6 -0.1803 -0.0879
9 14 7 -0.1973 0.0117
9 14 8 -0.0891 -0.0955
9 14 9 0.2373 0.1179
9 14 10 -0.0021 -0.1150
9 15 0 -0.1422 -0.0649
9 15 1 -0.1538 -0.0062
9 15 2 -0.1004 0.1615
9 15 3 0.2854 -0.1690
9 15 4 -0.0345 -0.0936
9 15 5 0.0378 0.0043
9 15 6 0.1929 -0.3531
9 15 7 0.2067 0.1229
9 15 8 0.3348 -0.2536
9 16 0 -0.1358 -0.0713
9 16 1 -0.0651 -0.1525
9 16 2 0.1912 0.1833
9 16 3 0.1276 -0.2278
9 16 4 -0.1258 0.1485
9 16 5 0.1215 0.0913
10 0 0 0.3453 -0.1382
10 0 2 1.9206 -0.4962
10 0 4 2.1018 -0.4892
10 0 6 0.5360 -0.2398
10 0 8 0.0893 0.1707
10 0 10 -0.2969 0.4854
10 0 12 -0.6347 0.6266
10 0 14 -1.1005 0.4497
10 0 16 0.0846 0.1284
10 0 18 0.4339 -0.2327
10 1 0 -0.4790 0.6431
10 1 1 -0.6805 0.1345
10 1 2 -0.1939 0.3772
10 1 3 -1.7478 0.2781
10 1 4 -0.4559 0.0074
10 1 5 -1.1561 0.1925
10 1 6 0.1808 -0.2126
10 1 7 0.2024 0.0408
10 1 8 0.3426 -0.3854
10 1 9 0.1410 -0.1178
10 1 10 -0.0958 -0.4162
10 1 11 0.4160 -0.2402
10 1 12 -0.3682 -0.3676
10 1 13 0.7953 -0.2645
10 1 14 -0.3771 -0.0054
10 1 15 0.6610 -0.1103
10 1 16 0.0319 0.0123
10 1 17 -0.2868 0.0771
10 1 18 0.0615 0.4580
10 1 19 -0.1321 0.2792
10 2 0 0.2053 -0.1071
10 2 1 0.8797 -0.2704
10 2 2 1.5045 -0.3355
10 2 3 0.7788 -0.0748
10 2 4 1.3586 -0.2716
10 2 5 0.2849 0.1585
10 2 6 0.6164 -0.1163
10 2 7 -0.7253 0.4080
10 2 8 0.0436 0.0091
10 2 9 -0.6690 0.3786
10 2 10 -0.2764 0.1425
10 2 11 0.0845 0.4019
10 2 12 -0.5504 0.2292
10 2 13 0.2247 0.1827
10 2 14 -0.7983 0.1467
10 2 15 -0.0403 0.0142
10 2 16 0.3624 0.1704
10 2 17 -0.3217 -0.2255
10 2 18 0.2366 -0.0965
10 3 0 -0.7412 0.2322
10 3 1 -0.9693 -0.0547
10 3 2 -0.8784 0.1711
10 3 3 -0.7962 -0.1150
10 3 4 -0.5613 0.1325
10 3 5 -0.9390 -0.1647
10 3 6 0.7540 -0.0210
10 3 7 -0.0664 -0.1502
10 3 8 0.9454 -0.0809
10 3 9 0.0811 -0.0957
10 3 10 -0.0048 -0.1654
10 3 11 0.2727 -0.0250
10 3 12 -0.6706 -0.1866
10 3 13 0.5876 -0.1107
10 3 14 -0.5812 -0.0979
10 3 15 0.0471 -0.0468
10 3 16 -0.1128 -0.0679
10 3 17 -0.2146 -0.1649
10 3 18 0.0953 0.1397
10 4 0 0.1518 0.0011
10 4 1 1.3973 -0.0949
10 4 2 0.7551 0.0740
10 4 3 1.4265 -0.0475
10 4 4 0.2755 0.1090
10 4 5 -0.1315 0.0569
10 4 6 0.3795 0.0099
10 4 7 -0.7938 0.2492
10 4 8 -0.0080 -0.1239
10 4 9 -0.7407 0.2331
10 4 10 -0.2178 -0.2273
10 4 11 0.2263 0.1883
10 4 12 -0.2924 -0.2452
10 4 13 0.1549 0.0740
10 4 14 -0.3315 -0.1300
10 4 15 -0.0597 -0.0941
10 4 16 0.6213 0.1034
10 4 17 -0.0683 -0.1961
10 4 18 0.0050 0.0469
10 5 0 -0.3691 -0.0811
10 5 1 -0.5605 -0.0944
10 5 2 -1.6746 -0.0924
10 5 3 -0.3121 -0.1596
10 5 4 -0.2259 -0.1368
10 5 5 -0.3247 -0.0897
10 5 6 1.1774 -0.1987
10 5 7 -0.0227 -0.1412
10 5 8 1.1192 -0.0760
10 5 9 -0.0537 -0.0403
10 5 10 0.2542 -0.0523
10 5 11 -0.0069 0.0600
10 5 12 -0.4519 0.0713
10 5 13 0.2055 0.0483
10 5 14 -0.1887 -0.0132
10 5 15 -0.1751 -0.0869
10 5 16 -0.4741 0.0190
10 5 17 -0.0518 -0.1141
10 5 18 0.0378 -0.0558
10 6 0 0.1026 0.1032
10 6 1 1.4284 0.0397
10 6 2 0.2127 0.1919
10 6 3 1.4764 0.0972
10 6 4 0.0850 0.1581
10 6 5 -0.4618 -0.0012
10 6 6 -0.0249 0.1094
10 6 7 -0.8417 -0.0244
10 6 8 0.0079 0.0357
10 6 9 -0.5359 -0.0035
10 6 10 0.0014 -0.0487
10 6 11 0.1867 -0.0112
10 6 12 0.0671 -0.1593
10 6 13 0.0081 -0.0519
10 6 14 -0.1608 -0.0835
10 6 15 0.0397 -0.0816
10 6 16 0.3727 0.0578
10 6 17 0.1795 -0.1684
10 7 0 -0.4379 -0.1218
10 7 1 0.2127 0.0146
10 7 2 -1.7390 -0.1823
10 7 3 -0.3157 0.0980
10 7 4 -0.4717 -0.2704
10 7 5 -0.0243 0.0675
10 7 6 0.8965 -0.1269
10 7 7 0.2732 -0.0621
10 7 8 0.9471 -0.0100
10 7 9 -0.0125 -0.0314
10 7 10 0.3409 0.0138
10 7 11 -0.1180 0.0504
10 7 12 -0.1912 0.0411
10 7 13 -0.0472 0.0793
10 7 14 0.0465 0.0228
10 7 15 0.0995 -0.1215
10 7 16 -0.5517 -0.1109
10 7 17 0.0878 -0.0124
10 8 0 -0.3137 0.0933
10 8 1 0.9897 0.1167
10 8 2 -0.1072 -0.0152
10 8 3 0.9286 0.1748
10 8 4 0.2279 -0.0312
10 8 5 -0.1553 -0.0788
10 8 6 0.2592 0.0213
10 8 7 -0.7312 -0.1803
10 8 8 0.0435 0.0619
10 8 9 -0.3948 -0.1098
10 8 10 0.1861 0.1135
10 8 11 0.0593 0.0241
10 8 12 0.1857 0.1638
10 8 13 -0.0090 0.0193
10 8 14 -0.2482 0.0768
10 8 15 0.2256 0.1456
10 8 16 0.0525 0.0948
10 9 0 -0.6030 0.0152
10 9 1 0.5116 -0.0070
10 9 2 -1.0958 -0.0305
10 9 3 -0.0421 0.1226
10 9 4 -0.4692 -0.0095
10 9 5 -0.1748 -0.0130
10 9 6 0.1846 0.1388
10 9 7 0.1491 0.0509
10 9 8 0.5074 0.1920
10 9 9 0.1103 0.0379
10 9 10 0.1504 0.0949
10 9 11 -0.0534 0.1757
10 9 12 -0.1691 0.0016
10 9 13 -0.0573 0.0304
10 9 14 -0.0130 -0.0428
10 9 15 0.1679 0.1068
10 10 0 -0.5741 0.0168
10 10 1 0.4670 -0.0011
10 10 2 -0.2965 -0.0948
10 10 3 0.3395 0.0768
10 10 4 -0.1607 -0.1288
10 10 5 0.0186 0.0468
10 10 6 0.4943 -0.1391
10 10 7 -0.2068 0.0791
10 10 8 0.0631 -0.0890
10 10 9 -0.2385 0.0740
10 10 10 0.0141 0.0007
10 10 11 0.0021 0.0831
10 10 12 0.0200 0.3010
10 10 13 -0.0784 0.0827
10 10 14 -0.3540 0.0214
10 11 0 -0.5394 0.0673
10 11 1 0.2682 -0.0267
10 11 2 -0.5144 0.1261
10 11 3 0.1898 0.0505
10 11 4 0.0335 0.1966
10 11 5 -0.1033 0.0134
10 11 6 -0.0551 0.1110
10 11 7 -0.2509 0.1161
10 11 8 -0.0108 0.1411
10 11 9 -0.0286 0.0447
10 11 10 -0.0763 0.0311
10 11 11 -0.1021 0.1118
10 11 12 -0.2483 0.0130
10 11 13 -0.0249 -0.0367
10 12 0 -0.2861 -0.0360
10 12 1 0.2575 -0.1952
10 12 2 -0.2246 0.0846
10 12 3 0.1052 -0.1007
10 12 4 -0.6598 -0.0500
10 12 5 -0.1876 0.0675
10 12 6 -0.0322 -0.1811
10 12 7 -0.0186 0.2166
10 12 8 -0.0013 -0.1405
10 12 9 -0.0217 0.1225
10 12 10 -0.2469 -0.1097
10 12 11 0.0388 -0.0513
10 12 12 -0.0760 0.1682
10 13 0 -0.5624 -0.0237
10 13 1 -0.1609 -0.0113
10 13 2 -0.3806 0.1158
10 13 3 0.1653 -0.0643
10 13 4 0.0782 0.0471
10 13 5 0.0810 0.0625
10 13 6 0.1885 -0.1597
10 13 7 -0.1467 0.1040
10 13 8 -0.1230 -0.2096
10 13 9 -0.1462 -0.0274
10 13 10 -0.0156 -0.1315
10 14 0 -0.0241 -0.0377
10 14 1 0.1484 -0.3206
10 14 2 0.0513 0.2034
10 14 3 0.0917 -0.2595
10 14 4 -0.4883 0.0810
10 14 5 -0.1806 -0.0324
10 14 6 -0.2493 -0.1314
10 14 7 -0.2064 0.0617
10 14 8 -0.0035 -0.0714
10 14 9 0.0699 0.0052
10 15 0 -0.3632 -0.0267
10 15 1 -0.3297 -0.0855
10 15 2 -0.2704 0.1402
10 15 3 0.2411 -0.1913
10 15 4 -0.0816 -0.1009
10 15 5 0.0400 -0.0191
10 15 6 0.1264 -0.2760
10 16 0 0.0409 -0.0100
10 16 1 -0.1203 -0.2491
10 16 2 0.1536 0.1412
11 0 0 -0.3147 0.0241
11 0 2 0.7460 -0.3129
11 0 4 1.6318 -0.4298
11 0 6 0.5843 -0.2864
11 0 8 0.4906 0.0416
11 0 10 0.1681 0.3612
11 0 12 -0.3392 0.5487
11 0 14 -1.1932 0.4720
11 0 16 -0.0353 0.1366
11 0 18 0.0888 -0.1570
11 1 0 -0.5820 0.6079
11 1 1 -0.3877 0.1185
11 1 2 -0.2352 0.4210
11 1 3 -1.1163 0.2772
11 1 4 -0.3917 0.1040
11 1 5 -1.0808 0.1609
11 1 6 0.0313 -0.1306
11 1 7 -0.1023 0.0382
11 1 8 0.3107 -0.3029
11 1 9 -0.0208 -0.1224
11 1 10 -0.0381 -0.3067
11 1 11 0.3842 -0.2118
11 1 12 -0.2868 -0.2868
11 1 13 0.9738 -0.1955
11 1 14 -0.2756 0.0311
11 1 15 0.4537 -0.0631
11 1 16 0.0467 -0.0598
11 1 17 -0.4042 0.0689
11 1 18 0.0172 0.5759
11 2 0 -0.3008 0.0015
11 2 1 0.8167 -0.2994
11 2 2 0.6461 -0.2185
11 2 3 0.5526 -0.1161
11 2 4 1.0072 -0.1858
11 2 5 0.1435 0.0809
11 2 6 0.5179 -0.1346
11 2 7 -0.5709 0.3888
11 2 8 0.3370 -0.0534
11 2 9 -0.6070 0.3967
11 2 10 0.0180 0.0708
11 2 11 0.1393 0.4462
11 2 12 -0.3906 0.2093
11 2 13 0.3421 0.1981
11 2 14 -0.9124 0.0790
11 2 15 0.0068 0.1471
11 2 16 0.1754 0.1829
11 2 17 -0.2347 -0.1765
11 3 0 -0.8885 0.1561
11 3 1 -0.7359 -0.0056
11 3 2 -0.9397 0.1771
11 3 3 -0.4593 -0.0314
11 3 4 -0.5366 0.1914
11 3 5 -0.8647 -0.1001
11 3 6 0.3645 -0.0175
11 3 7 -0.3788 -0.1030
11 3 8 0.8306 -0.0734
11 3 9 -0.1398 -0.1337
11 3 10 0.0769 -0.1389
11 3 11 0.2485 -0.0381
11 3 12 -0.4134 -0.1719
11 3 13 0.7287 -0.0821
11 3 14 -0.3028 -0.0119
11 3 15 -0.1071 -0.0262
11 3 16 0.0080 -0.0083
11 3 17 -0.3424 -0.2382
11 4 0 -0.1499 0.0004
11 4 1 1.2681 -0.1290
11 4 2 0.5326 0.1361
11 4 3 1.1709 -0.0798
11 4 4 0.1476 0.1486
11 4 5 -0.2263 0.0644
11 4 6 0.1593 0.0666
11 4 7 -0.7103 0.1922
11 4 8 0.0749 -0.0874
11 4 9 -0.6484 0.1827
11 4 10 -0.1014 -0.2223
11 4 11 0.3425 0.1305
11 4 12 -0.2584 -0.2405
11 4 13 0.3154 0.1168
11 4 14 -0.4035 -0.1840
11 4 15 0.1029 -0.0030
11 4 16 0.4257 0.0903
11 4 17 -0.0359 -0.1037
11 5 0 -0.3325 -0.1618
11 5 1 -0.3352 -0.0746
11 5 2 -1.6157 -0.1048
11 5 3 -0.1907 -0.0811
11 5 4 -0.3679 -0.0941
11 5 5 -0.3313 0.0058
11 5 6 0.7090 -0.2057
11 5 7 -0.2264 -0.0874
11 5 8 0.8970 -0.1457
11 5 9 -0.1896 -0.0841
11 5 10 0.2582 -0.1340
11 5 11 -0.0110 0.0135
11 5 12 -0.1617 0.0151
11 5 13 0.3808 0.0075
11 5 14 0.1349 0.0840
11 5 15 -0.2938 -0.1246
11 5 16 -0.2287 0.1705
11 5 17 -0.1905 -0.1298
11 6 0 -0.0538 0.0660
11 6 1 1.2766 -0.0313
11 6 2 0.3833 0.1937
11 6 3 1.3958 0.1413
11 6 4 0.1190 0.1395
11 6 5 -0.4297 0.0622
11 6 6 -0.2114 0.1907
11 6 7 -0.8247 -0.0674
11 6 8 -0.0874 0.0646
11 6 9 -0.5567 -0.0844
11 6 10 0.0532 -0.0567
11 6 11 0.3508 -0.1049
11 6 12 0.1170 -0.2526
11 6 13 0.1190 -0.0212
11 6 14 -0.1973 -0.1210
11 6 15 0.2617 0.0572
11 6 16 0.2592 0.0212
11 7 0 -0.2440 -0.1313
11 7 1 0.4305 -0.0111
11 7 2 -1.4859 -0.1885
11 7 3 -0.1901 0.0909
11 7 4 -0.5966 -0.2115
11 7 5 -0.1673 0.0892
11 7 6 0.5155 -0.1033
11 7 7 0.1898 -0.0422
11 7 8 0.7365 -0.0788
11 7 9 -0.0823 -0.0937
11 7 10 0.3481 -0.0783
11 7 11 -0.1015 -0.0704
11 7 12 -0.0166 -0.0022
11 7 13 0.1274 0.0096
11 7 14 0.3075 0.1151
11 7 15 -0.0337 -0.1978
11 7 16 -0.2777 0.0016
11 8 0 -0.2949 0.0780
11 8 1 1.0439 0.0811
11 8 2 0.0872 -0.0650
11 8 3 0.9745 0.2345
11 8 4 0.3130 -0.0322
11 8 5 0.0206 -0.0330
11 8 6 0.0926 0.0604
11 8 7 -0.6890 -0.1991
11 8 8 -0.0556 0.0430
11 8 9 -0.4868 -0.1715
11 8 10 0.1585 -0.0016
11 8 11 0.2596 -0.0046
11 8 12 0.3049 -0.0379
11 8 13 0.0622 0.0169
11 8 14 -0.2563 -0.0456
11 8 15 0.3818 0.2565
11 9 0 -0.3759 0.0150
11 9 1 0.5657 -0.0333
11 9 2 -0.7433 0.0105
11 9 3 0.1553 0.0417
11 9 4 -0.3986 0.0266
11 9 5 -0.3406 -0.0182
11 9 6 0.0032 0.1196
11 9 7 0.0846 0.0807
11 9 8 0.4917 0.1276
11 9 9 0.0745 0.0015
11 9 10 0.2129 0.0471
11 9 11 0.0188 0.0003
11 9 12 -0.0605 -0.0280
11 9 13 0.0755 -0.0331
11 9 14 0.1314 0.0385
11 10 0 -0.4833 0.0461
11 10 1 0.8079 0.0061
11 10 2 -0.0964 -0.0460
11 10 3 0.4189 0.0451
11 10 4 -0.1155 -0.0509
11 10 5 0.2783 0.0359
11 10 6 0.4342 -0.0899
11 10 7 -0.1247 0.0186
11 10 8 0.0307 -0.0880
11 10 9 -0.2152 0.0598
11 10 10 -0.0409 -0.1442
11 10 11 0.2021 0.1145
11 10 12 0.1811 0.1133
11 10 13 -0.0320 0.1014
11 11 0 -0.2759 0.0829
11 11 1 0.1847 -0.0852
11 11 2 -0.2679 0.2212
11 11 3 0.4358 0.0453
11 11 4 0.2110 0.1555
11 11 5 -0.1486 0.1174
11 11 6 -0.0689 0.0130
11 11 7 -0.3438 0.2494
11 11 8 0.0842 0.0891
11 11 9 0.0726 0.1110
11 11 10 -0.0066 0.0595
11 11 11 -0.0110 -0.0028
11 11 12 -0.1444 0.0228
11 12 0 -0.2023 0.0641
11 12 1 0.5884 -0.2058
11 12 2 0.0090 0.2674
11 12 3 0.1972 -0.1282
11 12 4 -0.5768 0.0538
11 12 5 -0.1106 0.0404
11 12 6 0.0522 -0.0515
11 12 7 0.1135 0.1678
11 12 8 -0.0055 -0.0740
11 12 9 0.0330 0.1479
11 12 10 -0.2385 -0.1365
11 12 11 0.1353 0.0260
11 13 0 -0.3059 0.1189
11 13 1 -0.1819 -0.1009
11 13 2 -0.3032 0.1995
11 13 3 0.3698 0.0586
11 13 4 0.1936 0.0030
11 13 5 0.1432 0.2453
11 13 6 0.1859 -0.2374
11 13 7 -0.2449 0.2439
11 13 8 -0.1688 -0.1970
11 13 9 0.0639 0.0653
11 14 0 0.1370 0.0650
11 14 1 0.3364 -0.3183
11 14 2 0.1780 0.3242
11 14 3 0.1102 -0.1766
11 14 4 -0.3029 0.1163
11 14 5 -0.3240 -0.0800
11 14 6 -0.2414 -0.0570
11 14 7 -0.0744 0.0790
11 15 0 -0.2251 0.1480
11 15 1 -0.2983 -0.1521
11 15 2 -0.2143 0.1670
11 15 3 0.3022 -0.1039
11 15 4 -0.0295 -0.0997
12 0 0 -0.1171 0.0601
12 0 2 0.1480 -0.2320
12 0 4 1.0551 -0.3817
12 0 6 0.3867 -0.2987
12 0 8 0.6560 -0.0741
12 0 10 0.3568 0.2077
12 0 12 -0.2519 0.4015
12 0 14 -1.0343 0.4271
12 0 16 0.1664 0.0748
12 1 0 -0.5174 0.5487
12 1 1 -0.1246 -0.0204
12 1 2 -0.2171 0.3763
12 1 3 -0.7148 0.1814
12 1 4 -0.2732 0.1863
12 1 5 -0.6591 0.1320
12 1 6 0.0355 -0.0546
12 1 7 -0.3147 0.0733
12 1 8 0.3400 -0.2468
12 1 9 -0.3500 -0.0984
12 1 10 -0.0097 -0.2538
12 1 11 -0.0094 -0.2218
12 1 12 -0.3187 -0.1892
12 1 13 1.0799 -0.1777
12 1 14 -0.2427 0.0465
12 1 15 0.4898 -0.0530
12 1 16 0.0225 -0.1394
12 1 17 -0.1146 0.0874
12 2 0 -0.1939 -0.0087
12 2 1 0.8020 -0.3500
12 2 2 0.1505 -0.2238
12 2 3 0.6526 -0.2029
12 2 4 0.6321 -0.1568
12 2 5 0.2699 -0.0105
12 2 6 0.3408 -0.1217
12 2 7 -0.3901 0.3542
12 2 8 0.4949 -0.0273
12 2 9 -0.5701 0.4001
12 2 10 0.0790 0.0499
12 2 11 0.0463 0.4549
12 2 12 -0.4233 0.1656
12 2 13 0.2420 0.1257
12 2 14 -0.8253 -0.0206
12 2 15 -0.0815 0.2008
12 2 16 0.2743 0.2011
12 3 0 -0.7196 0.1318
12 3 1 -0.5624 -0.0710
12 3 2 -0.8576 0.1225
12 3 3 -0.2608 -0.0751
12 3 4 -0.3753 0.1577
12 3 5 -0.4839 -0.0714
12 3 6 0.3045 -0.0201
12 3 7 -0.4771 0.0010
12 3 8 0.8223 -0.0613
12 3 9 -0.4119 -0.0672
12 3 10 0.0236 -0.0957
12 3 11 -0.0555 -0.0475
12 3 12 -0.5110 -0.1903
12 3 13 0.7496 -0.0378
12 3 14 -0.3144 -0.0338
12 3 15 0.0091 -0.0047
12 3 16 0.0016 -0.0933
12 4 0 -0.2945 -0.0468
12 4 1 1.1393 -0.1623
12 4 2 0.2503 0.0691
12 4 3 1.2152 -0.1824
12 4 4 0.1316 0.1035
12 4 5 0.0339 0.0094
12 4 6 0.1543 0.0982
12 4 7 -0.5208 0.1556
12 4 8 0.2356 0.0229
12 4 9 -0.6118 0.2085
12 4 10 -0.1321 -0.1218
12 4 11 0.1662 0.1122
12 4 12 -0.3990 -0.1742
12 4 13 0.1186 0.0181
12 4 14 -0.3460 -0.2200
12 4 15 -0.0088 -0.1203
12 4 16 0.4546 0.1012
12 5 0 -0.1850 -0.1344
12 5 1 -0.2874 -0.1012
12 5 2 -1.4861 -0.1569
12 5 3 -0.1039 -0.0827
12 5 4 -0.3218 -0.1615
12 5 5 -0.0706 -0.0152
12 5 6 0.5723 -0.1980
12 5 7 -0.1510 -0.0200
12 5 8 0.8462 -0.1233
12 5 9 -0.2831 -0.0273
12 5 10 0.0738 -0.0845
12 5 11 -0.1859 0.0661
12 5 12 -0.2775 -0.0942
12 5 13 0.4249 0.0377
12 5 14 -0.0084 -0.0195
12 5 15 -0.1528 -0.1071
12 6 0 -0.3552 0.0240
12 6 1 0.9604 -0.0414
12 6 2 0.2384 0.1244
12 6 3 1.3044 0.0849
12 6 4 0.2616 0.0566
12 6 5 -0.1403 0.0649
12 6 6 -0.0676 0.1885
12 6 7 -0.5940 -0.0263
12 6 8 0.0418 0.1167
12 6 9 -0.5746 -0.0015
12 6 10 0.0051 0.0732
12 6 11 0.2182 -0.1063
12 6 12 -0.0171 -0.1675
12 6 13 -0.1138 -0.1406
12 6 14 -0.1292 -0.0661
12 6 15 0.1663 -0.0730
12 7 0 -0.2806 -0.0633
12 7 1 0.3239 -0.0015
12 7 2 -1.3941 -0.2174
12 7 3 -0.1326 0.0573
12 7 4 -0.6060 -0.2027
12 7 5 -0.0455 -0.0197
12 7 6 0.3927 -0.0543
12 7 7 0.2830 -0.0661
12 7 8 0.7205 -0.0059
12 7 9 -0.0661 -0.0468
12 7 10 0.1694 -0.0192
12 7 11 -0.2371 0.0374
12 7 12 -0.1286 -0.0709
12 7 13 0.2175 0.1039
12 7 14 0.1036 -0.0207
12 8 0 -0.4772 0.0238
12 8 1 0.6952 0.0857
12 8 2 -0.0541 -0.0831
12 8 3 0.7913 0.1881
12 8 4 0.3782 -0.0816
12 8 5 0.2489 -0.0079
12 8 6 0.1430 -0.0033
12 8 7 -0.4476 -0.1100
12 8 8 0.0467 0.0276
12 8 9 -0.5334 -0.0872
12 8 10 0.0269 0.1056
12 8 11 0.2172 0.0299
12 8 12 0.2222 0.0389
12 8 13 -0.1050 -0.0997
12 8 14 -0.1795 -0.0091
12 9 0 -0.6060 -0.0164
12 9 1 0.2527 -0.0304
12 9 2 -0.7545 0.0169
12 9 3 0.1722 -0.0635
12 9 4 -0.4314 0.0489
12 9 5 -0.3117 -0.1306
12 9 6 0.0143 0.1403
12 9 7 0.0877 0.0155
12 9 8 0.5321 0.1424
12 9 9 0.0925 0.0972
12 9 10 0.1345 0.0599
12 9 11 -0.1021 0.1145
12 9 12 -0.1188 -0.0903
12 9 13 0.1428 0.1327
12 10 0 -0.4888 0.0129
12 10 1 0.5831 -0.0760
12 10 2 -0.2105 0.0311
12 10 3 0.2746 -0.0492
12 10 4 -0.1351 -0.0654
12 10 5 0.4421 0.0436
12 10 6 0.4498 -0.1795
12 10 7 0.0110 0.0351
12 10 8 0.0960 -0.1038
12 10 9 -0.1967 0.0614
12 10 10 -0.1911 -0.0468
12 10 11 0.2069 0.1172
12 10 12 0.1173 0.1904
12 11 0 -0.4956 -0.0027
12 11 1 -0.1794 -0.2066
12 11 2 -0.4304 0.2395
12 11 3 0.4721 -0.0470
12 11 4 0.1755 0.1208
12 11 5 -0.1411 0.0636
12 11 6 0.0080 -0.0115
12 11 7 -0.3322 0.2457
12 11 8 0.1171 0.0224
12 11 9 0.1187 0.2561
12 11 10 -0.0274 0.0346
12 11 11 -0.0930 0.1229
12 12 0 -0.1700 0.1140
12 12 1 0.4142 -0.3535
12 12 2 -0.0730 0.3366
12 12 3 0.1512 -0.1485
12 12 4 -0.5214 -0.0061
12 12 5 -0.0979 0.1025
12 12 6 0.2029 -0.1038
12 12 7 0.1834 0.1625
12 12 8 0.0015 -0.0452
12 12 9 0.0511 0.0900
12 13 0 -0.4360 0.1638
12 13 1 -0.3739 -0.3096
12 13 2 -0.5378 0.1932
12 13 3 0.3569 0.0258
12 13 4 0.2125 0.0369
12 13 5 0.1886 0.2245
12 13 6 0.1680 -0.2057
12 13 7 -0.2327 0.2588
12 14 0 0.1384 0.1209
12 14 1 0.1773 -0.3764
12 14 2 0.0160 0.2593
12 14 3 0.0747 -0.0480
12 14 4 -0.1777 -0.0202
12 14 5 -0.4566 0.0179
12 15 0 -0.3981 0.2431
13 0 0 0.1571 0.2318
13 0 2 0.1891 -0.0849
13 0 4 0.4824 -0.3194
13 0 6 0.0692 -0.3223
13 0 8 0.7147 -0.1652
13 0 10 0.7034 0.0979
13 0 12 -0.1625 0.2921
13 0 14 -0.9490 0.3918
13 1 0 -0.4001 0.5835
13 1 1 0.0605 -0.0090
13 1 2 -0.2894 0.3855
13 1 3 -0.4606 0.1392
13 1 4 -0.2949 0.2568
13 1 5 -0.1464 0.0819
13 1 6 0.0104 -0.0152
13 1 7 -0.4181 0.0591
13 1 8 0.3879 -0.1894
13 1 9 -0.4150 -0.0609
13 1 10 0.1181 -0.1866
13 1 11 -0.2335 -0.1738
13 1 12 -0.2439 -0.0291
13 1 13 1.0041 -0.1060
13 1 14 -0.1416 0.0698
13 1 15 0.2306 -0.0323
13 2 0 0.0342 0.1102
13 2 1 0.5424 -0.2879
13 2 2 0.1146 -0.1048
13 2 3 0.6612 -0.2115
13 2 4 0.2147 -0.1113
13 2 5 0.2789 -0.0780
13 2 6 0.0324 -0.1527
13 2 7 -0.3029 0.2805
13 2 8 0.5824 -0.0407
13 2 9 -0.4631 0.3849
13 2 10 0.3404 0.0799
13 2 11 0.1227 0.4980
13 2 12 -0.3857 0.1867
13 2 13 0.2564 0.0960
13 2 14 -0.8272 -0.0547
13 2 15 -0.1225 0.2935
13 3 0 -0.4593 0.1803
13 3 1 -0.2931 0.0107
13 3 2 -0.9132 0.1682
13 3 3 -0.2040 -0.0430
13 3 4 -0.5263 0.1658
13 3 5 -0.1964 -0.0649
13 3 6 0.1060 -0.0265
13 3 7 -0.5708 0.0040
13 3 8 0.7872 -0.1118
13 3 9 -0.4393 -0.0240
13 3 10 0.1558 -0.0706
13 3 11 -0.1517 -0.0409
13 3 12 -0.4052 -0.1129
13 3 13 0.6227 0.0678
13 3 14 -0.2128 0.0659
13 3 15 -0.1225 -0.0019
13 4 0 -0.1716 0.0119
13 4 1 0.8227 -0.1317
13 4 2 0.1085 0.0812
13 4 3 1.0923 -0.1482
13 4 4 -0.0468 0.1053
13 4 5 0.0886 -0.0148
13 4 6 -0.0626 0.0666
13 4 7 -0.5136 0.0619
13 4 8 0.3541 0.0196
13 4 9 -0.5053 0.1430
13 4 10 0.0424 -0.0769
13 4 11 0.1878 0.1639
13 4 12 -0.4176 -0.1016
13 4 13 0.1480 0.0512
13 4 14 -0.4288 -0.2249
13 4 15 -0.0720 -0.0658
13 5 0 0.0805 -0.1160
13 5 1 -0.0286 -0.0345
13 5 2 -1.3254 -0.1023
13 5 3 -0.1185 -0.0086
13 5 4 -0.5173 -0.1488
13 5 5 -0.0599 -0.0489
13 5 6 0.2010 -0.1942
13 5 7 -0.2430 -0.0462
13 5 8 0.7352 -0.2260
13 5 9 -0.2318 -0.0889
13 5 10 0.0796 -0.0741
13 5 11 -0.1474 0.0100
13 5 12 -0.1199 -0.0716
13 5 13 0.3398 0.0290
13 5 14 -0.0238 0.0996
13 6 0 -0.2716 0.0071
13 6 1 0.7736 0.0037
13 6 2 0.1202 0.0596
13 6 3 1.0808 0.1182
13 6 4 0.1399 0.0702
13 6 5 -0.0858 0.0814
13 6 6 -0.1813 0.1759
13 6 7 -0.5911 -0.0806
13 6 8 0.1279 0.0382
13 6 9 -0.4892 -0.0548
13 6 10 0.1323 0.0028
13 6 11 0.2560 -0.0434
13 6 12 -0.0785 -0.1874
13 6 13 -0.0170 -0.0567
13 6 14 -0.2137 -0.0309
13 7 0 -0.0131 -0.0703
13 7 1 0.3999 0.0277
13 7 2 -1.0813 -0.1612
13 7 3 -0.1277 0.0981
13 7 4 -0.7118 -0.1250
13 7 5 -0.1188 -0.0590
13 7 6 0.0199 -0.0629
13 7 7 0.1147 -0.1106
13 7 8 0.6279 -0.0907
13 7 9 0.0358 -0.1772
13 7 10 0.1241 -0.0225
13 7 11 -0.2157 -0.0674
13 7 12 0.0578 0.0022
13 7 13 0.2085 0.0679
13 8 0 -0.2792 -0.0641
13 8 1 0.6920 0.1351
13 8 2 -0.0827 -0.0791
13 8 3 0.6440 0.1480
13 8 4 0.2071 -0.0000
13 8 5 0.1924 -0.0175
13 8 6 -0.0165 0.0399
13 8 7 -0.4290 -0.1332
13 8 8 0.0839 -0.0855
13 8 9 -0.4854 -0.1189
13 8 10 0.0711 -0.0351
13 8 11 0.2749 0.0993
13 8 12 0.1296 -0.0747
13 9 0 -0.3094 -0.0823
13 9 1 0.1232 -0.0383
13 9 2 -0.5191 0.0532
13 9 3 0.1745 -0.0773
13 9 4 -0.5702 0.0683
13 9 5 -0.3479 -0.0837
13 9 6 -0.1786 0.0690
13 9 7 -0.1043 -0.0176
13 9 8 0.4442 0.0307
13 9 9 0.1820 0.0022
13 9 10 0.1208 0.0301
13 9 11 -0.1279 -0.0277
13 10 0 -0.1431 -0.0114
13 10 1 0.6762 -0.1335
13 10 2 -0.1664 0.1574
13 10 3 0.2608 -0.1710
13 10 4 -0.2130 0.0505
13 10 5 0.2991 -0.0489
13 10 6 0.2996 -0.1366
13 10 7 -0.0420 -0.0195
13 10 8 0.1204 -0.2175
13 10 9 -0.1771 0.0065
13 10 10 -0.1543 -0.1936
13 11 0 -0.1390 -0.0090
13 11 1 -0.2644 -0.2901
13 11 2 -0.4246 0.2354
13 11 3 0.5306 -0.0577
13 11 4 -0.0347 0.0043
13 11 5 -0.1819 0.1395
13 11 6 -0.0660 -0.1144
13 11 7 -0.3648 0.2270
13 11 8 0.0410 -0.0892
13 11 9 0.2048 0.1754
13 12 0 0.1770 0.2489
13 12 1 0.4990 -0.4315
13 12 2 -0.0133 0.4441
13 12 3 0.1751 -0.2166
13 12 4 -0.4177 0.0487
13 12 5 -0.2280 0.0522
13 12 6 0.2290 -0.1161
13 12 7 0.1146 0.1305
13 13 0 -0.0656 0.3311
13 13 1 -0.2294 -0.3795
13 13 2 -0.6415 0.1639
13 13 3 0.3758 0.0815
13 13 4 0.1210 -0.0447
13 13 5 0.1366 0.2625
13 14 0 0.3628 0.3003
13 14 1 0.2453 -0.3138
14 0 0 0.0211 0.2632
14 0 2 0.3774 0.0407
14 0 4 0.0441 -0.1668
14 0 6 -0.0417 -0.2793
14 0 8 0.5439 -0.2336
14 0 10 0.8037 -0.0282
14 0 12 -0.1405 0.1911
14 0 14 -0.6170 0.3641
14 1 0 -0.1491 0.5356
14 1 1 -0.1820 -0.0656
14 1 2 -0.3001 0.3677
14 1 3 -0.3706 0.1346
14 1 4 -0.2732 0.2906
14 1 5 0.4696 0.1297
14 1 6 0.0161 -0.0140
14 1 7 -0.3426 0.0933
14 1 8 0.4035 -0.2010
14 1 9 -0.4954 -0.0369
14 1 10 0.2095 -0.2385
14 1 11 -0.4429 -0.1484
14 1 12 -0.1688 0.0719
14 1 13 0.8863 -0.0362
14 1 14 -0.0265 0.0664
14 2 0 -0.1128 0.0818
14 2 1 0.2751 -0.2857
14 2 2 0.1966 -0.0223
14 2 3 0.7551 -0.2466
14 2 4 -0.0237 -0.0096
14 2 5 0.3891 -0.1103
14 2 6 -0.0283 -0.0582
14 2 7 -0.1824 0.1998
14 2 8 0.5023 -0.0069
14 2 9 -0.4057 0.2918
14 2 10 0.4162 0.1042
14 2 11 0.1248 0.4430
14 2 12 -0.3391 0.1709
14 2 13 0.2053 0.0187
14 2 14 -0.5652 -0.0174
14 3 0 -0.0533 0.1764
14 3 1 -0.2674 0.0159
14 3 2 -0.8270 0.1322
14 3 3 -0.1591 -0.0032
14 3 4 -0.5321 0.1358
14 3 5 0.2941 0.0330
14 3 6 0.0332 0.0151
14 3 7 -0.5060 0.0807
14 3 8 0.6843 -0.1239
14 3 9 -0.4948 0.0593
14 3 10 0.1926 -0.1233
14 3 11 -0.2590 -0.0517
14 3 12 -0.3751 -0.1193
14 3 13 0.5272 0.1514
14 3 14 -0.1147 0.0736
14 4 0 -0.3008 -0.0113
14 4 1 0.4354 -0.1996
14 4 2 0.0391 0.0235
14 4 3 1.0640 -0.1703
14 4 4 0.0029 0.1269
14 4 5 0.3608 -0.0242
14 4 6 -0.0327 0.1386
14 4 7 -0.4003 0.0851
14 4 8 0.3630 0.0917
14 4 9 -0.4501 0.0888
14 4 10 0.0498 -0.0046
14 4 11 0.0359 0.1422
14 4 12 -0.3674 -0.0595
14 4 13 0.0722 -0.0639
14 5 0 0.1932 -0.1302
14 5 1 0.1017 -0.0007
14 5 2 -1.0346 -0.1553
14 5 3 0.0111 0.0157
14 5 4 -0.4485 -0.1858
14 5 5 0.2384 -0.0588
14 5 6 0.1000 -0.0865
14 5 7 -0.2467 0.0144
14 5 8 0.6077 -0.2050
14 5 9 -0.2872 -0.0311
14 5 10 -0.0022 -0.1012
14 5 11 -0.1472 -0.0184
14 5 12 -0.1179 -0.1882
14 5 13 0.3336 -0.0226
14 6 0 -0.3246 -0.0242
14 6 1 0.4393 -0.0205
14 6 2 0.0777 -0.0956
14 6 3 0.9586 0.0515
14 6 4 0.2252 0.0511
14 6 5 0.2967 0.1027
14 6 6 -0.0635 0.2062
14 6 7 -0.4205 0.0219
14 6 8 0.1402 0.1009
14 6 9 -0.3626 -0.0597
14 6 10 0.1375 0.0401
14 6 11 0.0614 -0.0814
14 6 12 -0.0568 -0.1774
14 7 0 -0.0973 -0.1094
14 7 1 0.3254 0.0576
14 7 2 -0.7245 -0.1692
14 7 3 0.0517 0.0646
14 7 4 -0.4538 -0.0805
14 7 5 0.1237 -0.1404
14 7 6 0.0194 0.0373
14 7 7 0.0261 -0.0450
14 7 8 0.5912 -0.0541
14 7 9 0.0231 -0.0932
14 7 10 0.0193 -0.0636
14 7 11 -0.1855 -0.0357
14 7 12 0.0942 -0.0972
14 8 0 -0.1993 -0.1121
14 8 1 0.4586 0.1747
14 8 2 -0.0319 -0.1220
14 8 3 0.6896 0.0528
14 8 4 0.1918 -0.0059
14 8 5 0.4652 0.0165
14 8 6 0.0552 0.1148
14 8 7 -0.2173 -0.0140
14 8 8 0.0612 0.0132
14 8 9 -0.3467 -0.0946
14 8 10 0.1208 0.0593
14 8 11 0.1405 0.0596
14 9 0 -0.3352 -0.1354
14 9 1 -0.1360 -0.0356
14 9 2 -0.3101 0.0906
14 9 3 0.2436 -0.1503
14 9 4 -0.3548 0.1472
14 9 5 -0.1083 -0.1033
14 9 6 -0.0507 0.1239
14 9 7 -0.1798 0.0846
14 9 8 0.4215 0.0237
14 9 9 0.1919 0.1796
14 9 10 0.0853 -0.0209
14 10 0 0.0389 -0.0160
14 10 1 0.5143 -0.1382
14 10 2 -0.1311 0.2305
14 10 3 0.5018 -0.2061
14 10 4 -0.1429 0.0526
14 10 5 0.4005 -0.0396
14 10 6 0.2881 -0.0594
14 10 7 0.0604 0.0605
14 10 8 0.0938 -0.1021
14 11 0 -0.0252 0.0152
14 11 1 -0.4199 -0.3724
14 11 2 -0.3742 0.2844
14 11 3 0.5363 -0.1719
14 11 4 -0.0002 0.0354
14 11 5 -0.0540 0.1389
14 11 6 0.0502 -0.0850
14 11 7 -0.3158 0.3196
14 12 0 0.2906 0.2817
14 12 1 0.4498 -0.4290
14 12 2 -0.0365 0.4205
14 12 3 0.4113 -0.1399
14 12 4 -0.1956 0.0049
14 12 5 -0.1110 0.1153
14 13 0 0.1405 0.4296
14 13 1 -0.1635 -0.4864
14 13 2 -0.5718 0.2130
15 0 0 0.1432 0.2443
15 0 2 0.6482 0.0501
15 0 4 -0.6062 -0.0805
15 0 6 -0.2688 -0.2152
15 0 8 0.3140 -0.2029
15 0 10 0.9218 -0.0969
15 0 12 -0.0411 0.0762
15 1 0 0.1413 0.5281
15 1 1 -0.3252 -0.1371
15 1 2 -0.3101 0.4008
15 1 3 -0.5160 0.0352
15 1 4 -0.2938 0.2810
15 1 5 0.5465 0.1063
15 1 6 -0.0455 -0.0242
15 1 7 -0.2751 0.1286
15 1 8 0.3503 -0.1572
15 1 9 -0.3611 0.0312
15 1 10 0.2637 -0.2749
15 1 11 -0.3332 -0.0935
15 1 12 -0.0709 0.1078
15 1 13 0.7126 -0.0307
15 2 0 -0.0400 0.0879
15 2 1 0.0304 -0.2058
15 2 2 0.3157 0.0069
15 2 3 0.6704 -0.2502
15 2 4 -0.5314 -0.0341
15 2 5 0.3481 -0.1216
15 2 6 -0.1920 -0.0154
15 2 7 -0.1253 0.1414
15 2 8 0.4034 0.0362
15 2 9 -0.3524 0.2424
15 2 10 0.5720 0.1725
15 2 11 0.1364 0.4036
15 2 12 -0.1998 0.1521
15 3 0 0.4044 0.2714
15 3 1 -0.1999 0.0551
15 3 2 -0.7627 0.1931
15 3 3 -0.3983 -0.0104
15 3 4 -0.6749 0.1124
15 3 5 0.3459 0.0208
15 3 6 -0.1761 0.0218
15 3 7 -0.4490 0.0699
15 3 8 0.4524 -0.0810
15 3 9 -0.3431 0.1410
15 3 10 0.2208 -0.1058
15 3 11 -0.1701 0.0020
15 3 12 -0.2825 -0.0321
15 4 0 -0.2659 0.0309
15 4 1 0.0635 -0.1327
15 4 2 -0.0993 -0.0163
15 4 3 0.7267 -0.0966
15 4 4 -0.3223 0.0631
15 4 5 0.3196 -0.0723
15 4 6 -0.1462 0.1163
15 4 7 -0.3995 0.0906
15 4 8 0.3650 0.0838
15 4 9 -0.3834 0.0942
15 4 10 0.1175 0.0733
15 4 11 -0.0575 0.2530
15 4 12 -0.3115 0.0127
15 5 0 0.3616 -0.0330
15 5 1 0.1560 0.0982
15 5 2 -0.8478 -0.0706
15 5 3 -0.1871 0.0383
15 5 4 -0.6811 -0.2027
15 5 5 0.1947 -0.1400
15 5 6 -0.1866 -0.0773
15 5 7 -0.2926 -0.0644
15 5 8 0.3106 -0.1837
15 5 9 -0.2479 -0.0351
15 5 10 -0.0026 -0.0355
15 5 11 -0.1406 -0.0136
15 6 0 -0.2476 -0.0302
15 6 1 0.1145 0.0752
15 6 2 -0.0991 -0.2014
15 6 3 0.4475 0.0663
15 6 4 -0.0740 0.0272
15 6 5 0.2422 0.0130
15 6 6 -0.1154 0.1191
15 6 7 -0.4526 0.0226
15 6 8 0.1261 0.0106
15 6 9 -0.1966 -0.0533
15 6 10 0.1229 -0.0003
15 6 11 -0.0625 0.0332
15 7 0 -0.0294 -0.1203
15 7 1 0.1419 0.1228
15 7 2 -0.5969 -0.0756
15 7 3 -0.0518 0.0893
15 7 4 -0.6043 -0.0814
15 7 5 0.0947 -0.2519
15 7 6 -0.2071 -0.0150
15 7 7 -0.0695 -0.1589
15 7 8 0.3792 -0.0930
15 7 9 -0.0088 -0.1777
15 7 10 0.0361 -0.0398
15 8 0 -0.0146 -0.1566
15 8 1 0.1764 0.2501
15 8 2 -0.0637 -0.1119
15 8 3 0.3252 -0.0313
15 8 4 -0.0899 0.0275
15 8 5 0.2992 -0.0863
15 8 6 0.0141 0.0657
15 8 7 -0.2221 -0.0293
15 8 8 -0.0049 -0.1095
15 8 9 -0.1579 -0.0821
15 9 0 -0.1774 -0.2083
15 9 1 -0.3579 -0.0189
15 9 2 -0.4281 0.1155
15 9 3 0.0948 -0.1117
15 9 4 -0.5159 0.1475
15 9 5 -0.0583 -0.1540
15 9 6 -0.1739 0.0601
15 9 7 -0.2004 -0.0182
15 9 8 0.2896 -0.0297
15 10 0 0.2819 -0.0385
15 10 1 0.1773 -0.1485
15 10 2 -0.1303 0.3330
15 10 3 0.3477 -0.2771
15 10 4 -0.2327 0.0917
15 10 5 0.1756 -0.1331
15 10 6 0.1849 -0.1036
15 11 0 0.1128 -0.0007
15 11 1 -0.4504 -0.3846
15 11 2 -0.6028 0.2281
15 11 3 0.3129 -0.2073
15 11 4 -0.2755 -0.0067
15 12 0 0.4121 0.2706
15 12 1 0.1564 -0.4606
16 0 0 0.1222 0.2303
16 0 2 1.2263 0.1125
16 0 4 -0.5381 0.0143
16 0 6 -0.1372 -0.1992
16 0 8 -0.0317 -0.1873
16 0 10 0.5550 -0.1048
16 1 0 0.3698 0.4201
16 1 1 -0.3062 -0.1271
16 1 2 -0.2275 0.4417
16 1 3 -0.0474 0.0069
16 1 4 -0.2034 0.2415
16 1 5 0.8080 0.0799
16 1 6 -0.0469 -0.0899
16 1 7 -0.1271 0.0977
16 1 8 0.2802 -0.1503
16 1 9 -0.4412 0.0447
16 1 10 0.2552 -0.3010
16 1 11 -0.3652 -0.0150
16 2 0 -0.0539 0.0932
16 2 1 -0.0544 -0.2056
16 2 2 0.8205 0.0921
16 2 3 0.6527 -0.2551
16 2 4 -0.4158 -0.0204
16 2 5 0.4264 -0.0939
16 2 6 -0.0306 0.0263
16 2 7 0.0368 0.0697
16 2 8 0.1802 0.0248
16 2 9 -0.2537 0.1629
16 2 10 0.3606 0.1753
16 2 11 0.1122 0.3349
16 3 0 0.7186 0.2241
16 3 1 0.0428 0.1076
16 3 2 -0.4494 0.2085
16 3 3 -0.0633 0.0729
16 3 4 -0.4675 0.1300
16 3 5 0.6188 0.0598
16 3 6 -0.1229 0.0487
16 3 7 -0.3225 0.0436
16 3 8 0.2788 -0.0295
16 3 9 -0.3406 0.1407
16 3 10 0.1957 -0.1256
16 4 0 -0.2100 0.0454
16 4 1 -0.0670 -0.1743
16 4 2 0.2315 -0.0054
16 4 3 0.6657 -0.0157
16 4 4 -0.1960 0.0640
16 4 5 0.5050 -0.0307
16 4 6 -0.0322 0.1792
16 4 7 -0.1734 0.1518
16 4 8 0.2435 0.0808
16 4 9 -0.2695 0.0843
16 4 10 0.0042 0.0869
16 5 0 0.4374 -0.0674
16 5 1 0.3651 0.1695
16 5 2 -0.3187 -0.0596
16 5 3 0.0563 0.0965
16 5 4 -0.4473 -0.1235
16 5 5 0.3687 -0.0973
16 5 6 -0.0798 0.0173
16 5 7 -0.2805 -0.0430
16 5 8 0.0652 -0.1166
16 5 9 -0.2813 -0.0223
16 6 0 -0.1090 -0.0562
16 6 1 0.0885 0.0282
16 6 2 0.1024 -0.2984
16 6 3 0.4047 0.1018
16 6 4 -0.0308 0.0545
16 6 5 0.4634 0.0303
16 6 6 -0.0421 0.1756
16 6 7 -0.2873 0.1049
16 6 8 0.0518 0.0420
16 6 9 -0.0713 -0.0890
16 7 0 0.0976 -0.2314
16 7 1 0.1050 0.1387
16 7 2 -0.0756 -0.0491
16 7 3 0.1413 0.0891
16 7 4 -0.2884 -0.0137
16 7 5 0.2122 -0.2325
16 7 6 -0.0685 0.0305
16 7 7 -0.0531 -0.0957
16 7 8 0.1421 -0.1062
16 8 0 0.1644 -0.1597
16 8 1 0.2562 0.2147
16 8 2 0.1501 -0.1708
16 8 3 0.4322 -0.0695
16 8 4 -0.0639 0.0699
16 8 5 0.4347 -0.0947
16 8 6 0.0786 0.1621
16 8 7 -0.1164 0.0040
16 9 0 0.1663 -0.2844
16 9 1 -0.3858 -0.0380
16 9 2 -0.1180 0.1226
16 9 3 0.1527 -0.0972
16 9 4 -0.2396 0.2080
16 9 5 0.0970 -0.1124
16 10 0 0.4197 -0.0255
16 10 1 0.2194 -0.1135
16 10 2 0.0680 0.3343
16 10 3 0.5431 -0.2507
16 11 0 0.4535 0.0410
17 0 0 -0.2278 0.0913
17 0 2 0.8747 0.1104
17 0 4 -0.8330 0.1154
17 0 6 -0.0053 -0.1319
17 0 8 0.1559 -0.1682
17 1 0 0.4510 0.3059
17 1 1 -0.8470 -0.1719
17 1 2 -0.2115 0.4925
17 1 3 -0.1867 -0.0531
17 1 4 -0.2083 0.1996
17 1 5 0.5699 0.0585
17 1 6 -0.1197 -0.1397
17 1 7 0.2123 0.0690
17 1 8 0.1553 -0.1411
17 1 9 0.0078 0.0105
17 2 0 -0.3867 0.0372
17 2 1 -0.1716 -0.2009
17 2 2 0.5279 0.0846
17 2 3 0.3571 -0.2772
17 2 4 -0.6950 -0.0670
17 2 5 0.2665 -0.0609
17 2 6 0.1112 0.0486
17 2 7 0.0922 0.0155
17 2 8 0.3755 0.0175
17 2 9 -0.1199 0.0927
17 3 0 0.7220 0.2210
17 3 1 -0.3083 0.0814
17 3 2 -0.3921 0.2227
17 3 3 -0.2421 0.0917
17 3 4 -0.4892 0.1078
17 3 5 0.4793 0.0295
17 3 6 -0.1859 0.0310
17 3 7 -0.0277 0.0011
17 3 8 0.1053 0.0345
17 4 0 -0.4542 0.0388
17 4 1 -0.3572 -0.1339
17 4 2 0.0135 -0.0237
17 4 3 0.2229 0.0123
17 4 4 -0.4454 -0.0201
17 4 5 0.2911 -0.0517
17 4 6 0.0470 0.1802
17 4 7 -0.0248 0.1830
17 4 8 0.3486 0.0904
17 5 0 0.2188 0.0391
17 5 1 0.0659 0.2133
17 5 2 -0.2670 -0.0332
17 5 3 -0.1409 0.1058
17 5 4 -0.5642 -0.1036
17 5 5 0.2424 -0.1246
17 5 6 -0.0989 0.0126
17 5 7 -0.1695 -0.0501
17 6 0 -0.2283 -0.0466
17 6 1 -0.2672 0.0634
17 6 2 -0.1068 -0.3208
17 6 3 -0.0496 0.1021
17 6 4 -0.2562 0.0085
17 6 5 0.2361 -0.0472
17 6 6 -0.0675 0.1273
17 7 0 -0.0989 -0.1820
17 7 1 -0.2045 0.2011
17 7 2 -0.1205 -0.0124
17 7 3 -0.0408 0.0793
17 7 4 -0.3901 -0.0372
17 7 5 0.0620 -0.2945
17 8 0 0.1254 -0.0900
17 8 1 -0.0698 0.2047
17 8 2 0.0328 -0.1681
17 8 3 0.0803 -0.1184
17 8 4 -0.1951 0.0307
17 9 0 0.0886 -0.2630
17 9 1 -0.5057 0.0068
17 9 2 -0.2540 0.1124
18 0 0 0.1918 -0.0180
18 0 2 1.0494 0.0778
18 0 4 -0.6462 0.1174
18 0 6 -0.2318 -0.1003
18 1 0 0.4827 0.1490
18 1 1 -0.5530 -0.1670
18 1 2 -0.0570 0.5313
18 1 3 0.2560 -0.1194
18 1 4 -0.1057 0.1836
18 1 5 0.2434 -0.0115
18 1 6 -0.1290 -0.1423
18 2 0 0.0203 0.0161
18 2 1 -0.0131 -0.2188
18 2 2 0.7773 0.0732
18 2 3 0.2871 -0.2659
18 2 4 -0.5591 -0.1236
18 2 5 0.2109 0.0051
18 2 6 -0.0906 0.0186
18 3 0 0.7689 0.1278
18 3 1 -0.0282 0.0496
18 3 2 -0.0105 0.2426
18 3 3 0.1280 0.1320
18 3 4 -0.2033 0.1419
18 3 5 0.2667 -0.0101
18 3 6 -0.0992 0.0299
18 4 0 -0.1021 0.0129
18 4 1 -0.1521 -0.1102
18 4 2 0.3304 -0.0112
18 4 3 0.2402 0.0747
18 4 4 -0.3483 -0.0452
18 4 5 0.2335 0.0020
18 5 0 0.3325 0.0325
18 5 1 0.2480 0.1949
18 5 2 0.1760 0.0064
18 5 3 0.0944 0.1606
18 5 4 -0.2861 0.0262
18 6 0 0.0280 -0.0921
18 6 1 -0.0594 0.0357
18 6 2 0.1012 -0.2796
18 6 3 0.0328 0.1748
18 7 0 0.1295 -0.2175
18 7 1 -0.0618 0.1861
18 7 2 0.2306 0.0246
19 0 0 -0.0871 -0.0901
19 0 2 0.5278 0.1054
19 1 0 0.3126 0.0180
19 1 1 -0.8798 -0.1098
19 1 2 -0.0217 0.5016
19 1 3 0.3456 -0.1186
19 2 0 -0.2057 0.0165
19 2 1 -0.0837 -0.2479
19 2 2 0.3781 0.0562
19 2 3 0.0740 -0.2984
19 3 0 0.3886 0.0450
19 3 1 -0.3815 0.0100
19 3 2 0.0063 0.1778
19 4 0 -0.2816 0.0136
19 4 1 -0.2993 -0.1054
19 5 0 0.0111 0.0535
0 0 0 0.0 0.0
;
loop_
_diffrn_refln_index_h
_diffrn_refln_index_k
_diffrn_refln_index_l
_diffrn_refln_intensity_net
_diffrn_refln_intensity_u
0 0 2 985.06 28.17
0 0 3 0.76 0.59
0 0 3 0.58 0.43
0 0 4 7158.45 206.97
0 0 4 7542.59 206.57
0 0 5 0.9 0.92
0 0 -5 1.19 0.38
0 0 5 1.86 0.77
0 0 6 417.19 13.99
0 0 -6 434.42 12.5
0 0 6 421.18 13.45
0 0 7 2.7 1.19
0 0 -7 2.19 0.46
0 0 7 2.43 0.86
0 0 8 1814.02 53.58
0 0 9 1.48 1.28
0 0 10 177.05 8.24
0 0 11 3.59 1.62
0 0 12 81.43 5.71
0 0 13 0.63 0.75
0 0 13 2.67 0.84
0 0 13 3.74 1.92
0 0 14 946.43 27.84
0 0 14 955.09 27.85
0 0 14 929.83 27.92
0 0 14 956.77 32.49
0 0 14 922.91 27.69
0 0 15 -0.13 0.85
0 0 15 -0.12 0.84
0 0 15 -0.53 0.97
0 0 15 0.5 1.95
0 0 15 -0.46 0.74
0 0 16 528.9 16.87
0 0 16 542.33 16.9
0 0 16 542.46 17.04
0 0 16 537.63 16.67
0 0 16 570.29 21.93
0 0 17 0.81 1.01
0 0 17 0.26 0.81
0 0 17 0.56 2
0 0 17 1.39 0.8
0 0 17 -0.54 0.92
0 0 18 0.25 0.86
0 0 18 3.41 2.36
0 0 18 1.53 0.77
0 0 18 1.11 0.91
0 0 18 3.44 1.12
0 0 19 0.9 0.77
0 0 19 0.58 0.64
0 0 19 1.43 0.89
0 0 19 1.26 0.87
0 0 19 0.37 0.88
0 0 20 6.49 1.23
0 0 20 4.54 1
0 0 20 8.69 1.25
0 0 20 8.66 1.08
0 0 21 0.71 0.87
0 0 21 0.08 0.67
0 0 21 -0.09 0.71
0 0 21 -0.11 0.96
0 0 22 290.78 9.18
0 0 22 278.5 9.04
0 0 22 285.82 9.05
0 0 22 279.41 9.18
0 0 23 1.27 0.69
0 0 23 -0.42 0.59
0 0 23 -0.07 0.7
0 0 23 0.11 0.56
0 0 24 74.39 2.75
0 0 24 87.03 2.86
0 -1 0 1.11 0.32
0 1 1 23.08 0.96
0 -1 -1 21.01 1.04
0 1 2 4061.14 115.45
0 -1 2 4192.53 115.62
0 1 3 26.06 1.56
0 -1 -3 24.84 1.06
0 1 4 3374.35 98.68
0 -1 4 3713.11 98.22
0 -1 -4 3440.45 97.59
0 1 5 61.54 3.03
0 -1 5 60.42 2.63
0 -1 5 55.1 1.91
0 1 6 267.14 9.6
0 -1 6 271 9.7
0 -1 6 283.13 9.07
0 1 7 86.79 4.48
0 -1 7 91.26 3.94
0 1 8 89.45 4.79
0 -1 8 87.89 4.12
0 -1 -8 93.9 3.56
0 1 9 252.15 9.83
0 -1 9 243.87 8.77
0 -1 -9 235.34 7.71
0 1 10 656.95 22.07
0 1 11 523.29 18.79
0 1 12 1365.31 43.14
0 -1 13 146.27 5.64
0 1 13 148.74 5.49
0 -1 13 145.5 5.52
0 1 13 141.97 5.48
0 -1 13 150.73 5.55
0 1 13 153.34 5.57
0 1 13 146.78 5.48
0 1 13 144.95 8.25
0 1 13 143.66 5.51
0 -1 14 36.59 2.43
0 -1 14 38.36 2.15
0 -1 14 36.19 2.3
0 1 14 39.95 2.32
0 -1 14 36.4 2.29
0 1 14 34.48 2.27
0 1 14 32.26 2.19
0 1 14 31.69 2.04
0 1 14 35.37 2.3
0 1 15 1.6 1.01
0 -1 15 1.02 0.86
0 1 15 1.5 2.08
0 1 15 0.75 0.77
0 -1 15 0.72 0.68
0 -1 15 1.23 0.79
0 1 15 0.64 0.79
0 1 15 0.65 0.79
0 -1 15 1.31 0.84
0 1 15 0.53 0.88
0 1 16 11.06 1.55
0 1 16 10.14 1.38
0 -1 16 10.95 1.24
0 1 16 12.64 1.55
0 -1 16 8.43 1.42
0 1 16 7.49 2.62
0 -1 16 9.83 1.27
0 -1 16 9 1.39
0 1 16 11.55 1.45
0 -1 16 10.8 1.42
0 1 16 12.19 1.48
0 -1 17 41.75 2.53
0 1 17 38.94 2.58
0 1 17 39.34 2.45
0 1 17 36.97 2.54
0 -1 17 34.57 2.43
0 -1 17 43.31 2.48
0 1 17 39.03 4.74
0 -1 17 37.49 2.21
0 1 17 35.31 2.43
0 -1 17 39.97 2.36
0 -1 17 42.37 2.63
0 1 18 436.66 13.98
0 -1 18 440.55 13.88
0 1 18 445.85 13.81
0 1 18 406.57 13.94
0 -1 18 456.34 14.13
0 1 18 433.85 13.93
0 -1 18 422.76 13.57
0 1 18 398.81 18.34
0 -1 18 417.86 13.37
0 -1 18 441.28 14.02
0 -1 18 452.93 13.78
0 1 19 63.09 3.24
0 -1 19 61.18 2.93
0 -1 19 66.43 3.38
0 1 19 67.1 3.29
0 1 19 67.81 3.16
0 -1 19 63.05 3.07
0 1 19 65.54 3.24
0 1 19 71.74 3.42
0 -1 19 67.96 3.26
0 1 19 59.44 3.31
0 -1 19 66.1 3.38
0 1 20 109.72 4.46
0 1 20 108.8 4.7
0 1 20 106.58 4.24
0 -1 20 114.68 4.67
0 1 20 106.54 4.48
0 -1 20 108.04 4.3
0 1 20 118.28 4.53
0 -1 20 108.98 4.63
0 1 20 115.31 4.6
0 -1 20 114.83 4.48
0 -1 21 23.99 1.77
0 -1 21 21.05 1.82
0 1 21 21.34 1.8
0 -1 21 21.62 1.56
0 1 21 21.52 1.66
0 1 21 20.47 1.62
0 -1 21 20.12 1.69
0 -1 21 19.99 1.43
0 1 21 26.49 1.66
0 -1 21 23.51 1.67
0 1 22 8.5 1.12
0 -1 22 9.15 1.01
0 1 22 6.41 1.07
0 1 22 8.71 0.96
0 -1 22 8.05 1.12
0 1 22 8.23 1.03
0 1 22 7.83 1.16
0 -1 22 9 1.27
0 1 23 4.29 0.79
0 1 23 3.8 0.68
0 -1 23 4.63 0.82
0 1 23 4.46 0.75
0 1 23 3.53 0.81
0 -1 23 5.03 0.88
0 1 24 0.04 0.49
0 -1 24 1.24 0.52
0 -2 0 6722.69 188.13
0 -2 -1 1402.52 40.55
0 -2 1 1442.02 39.93
0 2 1 1409.52 39.91
0 -2 2 583.9 17.29
0 -2 2 591.93 17.08
0 -2 2 588.46 17.57
0 -2 3 265.85 8.32
0 -2 3 256.17 8.68
0 -2 -4 210.66 6.82
0 -2 4 213.3 7.33
0 2 4 223.76 7.34
0 -2 4 221.13 7.74
0 -2 -5 32.66 1.58
0 2 5 35.59 2.22
0 -2 5 31.57 2.16
0 -2 6 195.98 6.51
0 -2 -6 216.89 6.47
0 2 6 202.31 7.63
0 -2 6 197.59 7.65
0 -2 6 214.75 7.16
0 -2 -7 275.99 8.28
0 -2 7 271.33 8.49
0 -2 7 305.12 9.55
0 2 7 310.71 10.38
0 -2 7 307.69 10.43
0 -2 8 3040.92 86.3
0 2 8 3052.7 87.47
0 -2 8 2989.19 87.57
0 -2 9 216.16 8.07
0 2 9 230.09 9.22
0 -2 9 223.41 9.25
0 -2 10 3.49 0.98
0 -2 10 2.62 1.49
0 2 10 2.54 1.63
0 2 11 6.46 1.91
0 -2 11 5.65 1.78
0 2 12 43.91 4.14
0 -2 12 48.95 4.47
0 2 13 96.51 4.01
0 2 13 92.2 3.91
0 -2 13 96.47 4.11
0 -2 13 93.45 4.01
0 2 13 93.1 3.96
0 -2 13 96.4 4.02
0 2 13 90.21 3.88
0 -2 13 105.12 6.83
0 2 13 90.32 6.38
0 -2 13 91.3 3.98
0 2 13 92.4 3.97
0 -2 14 717.63 21.29
0 2 14 684.52 21.03
0 -2 14 686.06 21.19
0 2 14 705.4 21.17
0 -2 14 685.07 21.16
0 -2 14 722.39 21.23
0 2 14 692.76 21.15
0 2 14 672.63 21.01
0 -2 14 667.09 25.22
0 2 14 710.14 25.32
0 2 14 703.43 21.16
0 -2 14 715.71 20.95
0 -2 15 276.52 9.57
0 2 15 264.99 9.28
0 -2 15 274.72 9.52
0 -2 15 287.44 9.28
0 2 15 277 13.34
0 -2 15 306.35 13.83
0 -2 15 281.42 9.38
0 2 15 283.68 9.52
0 -2 15 272.23 9.53
0 2 15 267.87 9.45
0 2 15 273.5 9.46
0 -2 15 281.04 9.53
0 2 16 173.06 6.66
0 -2 16 172.98 6.65
0 -2 16 172.76 6.36
0 2 16 171.17 10.18
0 -2 16 157.9 9.89
0 2 16 183.78 6.73
0 -2 16 179.64 6.56
0 2 16 173.08 6.65
0 -2 16 164.04 6.63
0 -2 16 185.05 6.75
0 2 16 172.77 6.65
0 -2 17 66.55 3.48
0 -2 17 69.97 3.22
0 2 17 61.96 5.93
0 -2 17 65.39 6.24
0 -2 17 61.45 3.4
0 2 17 64.26 3.42
0 2 17 71.91 3.56
0 -2 17 70.09 3.37
0 2 17 61.6 3.35
0 2 18 28.55 2.21
0 -2 18 27 2.03
0 2 18 28.68 2.14
0 2 18 30.56 2.28
0 -2 18 29.79 2.27
0 -2 18 25.91 1.88
0 2 18 25.86 4.22
0 -2 18 32.84 4.48
0 2 18 33.68 2.42
0 2 18 28.2 2.16
0 2 18 29.16 2.14
0 -2 18 32.22 2.31
0 2 19 1.55 0.84
0 2 19 1.58 0.97
0 -2 19 0.4 0.93
0 2 19 1.55 0.96
0 2 19 -0.14 1.08
0 -2 19 1 0.72
0 -2 19 0.79 0.86
0 2 19 0.39 0.96
0 -2 19 0.13 1.04
0 2 19 0.69 0.84
0 -2 19 0.26 1
0 -2 20 1.55 1
0 2 20 2.73 0.97
0 2 20 2.47 1.14
0 2 20 2.06 0.88
0 -2 20 0.12 1.02
0 2 20 1.96 1.01
0 -2 20 3.41 0.9
0 2 20 1.81 0.8
0 -2 20 2.9 0.79
0 2 20 2.55 0.97
0 -2 21 37.13 2.26
0 2 21 35.13 2.02
0 2 21 35.68 2.07
0 2 21 36.11 2.24
0 2 21 38.32 2.22
0 -2 21 39.26 2.28
0 2 21 38.31 2.09
0 -2 21 35.07 1.99
0 -2 21 35.56 2.18
0 2 22 180.97 6.01
0 2 22 191.9 6.25
0 -2 22 181.22 6.24
0 -2 22 179.1 6.24
0 2 22 176.49 5.97
0 2 22 188.53 6.26
0 2 22 176.92 6.22
0 -2 23 20.26 1.33
0 2 23 20.83 1.32
0 -2 23 18.6 1.32
0 2 23 18.81 1.27
0 -2 23 21.69 1.44
0 2 23 19.34 1.33
0 2 24 57.37 2.08
0 -2 24 59.34 2.11
0 2 24 58.27 2.09
0 -2 24 57.47 2.15
0 -3 0 1.51 0.84
0 -3 -1 15.56 1.46
0 -3 1 15.98 0.72
0 3 1 17.29 0.71
0 -3 2 1296.24 38.22
0 -3 2 1337.19 37.42
0 3 2 1296.66 37.37
0 -3 -2 1307.74 38.27
0 -3 2 1358.63 38.01
0 -3 3 686.38 21.15
0 -3 3 697.66 20.43
0 3 3 692.64 20.38
0 -3 3 707.18 20.81
0 -3 4 5854.19 167.55
0 3 4 5901.02 166.73
0 -3 4 6038.21 166.85
0 -3 5 1009.14 30.38
0 -3 -5 965.22 29.16
0 3 5 1019.16 29.63
0 -3 5 1029.92 29.75
0 -3 6 27.77 2.6
0 -3 6 34.06 1.96
0 -3 -6 30.04 1.84
0 -3 6 36.09 2.53
0 3 6 29.87 2.29
0 -3 7 86.5 4.83
0 -3 7 79.05 3.73
0 -3 -7 82.97 3.33
0 -3 7 79.31 3.39
0 -3 7 92.1 4.51
0 3 7 83.83 4.29
0 -3 8 56.45 2.96
0 -3 -8 46.89 2.15
0 -3 8 49.95 2.35
0 -3 8 56.38 3.76
0 3 8 55.89 3.63
0 -3 9 910.03 27.62
0 3 9 930.28 29.02
0 -3 9 912.83 29.15
0 -3 10 652.92 20.45
0 -3 10 620.87 20.09
0 3 10 684.57 22.14
0 -3 10 707.83 22.45
0 3 11 1443.46 44.32
0 -3 11 1408.34 44.38
0 -3 12 1033.99 33.95
0 3 12 1032.88 33.73
0 -3 13 44.01 2.58
0 -3 13 49.22 2.63
0 3 13 44.83 2.47
0 3 13 48.41 2.56
0 3 13 40.32 2.42
0 -3 13 44.95 2.56
0 3 13 37.89 4.16
0 -3 13 53.19 4.88
0 -3 14 0.38 0.87
0 3 14 0.71 0.92
0 -3 14 1.37 0.96
0 -3 14 1.97 0.83
0 3 14 2.54 0.93
0 3 14 1.36 0.82
0 -3 14 -0.47 1.91
0 3 14 0.9 1.92
0 -3 14 3.28 1.07
0 -3 14 1.39 0.72
0 -3 15 56.68 3.12
0 -3 15 55.6 3.09
0 3 15 62.35 3.15
0 3 15 57.6 3.08
0 -3 15 55.87 3.07
0 -3 15 61.35 2.91
0 3 15 63.47 5.62
0 -3 15 53.95 5.4
0 3 15 57.05 3.04
0 -3 15 56.93 3.16
0 -3 16 0.56 1.03
0 3 16 0.27 0.88
0 -3 16 0.28 0.86
0 3 16 0.28 1.03
0 -3 16 0.84 0.79
0 -3 16 1.08 1.79
0 3 16 0.52 1.9
0 -3 16 0.76 0.76
0 3 16 0.8 0.94
0 -3 17 157.86 5.7
0 3 17 147.11 6.05
0 -3 17 146.73 5.97
0 3 17 152.22 6
0 -3 17 127.5 8.98
0 3 17 152.01 9.49
0 3 17 156.97 5.79
0 3 17 147.18 5.98
0 -3 17 155.11 5.8
0 3 17 158.86 6.18
0 -3 17 149.28 6.04
0 -3 18 121.86 4.66
0 3 18 124.7 5.08
0 -3 18 117.44 4.75
0 3 18 109.29 4.6
0 3 18 118.62 5.05
0 3 18 115.74 4.99
0 -3 18 133.38 5.19
0 3 18 117.79 5.06
0 3 18 117.92 5.08
0 3 18 123.29 4.81
0 -3 18 115.53 8.35
0 3 18 124.4 8.41
0 -3 18 112.4 5.02
0 -3 19 249.09 9.13
0 3 19 273.05 8.88
0 3 19 269.2 9.15
0 -3 19 267.85 9.16
0 3 19 278.22 9.28
0 3 19 273.8 9.22
0 -3 19 255.9 8.62
0 -3 19 269.89 9.24
0 -3 19 263.71 8.8
0 3 19 265.79 9.19
0 -3 20 122.08 4.64
0 3 20 142.14 5.2
0 3 20 130.9 5.05
0 3 20 129.57 5.04
0 3 20 122.02 4.87
0 3 20 124.04 4.71
0 -3 20 120.32 5.05
0 -3 20 125.92 4.99
0 -3 20 125.46 5.05
0 3 21 11.56 1.13
0 -3 21 11.74 1.37
0 3 21 9.9 1.21
0 -3 21 12.6 1.3
0 3 21 11.46 1.37
0 3 21 11.07 1.25
0 -3 21 10.96 1.3
0 3 21 10.7 1.21
0 3 21 9.54 1.08
0 3 22 43.35 2.18
0 -3 22 45.95 2.28
0 -3 22 44.62 2.32
0 3 22 49.14 2.22
0 3 22 46.88 2.31
0 3 22 48.6 2.24
0 -3 23 5.71 0.88
0 3 23 5.56 0.73
0 -3 23 4.29 0.74
0 -3 24 2.06 0.47
0 -4 0 6978.89 196.37
0 -4 -1 776.54 23.62
0 -4 -2 608.32 18.23
0 -4 2 576.15 16.74
0 4 2 577.68 16.7
0 -4 2 572.69 17.95
0 -4 3 1392.06 40.46
0 -4 3 1356.16 40.81
0 4 3 1397.56 39.68
0 -4 3 1397.85 39.75
0 -4 3 1390.38 40.87
0 -4 4 1311.18 38.28
0 -4 4 1302.52 37.52
0 4 4 1290.81 37.42
0 -4 4 1275.63 38.53
0 -4 -5 39.97 2.47
0 4 5 42.66 2.47
0 -4 5 39.44 2.46
0 -4 5 42.84 3.14
0 -4 6 50.05 2.79
0 -4 -6 50.07 2.71
0 -4 6 45.6 2.9
0 4 6 39.34 2.65
0 -4 6 47.57 3.45
0 -4 -7 2535.24 73.88
0 -4 7 2539.08 74.07
0 4 7 2692.9 74.82
0 -4 7 2608.59 74.92
0 -4 7 2658.31 76.03
0 -4 8 669.37 20.97
0 -4 8 696.01 21.74
0 -4 -8 671.4 20.74
0 -4 8 691.01 22.26
0 4 8 710.33 22.16
0 -4 8 726.09 21.37
0 -4 8 682.13 23.33
0 -4 9 1074.43 32.57
0 -4 9 1109.6 33.62
0 4 9 1120.1 34.46
0 -4 9 1174.42 34.83
0 -4 9 1140.53 33.29
0 -4 10 29.02 2.4
0 -4 10 38.16 3.44
0 4 10 34.17 3.16
0 -4 10 32.65 2.39
0 -4 11 194.29 9.21
0 4 11 191.36 8.95
0 4 12 32.59 2.01
0 4 12 30.59 1.99
0 4 12 28.38 1.96
0 -4 12 33.34 3.75
0 4 12 35.36 3.64
0 -4 13 115.71 4.63
0 -4 13 108.27 4.53
0 4 13 108.87 4.45
0 4 13 107.81 4.5
0 4 13 115.51 4.62
0 4 13 113.15 4.58
0 -4 13 106.31 7.14
0 4 13 100.65 6.77
0 4 13 119.42 4.7
0 -4 13 106.62 4.24
0 -4 14 444.19 14.35
0 -4 14 440.89 14.34
0 4 14 446.98 14.25
0 -4 14 451.6 14.37
0 4 14 459.63 14.35
0 4 14 460.99 14.43
0 4 14 448.27 14.38
0 4 14 462.31 18.2
0 -4 14 460.77 18.49
0 -4 14 465.8 14.03
0 4 14 448.5 14.44
0 4 15 532.43 17.2
0 4 15 566.46 17.29
0 -4 15 546.62 16.74
0 -4 15 571 21.85
0 4 15 592.17 21.65
0 -4 15 558.3 17.17
0 4 15 551.77 17.16
0 -4 15 559.58 17.18
0 4 15 518.79 17.1
0 -4 16 214.35 7.53
0 4 16 219.99 7.47
0 4 16 212.7 7.42
0 4 16 205.33 7.8
0 4 16 217.13 7.83
0 -4 16 210.73 7.77
0 4 16 207.37 11.22
0 -4 16 211.32 11.55
0 -4 16 216.47 7.4
0 4 16 225.74 7.96
0 -4 16 218.84 7.83
0 -4 17 151.11 5.86
0 4 17 160.65 5.88
0 4 17 162.31 6.4
0 -4 17 175.68 6.35
0 4 17 160.81 6.25
0 4 17 161.86 9.57
0 -4 17 140.39 9.32
0 -4 17 165.1 5.83
0 4 17 163.04 6.33
0 -4 17 153.39 6.3
0 4 18 0.29 0.98
0 -4 18 1.58 1
0 -4 18 0.2 0.67
0 -4 18 1.13 0.73
0 -4 18 1.12 1.14
0 4 18 0.71 0.73
0 4 18 1.13 1.04
0 4 18 1.64 1.12
0 -4 18 0.56 1.11
0 -4 19 5.33 1.18
0 4 19 5.69 0.93
0 4 19 6.49 1.28
0 4 19 5.27 0.97
0 4 19 4.71 1.18
0 4 19 6.86 1.36
0 -4 19 4.82 1.26
0 4 20 17.23 1.3
0 -4 20 17.64 1.55
0 4 20 16.17 1.48
0 -4 20 17.08 1.55
0 4 20 16.56 1.57
0 4 20 16.59 1.63
0 4 20 15.11 1.56
0 -4 20 19.75 1.71
0 4 20 17.48 1.42
0 -4 21 102.41 4.06
0 4 21 107.25 4.2
0 4 21 103.8 4.17
0 4 21 103.47 4.07
0 4 21 112.41 4.22
0 4 21 102.95 4.04
0 -4 21 112.35 4.18
0 4 22 177.59 5.81
0 4 22 171.21 5.69
0 -4 22 173.59 5.74
0 4 22 174.76 5.88
0 4 22 169.93 5.76
0 4 23 152.94 4.83
0 -4 23 154.53 4.86
0 4 23 147.67 4.85
0 -5 0 1.82 1.19
0 -5 1 290.82 9.94
0 -5 -1 296.95 10.61
0 -5 2 448.67 14.33
0 -5 -2 424.05 14.64
0 -5 3 2105.89 61.47
0 -5 3 2082.62 61.05
0 -5 3 2146.66 61.7
0 5 3 2125.4 59.77
0 -5 3 2115.09 59.85
0 -5 4 160.3 6.81
0 -5 -4 160.06 6.55
0 -5 4 156.15 6.9
0 -5 4 159.16 6.44
0 5 4 159.71 5.65
0 -5 4 163.56 5.74
0 5 5 1833.1 53.06
0 -5 5 1876.87 53.24
0 -5 5 1880.04 54.73
0 -5 5 1789.29 54.27
0 -5 -5 1846.07 53.8
0 -5 6 220.11 8.31
0 5 6 229.96 8.27
0 -5 6 216.96 9.49
0 -5 6 236.07 9.07
0 -5 -6 227.87 8.48
0 -5 6 236.45 8.7
0 5 7 282.33 10.16
0 -5 7 277.9 10.26
0 -5 7 291.46 11.51
0 -5 -7 281.49 9.97
0 -5 7 281.2 10.15
0 -5 7 274.87 10.51
0 5 8 145.01 6.54
0 -5 8 151.51 6.8
0 -5 8 159.4 7.87
0 -5 8 154.87 6.31
0 -5 8 142.46 6.64
0 -5 -8 142.04 5.99
0 -5 9 278.15 10.67
0 5 9 264.75 10.35
0 -5 9 257.72 9.46
0 -5 9 263.5 10.19
0 -5 9 260.17 9.44
0 5 10 8.35 1.8
0 -5 10 8.39 1.88
0 -5 10 7.63 1.47
0 5 11 1858.57 56.15
0 -5 11 1853.37 56.51
0 5 12 452.9 14.06
0 -5 12 452.37 14.04
0 -5 12 444.38 13.94
0 5 12 429.64 13.79
0 5 12 459.24 13.99
0 5 12 437.9 14.05
0 -5 12 455.42 14.13
0 -5 12 446.67 17.26
0 5 12 443.87 16.94
0 5 12 457.12 14.19
0 -5 13 2.23 0.96
0 5 13 2.84 0.79
0 -5 13 0.68 0.74
0 5 13 2.73 0.84
0 5 13 1.03 0.82
0 -5 13 1.27 1.69
0 5 13 1.18 1.53
0 5 13 3.15 0.96
0 5 13 3.03 0.91
0 -5 13 1.98 0.73
0 -5 14 0.94 0.62
0 5 14 4.27 1.01
0 5 14 2.19 0.96
0 5 14 -0.13 0.88
0 -5 14 0.93 1.74
0 5 14 2.15 1.79
0 5 14 2.46 0.9
0 -5 14 0.87 0.9
0 -5 15 0.91 0.81
0 5 15 1.02 0.85
0 5 15 1.15 0.94
0 5 15 2.18 1.03
0 5 15 1.38 1.68
0 -5 15 0.49 1.96
0 5 15 1.9 1.05
0 -5 15 1.28 1.04
0 -5 16 0.13 0.83
0 5 16 0.73 0.92
0 5 16 -0.56 1.16
0 5 16 -0.48 1.52
0 -5 16 -2.05 2.08
0 -5 16 0.31 0.66
0 5 16 -0.69 0.94
0 -5 16 0.39 1.09
0 5 17 14.5 1.67
0 5 17 16.01 1.42
0 5 17 14.96 1.73
0 -5 17 13.23 1.49
0 5 17 14.26 1.64
0 5 17 11.46 2.61
0 -5 17 16.91 3.11
0 5 18 142.46 5.67
0 5 18 138.98 5.7
0 5 18 142.63 5.63
0 5 18 141.13 5.73
0 -5 18 146.37 5.77
0 -5 18 140.5 5.53
0 -5 19 427.3 13.1
0 5 19 412.45 13.18
0 5 19 412.58 13.28
0 5 19 399.93 12.89
0 -5 19 418.98 13.29
0 -5 19 408.19 13.28
0 5 19 409.86 13.26
0 5 20 5.61 1.07
0 -5 20 3.2 0.85
0 5 20 5.3 1.16
0 5 20 4.63 1.08
0 -5 20 3.2 1.08
0 -5 20 4.14 1.07
0 5 20 3.85 0.86
0 -5 20 3.96 0.94
0 -5 21 151.68 5.3
0 5 21 153.13 5.26
0 -5 21 145.69 5.28
0 -5 21 160.04 5.6
0 5 21 154.39 5.48
0 -5 21 165.28 5.62
0 5 21 159.56 5.59
0 5 21 160.71 5.56
0 5 22 3.91 0.76
0 5 22 3.31 0.78
0 -5 22 3.74 0.82
0 5 22 3.41 0.58
0 5 22 3.02 0.78
0 5 23 6.37 0.6
0 5 23 7.29 0.64
0 -5 23 7.42 0.79
0 5 23 7.14 0.74
0 -6 0 40.23 2.53
0 -6 0 45.15 3.42
0 -6 1 1196.89 36
0 -6 -1 1241.46 37.18
0 -6 2 5.36 1.34
0 -6 3 3.88 1.27
0 -6 3 2.13 1.41
0 -6 3 3 1.12
0 -6 4 73.62 4.38
0 -6 4 62.11 3.71
0 -6 -4 65.54 4.02
0 -6 4 63.27 4.19
0 6 4 68.4 2.77
0 -6 4 65.49 2.83
0 -6 5 158.23 7.39
0 -6 5 159.77 7.38
0 -6 -5 160.71 7
0 -6 5 160.53 7.04
0 -6 5 159.26 5.94
0 6 5 156.94 5.8
0 -6 6 154.06 7.59
0 -6 6 170.22 7.55
0 -6 6 163.72 7.12
0 -6 -6 144.9 6.69
0 -6 6 149.22 6.18
0 6 6 163.78 6.17
0 -6 7 2099.55 64.22
0 -6 -7 2139.28 62.43
0 -6 7 2130.04 63.22
0 -6 7 2187.72 62.76
0 6 7 2100.48 61.87
0 -6 7 2153.9 62.15
0 -6 8 253.96 10.21
0 -6 8 244.82 9.58
0 -6 -8 248.7 9.4
0 6 8 244.1 9.39
0 -6 8 233 9.52
0 -6 9 385.5 13.27
0 -6 9 384.93 14.3
0 -6 9 392.71 13.65
0 -6 9 378.66 14.1
0 6 9 397.06 13.98
0 -6 10 5.73 1.54
0 6 10 7.09 1.67
0 -6 10 6.24 1.76
0 -6 11 29 3.32
0 6 11 24.14 2.94
0 6 11 26.96 1.93
0 6 11 27.23 1.86
0 -6 11 30.74 2.12
0 -6 11 24.9 1.9
0 -6 12 411.5 13.51
0 6 12 426.69 13.31
0 -6 12 420.46 13.23
0 -6 12 422.67 13.49
0 6 12 393.48 13.1
0 6 12 429.87 13.46
0 -6 12 416.74 13.39
0 6 12 413.91 13.24
0 -6 12 432.12 16.46
0 6 12 454.07 16.29
0 6 12 421.53 13.33
0 6 13 8.9 1.11
0 6 13 8.09 1.25
0 6 13 7.05 1.22
0 6 13 6.09 1.8
0 -6 13 8.27 2.06
0 6 13 7.5 1.17
0 6 13 8.8 1.29
0 -6 13 6.36 1.17
0 6 14 240.58 8.68
0 6 14 248.84 8.7
0 6 14 258.83 8.9
0 6 14 242.89 11.5
0 -6 14 241.36 11.81
0 -6 14 251.85 8.59
0 -6 15 597.45 17.97
0 6 15 592.16 18.1
0 6 15 572.29 18.05
0 6 15 565.66 18.18
0 6 15 550.16 21.38
0 -6 15 584.42 22.04
0 -6 15 574.8 17.86
0 -6 16 41.92 2.55
0 6 16 45.24 2.74
0 6 16 42.51 2.62
0 6 16 41.56 2.74
0 -6 16 41.7 2.56
0 -6 16 38.47 4.33
0 6 17 110.93 4.7
0 -6 17 116.65 4.61
0 6 17 101.58 4.61
0 -6 17 104.89 4.62
0 6 17 107.38 4.72
0 6 17 103.12 4.32
0 6 18 56.45 3.14
0 -6 18 58.72 3.11
0 -6 18 61.53 2.9
0 6 18 58.84 2.79
0 -6 18 57.21 2.92
0 6 18 54.75 3.03
0 -6 19 1.07 0.8
0 6 19 -0.49 0.99
0 6 19 -0.5 0.81
0 -6 19 -0.18 0.84
0 -6 19 0.34 0.95
0 -6 20 14.02 1.2
0 6 20 12.57 1.36
0 -6 20 12.45 1.32
0 6 20 13.97 1.14
0 6 21 117.75 4.14
0 -6 21 129.26 4.63
0 6 21 129.52 4.57
0 6 21 130.97 4.66
0 6 21 128.38 4.64
0 -6 21 122.89 4.54
0 6 21 130.62 4.6
0 6 22 3.59 0.73
0 6 22 4.41 0.73
0 6 22 3.59 0.68
0 -6 23 109.44 3.54
0 -7 0 -0.28 1.56
0 -7 0 0.15 0.87
0 -7 -1 233.22 9.88
0 -7 -1 223.77 8.07
0 -7 1 237.64 8.75
0 -7 -2 918.12 27.69
0 -7 2 880.25 26.84
0 -7 -2 829.19 25.29
0 -7 -3 3499.95 100.25
0 -7 3 3457.65 99.51
0 -7 3 3425.17 100.72
0 -7 3 3472.69 99.85
0 -7 -4 24.53 2.76
0 -7 4 26.19 2.84
0 -7 4 25.54 2.46
0 -7 4 28.74 3.12
0 -7 4 25.25 2.73
0 -7 5 627.15 20.93
0 -7 -5 618.54 20.26
0 -7 5 636.16 20.51
0 -7 5 618.47 20.78
0 -7 5 571.42 17.92
0 -7 -6 474.41 15.95
0 -7 6 461.85 16.08
0 -7 6 460.92 16.5
0 -7 6 434.67 14.11
0 -7 7 58.34 4.34
0 -7 -7 57.25 3.96
0 -7 7 52.82 4.05
0 -7 7 57.3 4.66
0 -7 7 48.79 3.12
0 -7 8 14.86 2.44
0 -7 -8 13.65 2.01
0 -7 8 15.58 2.21
0 -7 8 12.21 1.69
0 7 8 12.02 1.67
0 -7 9 19.19 2.39
0 -7 9 16.66 2.68
0 7 9 22.91 2.32
0 -7 9 18.79 2.26
0 7 10 2.75 0.89
0 7 10 3.61 1.32
0 -7 10 5.34 1.58
0 7 10 3.9 0.98
0 -7 10 3.13 0.9
0 -7 10 1.95 1.23
0 7 10 2.66 0.8
0 7 11 660.93 21.04
0 -7 11 695.9 21.14
0 7 11 709.35 21.04
0 -7 11 702.43 23.6
0 7 11 711.18 21.09
0 7 11 694.05 20.95
0 7 12 161.92 5.99
0 -7 12 147.08 5.77
0 -7 12 152.51 6.07
0 -7 12 161.08 6.11
0 7 12 152.94 5.96
0 7 12 156.05 5.92
0 7 12 164.54 6.06
0 -7 12 161.19 6.24
0 -7 12 142.63 7.86
0 7 13 24.81 1.92
0 -7 13 21.1 1.78
0 -7 13 23.83 2.07
0 -7 13 22.07 1.96
0 7 13 21.54 1.97
0 7 13 24.72 1.87
0 7 13 27.05 2.06
0 -7 13 23.36 2.15
0 -7 13 19.72 2.93
0 -7 14 71.04 3.85
0 7 14 73.96 3.64
0 -7 14 77.68 3.57
0 -7 14 72.5 3.78
0 -7 14 76.76 3.52
0 7 14 81.63 3.91
0 7 14 72.47 3.49
0 -7 14 72.56 5.6
0 7 14 71.19 3.66
0 7 15 1.61 1
0 -7 15 0.64 1.17
0 -7 15 1.57 0.82
0 7 15 1.26 0.77
0 -7 15 0.95 0.9
0 -7 15 -0.51 1
0 7 15 1.09 1.02
0 7 15 1.8 1.08
0 7 16 36.49 2.47
0 -7 16 29.87 2.2
0 -7 16 33.47 2.16
0 7 16 33.31 2.34
0 -7 16 32.37 2.12
0 7 17 193.87 7.03
0 -7 17 181.3 6.37
0 -7 17 188.74 6.77
0 -7 17 184.18 6.57
0 7 17 171.04 6.86
0 7 18 1.52 1.01
0 -7 18 0.77 0.88
0 -7 18 0.68 0.73
0 -7 19 307.99 9.83
0 7 19 299.65 10.02
0 7 19 305.44 10.06
0 7 20 3.93 0.86
0 -7 20 3.65 0.87
0 7 20 3.71 0.88
0 7 20 3.49 0.93
0 7 21 10.83 1.09
0 7 21 9.97 0.95
0 -7 21 10.85 0.96
0 7 21 9.99 1.04
0 7 21 13.31 1.04
0 7 22 5.93 0.73
0 7 22 7.25 0.67
0 7 22 6.85 0.78
0 -8 0 14.8 1.72
0 -8 0 15.56 2.51
0 -8 -1 807.06 25.32
0 -8 1 863.81 26.32
0 -8 -1 882.62 27.79
0 -8 2 20.67 2.35
0 -8 2 22.21 2.42
0 -8 -2 23.02 2.93
0 -8 3 72.47 4.68
0 -8 3 71.24 5.07
0 -8 3 72.59 4.48
0 -8 3 82.4 5.59
0 -8 -3 81.05 5.28
0 -8 4 7.18 1.63
0 -8 4 7.7 1.91
0 -8 4 6.07 1.99
0 -8 -4 10.32 2.3
0 -8 4 6.12 1.97
0 -8 5 6.9 2.08
0 -8 5 9.24 2.14
0 -8 5 8.15 2.1
0 -8 -5 7.5 1.91
0 -8 6 383.9 14.98
0 -8 6 348.26 14.29
0 -8 -6 382.91 14.32
0 -8 6 367.16 14.82
0 -8 7 1504.11 47.87
0 -8 7 1559.79 47.44
0 -8 -7 1532.13 47.02
0 8 8 115.92 4.79
0 8 8 118.54 4.73
0 -8 8 126.29 6.86
0 -8 -8 119.6 6.44
0 -8 8 113.08 6.97
0 -8 -9 70.54 3.15
0 8 9 70.07 3.46
0 -8 9 69.71 3.4
0 -8 9 73.72 5.06
0 -8 9 74.43 5.46
0 -8 9 73.62 3.35
0 8 9 74.82 3.45
0 8 10 52.6 2.8
0 8 10 50.26 2.76
0 -8 10 51.96 2.73
0 -8 -10 51.2 2.55
0 8 10 47.3 2.52
0 8 10 46.23 2.78
0 -8 10 50.5 2.86
0 8 11 7.9 1.28
0 -8 -11 8.74 1.08
0 8 11 7.67 1.22
0 8 11 9.16 1.34
0 -8 11 9.45 1.37
0 -8 12 5.67 1.3
0 8 12 7.3 1.31
0 -8 12 3.28 0.97
0 8 12 4.31 1.13
0 -8 12 5.11 1.34
0 -8 13 32.09 2.53
0 8 13 35.4 2.32
0 -8 13 32.68 2.16
0 -8 13 40.07 2.6
0 -8 13 34.53 2.42
0 -8 13 31.99 2.17
0 -8 14 89.82 3.9
0 -8 14 92.52 3.97
0 -8 14 93.56 4.35
0 8 14 87.5 4.04
0 -8 14 95.15 4.51
0 -8 14 88.82 3.97
0 -8 15 288.61 10.03
0 -8 15 283.14 9.52
0 -8 15 296.07 9.66
0 -8 15 297.7 10.23
0 8 15 280.51 10.03
0 -8 15 288.76 9.56
0 -8 16 174.61 6.61
0 8 16 168.71 6.24
0 8 16 165.7 6.57
0 -8 16 168.83 6.71
0 -8 16 171.1 6.12
0 -8 16 170.87 6.12
0 -8 16 170.65 6.22
0 8 17 87.68 4.24
0 -8 17 96.85 4.04
0 -8 18 23.96 1.7
0 8 18 25.22 1.94
0 8 19 0.56 0.74
0 -8 19 0.9 0.73
0 8 19 1.98 0.94
0 -8 -20 56.15 2.26
0 8 20 58.11 2.52
0 8 20 62.69 2.54
0 8 20 60.07 2.65
0 8 21 46.78 2.01
0 8 21 41.99 1.76
0 8 21 47.41 2.04
0 8 21 41.29 1.84
0 -8 22 11.18 0.75
0 8 22 12.27 0.73
0 -9 0 1.12 1.71
0 -9 -1 72.77 5.52
0 -9 1 73.24 4.35
0 -9 -2 1053.74 34.07
0 -9 2 994.32 32.6
0 -9 2 1063.02 32.54
0 -9 3 1015.03 33.22
0 -9 3 1008.1 31.76
0 -9 -3 1004.25 33.06
0 -9 3 998.73 33.58
0 -9 3 983.17 31.92
0 -9 4 121.47 6.41
0 -9 4 133.07 7.45
0 -9 4 109.58 7.21
0 -9 -4 127.33 7.35
0 -9 4 119.95 6.75
0 -9 5 144.26 8.05
0 -9 5 152.38 8.54
0 -9 -5 136.81 7.82
0 9 6 168.86 6.41
0 -9 6 179.24 9.51
0 -9 -6 176.88 8.99
0 -9 6 189.92 9.27
0 -9 7 49.68 2.67
0 9 7 51.97 2.73
0 -9 -7 52.46 2.64
0 -9 7 52.94 4.75
0 -9 7 60.89 5.21
0 -9 -7 53.69 4.53
0 -9 8 28.86 3.82
0 -9 -8 31.21 3.38
0 -9 8 25.9 3.28
0 -9 8 24.8 1.89
0 9 8 31.11 2.11
0 9 8 30.44 2.14
0 -9 -8 29.19 1.88
0 9 8 25.45 1.88
0 -9 9 0.75 1.57
0 9 9 1.79 0.97
0 -9 -9 2.73 0.81
0 -9 9 1.83 0.9
0 9 9 1.38 0.82
0 -9 9 1.09 0.82
0 9 9 1.82 1.01
0 -9 -10 18.81 1.53
0 -9 10 17.71 1.76
0 9 10 18.3 1.81
0 9 10 20.69 1.8
0 9 10 20.38 1.69
0 9 10 16.1 1.71
0 -9 10 16.74 1.66
0 -9 -11 204.97 6.99
0 -9 11 192.78 7.34
0 9 11 203.87 7.4
0 9 11 192.13 6.96
0 9 11 194.15 7.29
0 9 12 163.03 6.32
0 -9 12 153.72 6.21
0 9 12 152.09 6.15
0 -9 -12 165.68 5.88
0 -9 12 159.16 6.47
0 -9 13 55.89 2.79
0 -9 13 58.32 3.3
0 -9 -13 59.02 2.83
0 9 13 61.96 3.34
0 -9 13 58.18 3.43
0 9 13 58.53 3.18
0 -9 13 58.51 3.27
0 -9 13 57.66 2.92
0 9 14 41.66 2.84
0 -9 14 48.07 3.1
0 -9 14 44.81 2.47
0 -9 14 41.63 2.41
0 -9 14 53.26 3.04
0 9 14 46.8 2.73
0 -9 15 2.32 0.82
0 -9 15 0.76 1.1
0 9 15 0.79 0.95
0 -9 15 1.26 1.09
0 9 16 110.12 4.44
0 -9 16 108.48 4.18
0 9 16 109.74 4.61
0 -9 16 108.47 4.65
0 -9 16 98.81 4.69
0 9 17 1.21 0.98
0 -9 17 -0.13 1.06
0 9 17 1.71 0.92
0 -9 17 0.47 1.01
0 9 18 195.54 6.71
0 9 18 194.98 6.77
0 -9 18 182.8 6.67
0 9 18 190.19 6.33
0 9 19 218.5 6.89
0 9 19 229.13 7.27
0 9 19 220.03 7.28
0 -9 -19 208.11 6.8
0 9 20 45.86 1.87
0 9 20 50.85 2.22
0 9 20 48.97 2.07
0 9 21 22.38 1.16
0 9 21 19.75 1.03
0 -10 0 311.29 10.41
0 -10 0 326.53 10.43
0 -10 0 344.77 14.36
0 -10 -1 309.28 10.01
0 -10 1 295.46 9.97
0 -10 1 312.19 12.51
0 -10 -1 312.91 13.73
0 -10 -1 305.91 9.92
0 -10 2 29.09 1.98
0 -10 -2 27.71 1.91
0 -10 -2 33.59 3.96
0 -10 2 33.7 3.3
0 -10 -2 32.54 1.97
0 -10 2 31.17 1.98
0 -10 -2 26.44 1.85
0 -10 2 25.72 1.91
0 -10 -3 1.86 0.72
0 -10 3 1.25 1.24
0 10 3 -0.69 0.92
0 -10 3 0.44 1.89
0 -10 -3 0.87 1.69
0 -10 3 1.58 0.73
0 -10 -3 1.48 0.74
0 -10 -3 0.54 0.71
0 -10 3 -0.11 0.77
0 -10 3 2.08 0.83
0 10 4 102.44 4.19
0 -10 -4 91.2 3.96
0 -10 4 104.84 5.95
0 -10 -4 99.35 6.89
0 -10 4 98.61 6.92
0 10 4 104.35 4.27
0 -10 4 95.45 4.05
0 -10 -4 95.44 4.03
0 -10 4 95.88 4.12
0 -10 4 97.92 4.19
0 -10 -4 96.65 4.06
0 -10 -5 41.94 2.36
0 -10 5 37.25 4.35
0 -10 -5 46.41 4.59
0 10 5 41.28 2.43
0 10 5 38.45 2.43
0 -10 -5 42.45 2.35
0 -10 5 43.64 2.48
0 -10 -5 41.41 2.36
0 -10 -6 317.82 10.29
0 -10 6 340.17 14.28
0 -10 -6 326.65 13.94
0 10 6 313.91 10.43
0 10 6 322.88 10.57
0 -10 -6 306.64 10.2
0 -10 -6 303.06 10.23
0 -10 7 546.28 16.74
0 -10 -7 521.99 16.59
0 -10 7 564.74 20.93
0 -10 -7 528.06 20.26
0 -10 -7 536.34 16.57
0 10 7 555.34 16.83
0 -10 8 281.12 9.56
0 10 8 280.29 9.72
0 10 8 287.27 9.63
0 -10 -8 273.38 9.41
0 -10 -8 287.63 9.39
0 -10 -8 282.07 12.62
0 -10 8 293.86 13.04
0 10 9 56.16 2.95
0 10 9 51.17 3.04
0 -10 9 53.06 2.93
0 10 9 57.67 3.01
0 -10 9 52.92 3.04
0 -10 -9 49.77 2.75
0 -10 -9 54.74 2.77
0 -10 9 48.88 4.77
0 -10 -10 113.41 4.62
0 10 10 124.66 5
0 -10 10 111.47 4.91
0 10 10 114.11 4.97
0 -10 10 105.13 4.73
0 10 10 110.86 4.68
0 -10 -10 113.09 4.56
0 -10 -11 13.54 1.46
0 -10 11 16.64 1.77
0 10 11 11.96 1.57
0 10 11 13.68 1.7
0 10 11 13.1 1.4
0 -10 -11 15.43 1.46
0 -10 -12 54.48 2.79
0 -10 12 51.31 3.05
0 10 12 51.73 3.05
0 10 12 56.78 3.16
0 -10 12 53.65 3.22
0 -10 -12 53.18 2.71
0 -10 -13 0.99 0.73
0 -10 13 0.29 1.09
0 -10 -13 0.1 0.72
0 10 13 1.32 1.07
0 10 13 0.14 0.95
0 -10 13 -0.47 1.18
0 -10 13 -0.14 0.95
0 -10 14 81.58 3.91
0 10 14 84.32 4
0 10 14 77.6 3.68
0 -10 14 75.97 3.98
0 -10 15 61.39 3.19
0 -10 15 61.71 3.31
0 10 15 56.5 3.15
0 10 15 58.62 3.03
0 -10 16 112.14 4.6
0 -10 16 109.31 4.66
0 10 16 105.79 4.31
0 10 16 110.09 4.45
0 10 16 107.88 4.01
0 -10 17 -0.31 0.88
0 -10 17 -0.45 0.96
0 -10 -17 0.38 0.63
0 10 17 1.05 0.88
0 10 17 0.19 0.53
0 10 17 0.1 0.81
0 -10 -18 30.47 1.61
0 10 18 33.18 1.95
0 10 18 33.95 1.9
0 -10 18 34.05 1.96
0 10 19 37.08 1.9
0 10 19 37.98 1.87
0 10 19 36.54 1.87
0 -10 19 40.11 1.95
0 10 20 88.93 3.05
0 10 20 89.43 2.97
0 10 20 86.66 2.99
0 10 20 86.2 3.02
0 -11 0 0.12 0.77
0 -11 0 0.47 0.79
0 -11 0 -3.02 2.37
0 -11 0 0.73 0.86
0 -11 0 0.94 0.76
0 11 0 0.85 0.84
0 11 0 -0.23 0.87
0 -11 0 1.08 1.32
0 -11 1 333.24 11.09
0 -11 1 334.11 13.69
0 -11 -1 361.39 15.61
0 -11 1 357.92 11.17
0 -11 1 347.6 11.2
0 -11 -1 340.07 11.16
0 11 -1 345.12 11.15
0 11 1 341.76 11.18
0 11 1 332.32 11.1
0 11 -1 329.64 10.97
0 -11 -1 329.5 11.05
0 -11 -2 22.88 1.84
0 -11 2 26.41 1.9
0 -11 -2 22.78 1.84
0 -11 -2 24.61 3.79
0 -11 -2 25.33 1.9
0 -11 2 22.48 1.83
0 -11 2 23.22 1.87
0 11 -2 25.02 1.85
0 11 2 23.64 1.85
0 11 2 24.85 1.91
0 -11 2 19.37 2.76
0 -11 -3 68.79 3.36
0 -11 3 72.71 3.39
0 -11 -3 68.59 6.04
0 -11 3 62.7 4.78
0 -11 3 64.59 5.87
0 -11 -3 68.19 3.31
0 11 3 70.03 3.44
0 11 -3 63.59 3.22
0 -11 -3 71.95 3.39
0 -11 3 67.64 3.39
0 -11 3 72.5 3.38
0 -11 -4 154.03 5.92
0 -11 4 149.54 5.85
0 -11 4 173.98 9.83
0 -11 -4 173.85 9.64
0 -11 -4 157.02 5.88
0 11 4 153.33 6.04
0 11 -4 158.32 5.86
0 -11 4 162.13 6.01
0 -11 -4 155.72 5.94
0 -11 4 148.16 5.98
0 -11 -5 78.48 3.71
0 -11 5 77.62 6.63
0 -11 -5 86.41 6.69
0 -11 -5 87.11 3.76
0 11 5 81.16 3.91
0 11 5 78.92 3.83
0 11 -5 80.18 3.6
0 -11 5 78.12 3.76
0 -11 -5 85.96 3.8
0 -11 -6 434.15 13.97
0 -11 6 450.18 18.57
0 -11 -6 450.45 18.21
0 -11 -6 438.14 13.9
0 -11 6 429.61 13.95
0 11 6 438.77 14.23
0 11 6 433.5 14.12
0 -11 -6 460.01 14.03
0 11 7 11.68 1.51
0 -11 -7 10.21 1.37
0 -11 7 10.59 2.88
0 -11 -7 13.23 2.92
0 -11 -7 11.38 1.38
0 11 7 10.03 1.49
0 -11 7 9.42 1.39
0 11 7 12.91 1.41
0 -11 -7 11.62 1.44
0 11 8 89.65 4.19
0 -11 8 89.93 4.11
0 -11 -8 93.85 4.09
0 -11 -8 83.44 6.37
0 -11 8 101.37 7.16
0 -11 -8 96.24 4.09
0 -11 -8 89.76 4.1
0 11 8 96.38 4.16
0 11 9 4.27 1.07
0 -11 9 5.56 1.19
0 11 9 6.95 1.37
0 11 9 6 1.14
0 -11 -9 3.91 1.04
0 -11 9 5.16 2.09
0 -11 9 7.19 1.35
0 -11 -9 3.55 1.06
0 -11 -9 5.04 1.1
0 11 10 432.23 14.25
0 -11 10 437.63 13.93
0 11 10 424.76 14.04
0 -11 -10 421.05 13.83
0 -11 10 435.46 14.12
0 11 10 455.75 13.98
0 -11 -10 440.58 13.82
0 -11 -10 438.7 13.75
0 11 11 158.11 5.72
0 11 11 150.41 5.76
0 -11 -11 147.19 5.77
0 -11 11 141.92 5.91
0 11 11 154.89 6.05
0 11 11 151.99 6.14
0 -11 -11 153.13 5.66
0 -11 -11 146.13 5.68
0 -11 12 36.07 2.59
0 11 12 39.04 2.31
0 11 12 33.58 2.16
0 -11 12 30.95 2.42
0 -11 12 42.91 2.63
0 11 12 40 2.61
0 11 12 34.51 2.48
0 -11 -12 44.2 2.4
0 -11 -12 41.38 2.45
0 -11 -12 39.61 2.26
0 -11 -13 5.01 1.08
0 -11 -13 5.75 1.01
0 -11 13 5.05 1.34
0 11 13 4.6 1.05
0 -11 13 4.19 1.25
0 -11 13 4.12 1.07
0 -11 -13 3.77 0.92
0 11 13 4.07 1.18
0 11 13 5.26 1.22
0 -11 14 18.65 1.84
0 11 14 22.05 1.91
0 -11 14 21.1 1.97
0 11 14 20.62 1.65
0 -11 -14 19.03 1.58
0 -11 15 0.23 0.96
0 -11 15 2.02 1.11
0 11 15 0.36 0.93
0 -11 -15 1.11 0.76
0 11 15 1.65 0.85
0 11 15 1.58 0.84
0 11 16 3 0.91
0 -11 -16 2.12 0.74
0 -11 16 3.97 1.09
0 11 16 3.16 0.82
0 -11 16 2.98 1.06
0 11 17 0.85 0.76
0 -11 -17 1.28 0.6
0 -11 17 1.94 0.93
0 11 17 1.12 0.68
0 -11 17 3 0.94
0 11 18 83.2 3.04
0 11 18 76.47 2.86
0 11 18 75.95 3.02
0 -11 18 79.45 3.02
0 11 19 7.3 0.8
0 11 19 7.8 0.7
0 11 19 7.74 0.77
0 -11 19 7.08 0.8
0 12 0 5.3 1.07
0 -12 0 3.27 1
0 -12 0 7.37 2.71
0 -12 0 4.39 1.15
0 -12 0 5.47 1.12
0 12 0 5.66 1.12
0 -12 0 5.85 1.19
0 -12 0 3.85 1.57
0 12 1 0.26 0.88
0 12 -1 1.68 0.82
0 -12 1 -0.13 0.91
0 -12 -1 1.13 2.07
0 -12 -1 1.46 0.9
0 -12 1 1.79 0.93
0 -12 1 1.07 0.94
0 -12 -1 0.64 0.84
0 12 -1 0.53 0.9
0 12 1 1.64 0.91
0 -12 -1 1.69 0.95
0 -12 -1 1.19 1.41
0 -12 1 0.37 1.29
0 -12 -2 154.01 5.87
0 -12 2 149.96 5.81
0 -12 2 135.48 7.77
0 -12 -2 137.76 9.28
0 -12 -2 151.15 5.81
0 -12 -2 150.74 5.82
0 -12 2 150.71 5.88
0 -12 2 143.55 5.71
0 12 2 143.01 5.81
0 12 2 146.01 5.86
0 12 -2 139.45 5.69
0 -12 3 90.95 4.29
0 -12 -3 99.07 4.4
0 -12 3 101.69 7.8
0 -12 -3 95.52 7.48
0 -12 -3 103.05 4.43
0 -12 -3 96.71 4.37
0 -12 3 101.66 4.4
0 -12 3 102.37 4.5
0 12 3 103.63 4.56
0 12 3 98.57 4.49
0 12 -3 101.58 4.34
0 -12 -4 8.94 1.48
0 -12 4 14.76 3.58
0 -12 -4 8.85 2.84
0 -12 -4 13.56 1.52
0 12 -4 11.96 1.41
0 12 4 10.13 1.51
0 -12 4 12.27 1.44
0 -12 -4 10.81 1.48
0 -12 4 8.84 1.43
0 12 5 157.01 6.16
0 12 -5 159.89 5.85
0 -12 -5 151.86 6
0 -12 -5 160.85 9.77
0 -12 -5 152.08 5.92
0 12 5 148.41 5.66
0 12 5 152.01 6.18
0 -12 5 158.59 6.16
0 -12 -5 154.05 6.01
0 12 6 177.03 6.64
0 -12 -6 167.29 6.43
0 -12 6 155.73 9.96
0 -12 -6 170 10.02
0 -12 -6 163.06 6.33
0 12 6 171.5 6.24
0 12 6 167.24 6.67
0 -12 6 169.4 6.38
0 -12 -6 169.13 6.43
0 12 7 29.03 2.25
0 -12 -7 27.2 2.06
0 -12 -7 32.92 4.32
0 -12 7 22.93 3.84
0 -12 -7 26.68 2.06
0 12 7 29.52 2.08
0 -12 7 32.37 2.2
0 12 7 27.48 2.27
0 -12 -7 30.82 2.2
0 12 8 586.43 18.35
0 12 8 586.43 18.13
0 -12 -8 586.8 18.16
0 -12 8 602.85 23
0 -12 -8 602.97 18.25
0 -12 8 582.23 18.19
0 -12 -8 575.78 18.06
0 -12 -9 121.82 4.99
0 -12 9 123.76 5.02
0 12 9 126.35 5.08
0 -12 -9 123.29 5.02
0 12 9 121.17 5.11
0 -12 9 114.72 5.07
0 -12 -9 121.05 4.9
0 -12 -10 11.62 1.48
0 -12 10 14.21 1.49
0 12 10 11.16 1.65
0 12 10 14.75 1.61
0 -12 -10 12.6 1.48
0 12 10 14.2 1.58
0 -12 10 13.15 1.55
0 -12 -10 12.19 1.37
0 12 11 1.05 0.74
0 12 11 -0.7 0.98
0 12 11 -0.74 1.17
0 12 11 1.06 0.92
0 -12 -11 1.33 0.97
0 -12 11 0.52 0.93
0 -12 -11 0.9 0.78
0 -12 -11 1.39 0.81
0 12 12 131.15 5.53
0 12 12 132.69 5.04
0 -12 12 138.85 5.51
0 12 12 147.72 5.58
0 -12 12 128.32 5.31
0 -12 -12 140.68 5.31
0 -12 -12 135.03 5.08
0 -12 -12 142.82 5.21
0 -12 12 136.66 5.67
0 12 13 64.74 2.98
0 12 13 69.96 3.37
0 -12 -13 67.51 3.01
0 -12 13 73.04 3.56
0 -12 -13 61.63 2.86
0 -12 -13 66.44 3.13
0 -12 13 73.58 3.43
0 -12 14 98.3 4.08
0 -12 14 95.23 4.16
0 -12 -14 94.26 3.8
0 12 14 91.48 4.02
0 12 14 91.63 3.68
0 -12 15 38.2 2.24
0 -12 15 39.38 2.31
0 12 15 40.47 2.01
0 -12 -15 35.64 1.98
0 12 15 40.05 2.19
0 12 15 39.52 2.17
0 -12 -16 32.58 1.7
0 12 16 35.91 1.92
0 -12 16 37.27 2.06
0 -12 16 36.35 2.01
0 12 16 33.06 1.72
0 -12 -17 1.32 0.44
0 -12 17 1.76 0.75
0 12 17 1.54 0.61
0 12 17 1.43 0.72
0 -12 17 1.71 0.76
0 12 17 1.51 0.55
0 -12 18 12.27 0.93
0 12 18 10.84 0.9
0 12 18 11.11 0.86
0 12 18 13.02 0.96
0 -13 0 0.14 1.03
0 -13 0 0.93 0.93
0 -13 0 0.61 2.44
0 13 0 -0.58 0.87
0 -13 0 0.69 0.91
0 13 0 0.13 0.91
0 13 1 20.23 1.82
0 -13 -1 19.09 1.85
0 -13 1 19.26 1.76
0 -13 -1 19.54 1.8
0 -13 1 17.65 1.76
0 -13 -1 15.33 3.48
0 13 1 15.18 1.69
0 13 -1 16.25 1.74
0 -13 1 16.43 1.75
0 -13 -1 20.24 2.98
0 -13 -2 25.59 3.34
0 -13 2 25.22 2.1
0 -13 2 27.68 2.12
0 -13 -2 23.55 1.99
0 -13 -2 26.23 2.1
0 -13 -2 32.84 4.79
0 13 -2 25.1 2.06
0 13 2 23.18 2.05
0 -13 -2 25.16 2.08
0 -13 -2 26.74 2.13
0 -13 2 24.67 2.02
0 13 2 25.14 2.11
0 -13 3 55.31 3.1
0 -13 3 52.59 3.02
0 -13 -3 56.01 3.12
0 -13 -3 53.4 6.03
0 -13 3 60.01 6.24
0 13 -3 50.71 2.96
0 13 3 57.54 3.25
0 -13 -3 55.72 3.14
0 -13 -3 55.1 3.11
0 13 3 57.82 3.2
0 -13 -4 390.38 12.44
0 -13 4 390.9 12.39
0 -13 4 365.04 12.46
0 -13 -4 377.88 17.26
0 -13 4 372.54 17.39
0 13 -4 382.4 12.27
0 -13 -4 360.51 12.3
0 -13 -4 375.85 12.42
0 13 4 367.34 12.51
0 13 5 39.34 2.68
0 -13 5 37.79 2.44
0 13 5 37.33 2.24
0 13 5 41.81 2.74
0 13 -5 41.72 2.46
0 -13 5 46.48 5.54
0 -13 -5 47.5 5.23
0 -13 -5 39.18 2.55
0 -13 -5 43.7 2.68
0 -13 -5 43.56 2.63
0 -13 6 138.01 5.37
0 13 6 126.03 5.55
0 13 6 138.05 5.18
0 13 -6 135.19 5.14
0 13 6 137.17 5.6
0 -13 -6 123.43 8.76
0 -13 6 114.88 8.67
0 -13 -6 123.35 5.3
0 -13 -6 136.84 5.46
0 -13 -6 131.06 5.41
0 -13 7 253.87 8.87
0 13 7 262.69 9.33
0 -13 -7 245.44 8.88
0 13 7 264.85 8.81
0 13 7 249.68 9.11
0 -13 7 242.79 13.05
0 -13 -7 269.64 9.1
0 -13 -7 267.31 9.08
0 13 8 21.46 1.94
0 -13 -8 28.36 2.04
0 -13 8 22.35 1.92
0 13 8 23.17 1.79
0 -13 -8 22.46 1.87
0 -13 -8 20.66 1.88
0 -13 8 23.7 1.9
0 13 8 23 2.11
0 13 9 149.24 5.76
0 -13 -9 140.76 5.58
0 -13 9 138.62 5.63
0 13 9 144.86 5.59
0 -13 -9 143.5 5.5
0 -13 -9 148.96 5.67
0 -13 9 148.12 5.57
0 13 10 138.2 5.32
0 -13 -10 136.68 5.16
0 13 10 137.97 5.31
0 -13 -10 132.92 5.26
0 -13 -10 135.66 5.21
0 -13 10 131.78 5.28
0 13 10 124.46 5.49
0 -13 -11 5.47 1.08
0 -13 11 9.12 1.25
0 -13 -11 7.73 1.18
0 13 11 7.82 1.24
0 -13 -11 6.78 1.07
0 -13 -12 80.2 3.33
0 -13 12 86.2 3.74
0 -13 -12 77.49 3.37
0 -13 -12 84.18 3.55
0 -13 12 84.9 3.84
0 -13 12 75.69 3.45
0 13 12 80.29 3.62
0 -13 13 8.34 1.23
0 -13 -13 6.03 0.87
0 -13 -13 8.13 1.09
0 -13 13 6.07 1.2
0 13 13 7.45 1.11
0 13 14 14.02 1.2
0 -13 14 14.05 1.4
0 -13 -14 12.69 1.14
0 -13 14 11.03 1.26
0 13 15 1.63 0.67
0 -13 15 0.3 0.73
0 13 15 1.26 0.63
0 -13 -15 0.85 0.57
0 -13 15 1.07 0.8
0 13 15 0.2 0.63
0 -13 -16 0.39 0.39
0 13 16 0.76 0.59
0 -13 16 0.24 0.64
0 13 16 0.77 0.6
0 -13 16 -0.07 0.68
0 13 17 7.16 0.77
0 -13 17 7.7 0.78
0 13 17 6.09 0.58
0 13 17 6.34 0.67
0 -13 17 7.22 0.73
0 -14 0 111.88 8.54
0 14 0 102.34 4.74
0 -14 0 113.07 4.83
0 -14 0 114.2 4.83
0 -14 0 103.29 4.61
0 -14 -1 30.06 4.69
0 14 1 38.82 2.58
0 14 -1 40.56 2.59
0 -14 1 32.37 2.39
0 -14 1 36.58 2.46
0 -14 -1 36.24 2.41
0 -14 -1 35.5 2.5
0 -14 1 33.65 2.38
0 -14 -2 19.8 3.96
0 -14 2 29.28 4.75
0 14 2 25.79 2.16
0 14 -2 31.58 2.26
0 14 2 24.72 2.12
0 -14 -2 25.66 2.1
0 -14 2 25.85 2.22
0 -14 -2 24.27 2.11
0 -14 2 31.85 2.26
0 -14 -3 58.53 3.18
0 -14 3 60.96 6.28
0 -14 -3 62.57 6.39
0 14 3 55.15 3.23
0 14 -3 57.54 3.05
0 14 3 52.6 3.11
0 -14 -3 53.46 3.09
0 -14 3 58.12 3.09
0 -14 3 56.63 3.17
0 -14 -3 52.27 3.01
0 -14 -4 -0.82 1.09
0 -14 -4 1.18 2.16
0 -14 4 -0.6 2.21
0 14 4 0.59 1.06
0 14 -4 0.12 0.87
0 -14 -4 -0.66 1.05
0 -14 -4 1.48 1
0 -14 -5 35.08 2.37
0 -14 -5 34.38 2.35
0 -14 -5 31.73 2.36
0 14 -5 34.81 2.18
0 -14 5 29.28 2.11
0 14 5 37.24 2.57
0 -14 6 77.97 3.65
0 14 6 77.69 3.94
0 -14 -6 81.01 3.8
0 -14 -6 84.76 3.83
0 -14 -6 85.64 3.92
0 14 6 85.95 3.99
0 14 -6 80.05 3.51
0 14 6 77.44 3.43
0 -14 7 3.97 1
0 14 7 4.99 1.34
0 -14 -7 4.64 1.15
0 -14 -7 3.95 1.12
0 -14 -7 6.21 1.25
0 14 7 6.38 1.32
0 14 7 5.34 0.94
0 -14 8 77.85 3.53
0 14 8 77.24 3.45
0 -14 -8 80.83 3.7
0 -14 -8 82.31 3.66
0 -14 -8 77.88 3.66
0 14 8 78.35 3.75
0 -14 8 79.9 3.64
0 -14 9 117.57 4.68
0 -14 -9 121.23 4.86
0 -14 -9 120.31 4.78
0 -14 9 127.4 4.89
0 14 9 124.76 4.96
0 -14 -9 127.51 4.93
0 14 9 127.3 4.79
0 14 10 1.87 0.82
0 14 10 2.48 0.89
0 -14 -10 1.96 0.87
0 -14 -10 1.98 0.88
0 -14 10 1.9 0.88
0 14 11 -0.37 0.76
0 -14 11 1.01 1.02
0 -14 11 0.26 0.76
0 -14 -11 0.74 0.8
0 -14 -11 0.09 0.72
0 -14 11 1.13 0.96
0 -14 12 2.68 0.94
0 -14 12 1.82 0.95
0 -14 -12 1.61 0.77
0 14 12 1.07 0.62
0 -14 -12 1.34 0.65
0 -14 13 64.61 2.9
0 14 13 65.55 2.55
0 14 13 62.33 2.67
0 -14 13 66.32 2.84
0 -14 -13 61.01 2.63
0 -14 14 56.91 2.48
0 14 14 50.74 2.1
0 14 14 58.48 2.42
0 -14 -14 52.15 2.16
0 14 14 55.26 2.27
0 -14 14 52.48 2.35
0 14 15 1.5 0.5
0 -14 15 1.77 0.63
0 -14 15 0.68 0.62
0 14 15 1.36 0.39
0 14 16 38.49 1.61
0 -14 16 40.7 1.64
0 -14 16 38.9 1.58
0 -15 0 0.12 0.98
0 -15 0 -0.13 1.06
0 15 0 0.27 1.01
0 -15 1 137.67 5.26
0 -15 1 126.51 5.31
0 -15 -1 126.31 5.17
0 -15 -1 136.65 5.36
0 15 -1 125.02 5.24
0 15 1 129.63 5.39
0 -15 -2 4.23 1.17
0 -15 2 2.78 1.16
0 -15 -2 4.76 1.18
0 -15 2 3.73 1.1
0 15 2 5.25 1.29
0 15 -2 4.41 1.12
0 15 3 55.83 3.05
0 15 -3 45.57 2.68
0 -15 -3 49.82 2.87
0 -15 -3 49.74 2.81
0 -15 -3 49.32 2.76
0 -15 4 123.87 4.88
0 15 -4 122.08 4.85
0 -15 -4 121.17 5.03
0 -15 -4 121.53 5
0 -15 -4 127.64 5
0 -15 5 5.33 1.09
0 15 -5 9.06 1.16
0 -15 -5 8.49 1.36
0 -15 -5 8.93 1.31
0 -15 -5 8.76 1.32
0 -15 6 35.42 2.13
0 15 6 33.37 2.3
0 -15 -6 38.78 2.33
0 -15 -6 33.46 2.19
0 -15 -6 32.53 2.18
0 -15 7 10.3 1.25
0 15 7 12.96 1.47
0 -15 7 11.18 1.24
0 -15 -7 11.27 1.38
0 -15 -7 10.95 1.36
0 -15 -7 9.55 1.26
0 -15 8 1.21 0.78
0 15 8 0.07 0.6
0 15 8 0.44 0.83
0 -15 -8 0.61 0.82
0 -15 -8 0.7 0.82
0 -15 -8 -0.42 0.88
0 -15 8 -0.25 0.79
0 -15 -9 64.27 2.93
0 -15 -9 63.73 2.92
0 -15 9 64.25 2.85
0 -15 -10 2.13 0.79
0 -15 -10 1.3 0.74
0 -15 10 2.84 0.97
0 -15 10 1.23 0.81
0 -15 -11 8.2 0.98
0 -15 11 10.37 1.19
0 -15 11 11.9 1.15
0 -15 -12 2.45 0.64
0 -15 -12 3.32 0.79
0 -15 12 4.41 0.87
0 -15 12 2.69 0.76
0 15 12 2.42 0.48
0 -15 13 126.47 4.33
0 -15 13 133.64 4.28
0 -15 -13 114.29 3.98
0 -15 -13 127.4 4.29
0 15 13 127.51 4.33
0 -15 14 7.5 0.78
0 -15 -14 8.7 0.78
0 15 14 8.38 0.69
0 -15 14 8.03 0.74
0 16 0 1.16 0.91
0 -16 0 0.45 0.99
0 -16 0 0.72 0.89
0 16 1 204.15 7.25
0 16 -1 199.3 7.12
0 -16 -1 201.06 7.15
0 -16 1 205.17 7.22
0 -16 -1 200.32 7.03
0 16 -2 0.11 0.81
0 16 2 0.36 0.97
0 -16 -2 -0.22 0.89
0 -16 -2 0.61 0.87
0 -16 2 -0.1 0.82
0 16 3 0.94 1
0 16 -3 -0.2 0.81
0 -16 -3 0.96 0.89
0 -16 -3 -0.4 0.85
0 -16 3 -0.47 0.81
0 16 -4 15.19 1.33
0 16 4 13.91 1.52
0 -16 -4 13.62 1.39
0 -16 -4 15.31 1.49
0 -16 4 13.73 1.31
0 -16 5 179.31 6.26
0 -16 -5 188.32 6.48
0 -16 -5 190.36 6.45
0 -16 5 179.31 6.29
0 -16 6 2.31 0.77
0 -16 -6 1.37 0.82
0 -16 -6 2.66 0.85
0 -16 6 3.5 0.82
0 16 6 2.9 0.99
0 -16 -7 2.76 0.84
0 -16 -7 0.85 0.72
0 -16 7 2.79 0.77
0 16 7 1.62 0.82
0 -16 -8 26.09 1.65
0 -16 -8 23.45 1.56
0 -16 -9 40.86 1.93
0 -16 -9 37.57 1.95
0 -16 9 34.4 2
0 -16 9 40.12 1.97
0 -16 10 1.22 0.67
0 -16 -10 1.16 0.61
0 -16 -10 0.76 0.65
0 -16 10 1.06 0.72
0 -16 11 42.84 1.89
0 -16 -11 40.73 1.8
0 -16 11 38.1 1.74
0 -16 -12 0.83 0.48
0 -16 12 -0.15 0.48
0 16 12 -0.61 0.53
0 -16 12 0.28 0.54
0 -16 13 48.13 1.76
0 17 0 0.71 0.76
0 -17 0 -0.62 0.8
0 17 -1 79.27 3.32
0 17 1 81.05 3.41
0 -17 1 78.45 3.2
0 17 2 74.07 3.27
0 -17 -2 78.89 3.14
0 -17 -2 73.46 3.18
0 -17 2 73.82 3.04
0 17 3 44.13 2.25
0 -17 -3 40.7 2.13
0 -17 3 40.37 1.99
0 17 4 7.38 1.08
0 -17 4 8.13 0.93
0 -17 -4 7.94 1.02
0 -17 -4 9.02 0.98
0 -17 -5 24.03 1.54
0 -17 -5 24.69 1.51
0 -17 -6 4.93 0.84
0 -17 -6 4.03 0.78
0 -17 -7 7.81 0.87
0 -17 -7 8.1 0.87
0 -17 7 8.08 0.86
0 -17 8 -0.18 0.66
0 17 8 -0.06 0.58
0 -17 -8 -0.14 0.53
0 -17 -8 0.51 0.56
0 -17 8 -0.58 0.53
0 17 9 56.06 2.19
0 -17 -9 55.78 2.13
0 -17 -9 61.26 2.26
0 -17 9 57.69 2.2
0 -17 -10 1.49 0.43
0 -17 10 1.31 0.4
0 -17 10 0.71 0.48
0 -18 0 45.51 1.92
0 18 -1 12.4 1.03
0 -18 -1 13.34 0.96
0 -18 1 10.02 0.89
0 18 -2 18.1 1.14
0 -18 -2 21.52 1.21
0 -18 -3 19.42 1.15
0 18 4 32.71 1.65
0 -18 -4 28.11 1.42
0 -18 5 15.73 0.87
0 18 6 0.61 0.51
0 -18 6 0.95 0.53
0 18 7 36.45 1.52
0 -18 7 39.75 1.57
0 18 7 38.11 1.53
-1 0 24 83.3 2.87
-1 0 24 73.65 2.72
-1 0 23 0.07 0.71
-1 0 23 0.64 0.64
-1 0 23 0.43 0.61
-1 0 23 0.21 0.67
-1 0 22 -0.55 0.91
-1 0 22 1.38 0.77
-1 0 22 0.17 0.8
-1 0 22 0.21 0.63
-1 0 22 0.55 0.84
-1 0 21 0.67 0.98
-1 0 21 -0.85 0.93
-1 0 21 0.55 0.82
-1 0 21 0.21 0.79
-1 0 21 -0.09 0.7
-1 0 20 29.13 1.96
-1 0 20 26.73 1.84
-1 0 20 27.86 1.96
-1 0 20 27.1 2.07
-1 0 20 29.19 2.12
-1 0 19 -0.11 0.68
-1 0 19 0.4 0.97
-1 0 19 0.25 0.89
-1 0 19 0.12 0.77
-1 0 19 0.13 0.94
-1 0 19 -0.24 0.79
-1 0 18 762.59 22.93
-1 0 18 764.43 23.12
-1 0 18 754.12 28.26
-1 0 18 762.49 22.97
-1 0 18 754.37 22.86
-1 0 18 732.02 22.88
-1 0 18 770.2 23.05
-1 0 18 757.81 22.77
-1 0 17 0.28 0.9
-1 0 17 0.51 0.88
-1 0 17 -0.26 0.88
-1 0 17 0.55 1.77
-1 0 17 -0.12 0.79
-1 0 17 0.78 0.98
-1 0 16 65.97 3.47
-1 0 16 68.24 3.41
-1 0 16 68.5 3.42
-1 0 16 71.07 3.4
-1 0 16 71.82 3.51
-1 0 16 70.56 6.29
-1 0 15 1.19 0.84
-1 0 15 1.26 0.83
-1 0 15 1.41 0.78
-1 0 15 1.3 0.92
-1 0 15 1.31 0.85
-1 0 15 2.95 2
-1 0 14 380.97 12.26
-1 0 14 380.78 12.54
-1 0 14 379.09 12.27
-1 0 14 399.76 12.4
-1 0 14 369.29 12.35
-1 0 14 397.67 12.33
-1 0 14 404.72 16.38
-1 0 13 0.65 0.7
-1 0 13 0.4 1.48
-1 0 12 119.59 7.05
-1 0 11 2.86 1.52
-1 0 10 2091.33 62.19
-1 0 9 0.96 1.17
-1 0 8 125.28 5.89
-1 0 8 122.77 5.97
-1 0 7 1.58 1.03
-1 0 7 2.08 1.23
-1 0 6 121.22 5.08
-1 0 6 113.15 5.12
-1 0 5 1.79 1
-1 0 4 1021.58 29.92
-1 0 3 0.52 0.57
-1 0 2 3795.39 106.43
-1 0 1 0.46 0.27
-1 0 0 32.98 1.28
-1 0 -1 0.57 0.31
-1 0 -2 430.21 12.55
1 0 3 2.39 0.66
-1 0 -3 1.25 0.45
1 0 4 7036.01 198.72
1 0 4 7194.89 198.69
-1 0 -4 7052.96 198.07
1 0 5 3.5 1
1 0 5 1.5 0.85
-1 0 -5 3.52 0.65
1 0 6 1338.35 39.33
1 0 6 1365.13 39.27
-1 0 -6 1325.71 38.24
1 0 7 1.41 0.97
-1 0 -7 1.32 0.57
1 0 8 78.05 4.29
-1 0 -8 85.7 3.33
1 0 9 1.22 0.99
1 0 9 -0.26 1.38
1 0 10 4.19 1.71
1 0 11 1.03 1.46
1 0 12 1417.58 44.91
1 0 13 2.16 1.72
1 0 13 1.26 0.72
1 0 13 1 0.77
1 0 13 -0.33 0.75
1 0 13 0.34 0.76
1 0 14 286.45 9.64
1 0 14 283.49 9.65
1 0 14 280.59 13.24
1 0 14 284.08 9.67
1 0 14 289.12 9.64
1 0 15 0.11 0.72
1 0 15 0.81 0.93
1 0 15 0.55 0.9
1 0 15 -0.52 0.88
1 0 15 -0.13 0.87
1 0 15 -1.04 2.12
1 0 16 26.06 4.07
1 0 16 26.52 2.18
1 0 16 31.47 2.27
1 0 16 25.71 1.9
1 0 16 29.85 2.2
1 0 17 2.3 1.84
1 0 17 1.11 1
1 0 17 0.98 0.74
1 0 17 0.7 0.91
1 0 17 2.23 1.07
1 0 18 118.23 4.85
1 0 18 119.69 8.46
1 0 18 123.75 5.1
1 0 18 112.58 4.54
1 0 18 119.91 4.78
1 0 19 0.13 0.89
1 0 19 0.11 0.75
1 0 19 -0.08 0.48
1 0 19 -0.1 0.72
1 0 20 518.07 15.91
1 0 20 515.57 15.57
1 0 20 505.01 15.93
1 0 21 0.39 0.82
1 0 21 -0.09 0.8
1 0 22 0.08 0.72
1 0 22 -0.15 0.69
1 0 22 1.19 0.81
1 0 23 -0.16 0.59
1 0 23 -0.43 0.65
1 0 23 -0.28 0.51
1 0 24 0.7 0.44
-1 1 24 28.05 1.35
-1 1 24 25.25 1.22
-1 -1 24 25.81 1.28
-1 -1 23 0.55 0.75
-1 1 23 -0.07 0.65
-1 1 23 0.2 0.63
-1 1 23 -0.14 0.65
-1 -1 23 0.94 0.69
-1 1 23 -0.65 0.55
-1 1 22 239.34 8.13
-1 -1 22 254.15 8.24
-1 1 22 256.91 8.16
-1 -1 22 245.28 7.98
-1 1 22 247.25 8.15
-1 1 22 243.03 7.99
-1 -1 22 244.63 8.13
-1 1 22 251.54 7.98
-1 1 21 3.78 0.85
-1 1 21 3.93 1.08
-1 -1 21 5.33 1.03
-1 1 21 5.31 1.09
-1 -1 21 5.15 1.14
-1 1 21 6.46 1.06
-1 1 21 5.93 1.1
-1 1 21 4.58 0.97
-1 -1 21 4.4 0.89
-1 1 20 208.43 7.41
-1 -1 20 217.01 7.3
-1 1 20 212.6 7.39
-1 1 20 212.95 7.56
-1 -1 20 202.96 7.44
-1 -1 20 204.44 7.2
-1 1 20 209.62 7.37
-1 -1 20 218.76 7.57
-1 1 20 204.07 7.34
-1 1 20 212.09 7.24
-1 1 19 0.25 0.99
-1 -1 19 -0.13 1.02
-1 1 19 1.52 0.86
-1 -1 19 0.8 0.94
-1 1 19 0.77 0.91
-1 -1 19 0.47 0.88
-1 1 19 1.51 0.86
-1 -1 19 0.2 0.66
-1 -1 19 0.13 0.95
-1 -1 19 0.57 0.8
-1 1 19 1.12 0.91
-1 -1 18 67.24 3.41
-1 -1 18 56.55 2.88
-1 1 18 59.82 3.18
-1 1 18 64.49 2.94
-1 1 18 62.36 3.2
-1 -1 18 60.9 3.28
-1 1 18 48.31 5.5
-1 -1 18 58.61 3.13
-1 -1 18 57.92 2.99
-1 1 18 60.92 3.23
-1 -1 18 59.29 3.24
-1 1 18 61.45 3.22
-1 -1 18 61.76 3.15
-1 -1 17 23.4 1.8
-1 1 17 29.34 2.16
-1 -1 17 32.18 2.24
-1 1 17 19.71 3.72
-1 -1 17 30.13 2.09
-1 -1 17 23.33 1.85
-1 1 17 28.29 2.1
-1 -1 17 27.64 2.08
-1 -1 17 28.11 2.02
-1 1 17 30.4 2.18
-1 -1 16 118.84 4.86
-1 1 16 120.17 4.97
-1 -1 16 117.51 4.72
-1 1 16 117.03 4.95
-1 -1 16 124.27 4.99
-1 -1 16 117.53 4.96
-1 1 16 121.42 8.18
-1 -1 16 125.47 4.95
-1 1 16 113.89 4.86
-1 -1 16 117.74 4.78
-1 1 16 111.53 4.91
-1 -1 15 146.37 5.62
-1 -1 15 151.16 6.03
-1 -1 15 144.85 5.56
-1 1 15 140.1 5.75
-1 -1 15 153.8 5.81
-1 1 15 161.39 5.81
-1 1 15 146.03 8.95
-1 -1 15 159.65 5.77
-1 1 15 150.64 5.78
-1 -1 15 159.17 5.89
-1 1 15 140.84 5.77
-1 -1 14 823.98 25.05
-1 -1 14 868.43 25.18
-1 1 14 863.64 25.24
-1 -1 14 845.08 25.45
-1 -1 14 849.18 25.22
-1 1 14 832.97 25.14
-1 1 14 859.85 29.67
-1 -1 14 849.28 25.31
-1 1 14 850.22 25.3
-1 -1 14 859.27 25.27
-1 -1 14 828.95 25.03
-1 1 14 847.45 25.29
-1 -1 13 27.7 2.01
-1 -1 13 28.12 1.91
-1 1 13 27.76 3.51
-1 1 13 27.69 1.93
-1 1 12 6.8 2.12
-1 1 11 452.37 16.72
-1 1 10 105.77 5.88
-1 1 9 63.43 4.13
-1 -1 8 9.4 0.62
-1 1 8 18.26 2.18
-1 -1 7 64.27 2.31
-1 1 7 66.23 3.66
-1 1 7 60.64 3.77
-1 -1 6 3798.83 107.1
-1 1 6 3884.01 108.24
-1 1 6 3758.18 108.42
-1 -1 5 151.94 4.85
-1 -1 5 145.82 4.61
-1 -1 5 147.91 4.64
-1 1 5 150.18 5.69
-1 1 5 143.25 5.77
-1 -1 4 1861.8 49.63
-1 -1 4 1725.45 49.66
-1 -1 4 1709.68 49.58
-1 1 4 1768.8 50.62
-1 1 4 1750.47 50.46
-1 -1 3 651.19 18.52
-1 -1 3 656.84 18.84
-1 -1 3 633.14 18.71
-1 1 3 688.97 19.39
-1 1 3 691.84 19.29
-1 -1 2 534.09 15.32
-1 -1 2 527.26 15.41
-1 1 2 531 15.51
-1 1 2 537.43 15.59
-1 -1 1 867.82 25.27
-1 1 1 894.2 25.09
-1 -1 0 1759.46 50.17
1 1 0 1796.44 50.06
-1 -1 -1 453.52 13.25
-1 -1 -2 5033.34 138.83
1 1 2 4898.46 138.62
1 1 2 5001.72 139.19
-1 -1 -3 0.9 0.45
1 1 3 1.23 0.52
-1 -1 -4 125.47 4.05
1 -1 4 117.76 4.59
1 1 4 121.26 4.39
1 -1 5 845.24 26.93
1 -1 5 920.13 26.65
1 1 5 925.81 26.86
1 -1 6 12.69 1.45
1 -1 6 9.01 1.47
1 1 6 12.07 1.45
-1 -1 -7 22.57 1.62
1 -1 7 22.34 2.28
-1 -1 -8 1301.85 38.05
1 -1 8 1299 39.75
1 -1 8 1344.82 39.08
1 -1 9 37.18 2.87
-1 -1 -9 37.47 2.18
1 1 9 35.12 3.17
1 -1 10 907.31 28.04
1 1 10 885.59 28.98
1 1 11 203.66 9.47
1 1 12 13.82 2.62
1 1 13 17.49 1.54
1 1 13 20.91 1.68
1 1 13 22.89 1.71
1 -1 13 19.4 1.65
1 1 13 19.37 1.63
1 1 14 7.41 1.2
1 1 14 8.09 2.28
1 1 14 8.7 1.23
1 1 14 7.85 1.14
1 -1 14 7.75 1.23
1 1 14 6.27 1.17
1 1 15 177.9 6.76
1 1 15 179.69 6.76
1 1 15 164.91 9.91
1 1 15 179.92 6.78
1 1 15 184.22 6.72
1 1 16 844.32 26.14
1 1 16 874.22 26.16
1 1 16 877.19 31.31
1 -1 16 875.95 26.08
1 1 16 882.61 26.16
1 1 16 852.78 25.89
1 1 17 75.86 3.9
1 1 17 77.94 3.66
1 1 17 81.81 3.96
1 -1 17 79.57 3.59
1 1 17 76.24 6.7
1 -1 17 80.8 3.85
1 1 17 79.99 3.89
1 -1 17 80.46 3.91
1 -1 17 80.27 3.58
1 1 18 22.02 1.74
1 1 18 23.48 1.99
1 1 18 20.76 1.84
1 -1 18 21.59 1.66
1 1 18 17.63 3.44
1 -1 18 21.38 1.69
1 -1 18 19.85 1.91
1 -1 18 21.57 1.88
1 1 18 20.37 1.88
1 1 19 -0.1 0.66
1 1 19 0.4 1
1 -1 19 0.49 0.91
1 1 19 0.78 0.91
1 1 19 1.09 0.9
1 1 19 0.22 0.83
1 -1 19 0.68 0.71
1 1 19 -0.12 0.9
1 1 20 15.3 1.58
1 1 20 14.51 1.4
1 -1 20 17.1 1.54
1 1 20 15.09 1.55
1 1 20 15.36 1.38
1 -1 20 14.9 1.25
1 1 20 15.68 1.5
1 -1 20 16.4 1.64
1 1 21 6.18 1.07
1 -1 21 5.74 0.98
1 1 21 6.85 0.92
1 1 21 5.72 1.01
1 -1 21 4.59 1.08
1 1 22 94.38 3.8
1 -1 22 92 3.51
1 1 22 96.42 3.72
1 -1 22 100.28 3.78
1 1 22 95.05 3.62
1 1 22 95.12 3.73
1 1 23 2.24 0.75
1 1 23 2.95 0.62
1 -1 23 2.97 0.72
1 1 23 1.59 0.54
1 1 23 3.83 0.76
1 1 24 98.33 3.21
-1 2 24 72.7 2.5
-1 -2 24 69.35 2.5
-1 2 24 68.86 2.49
-1 -2 24 67.13 2.49
-1 -2 23 9.56 1.05
-1 2 23 8.26 0.92
-1 2 23 10.57 1
-1 2 23 8.12 0.97
-1 -2 23 9.16 1
-1 2 23 7.63 0.8
-1 -2 23 9.15 1
-1 -2 22 47.5 2.46
-1 2 22 44.99 2.31
-1 2 22 44.35 2.33
-1 -2 22 47.68 2.38
-1 2 22 43.56 2.29
-1 2 22 45.67 2.24
-1 2 22 45.39 2.16
-1 -2 22 40.55 2.29
-1 -2 21 -0.4 0.88
-1 2 21 0.21 0.87
-1 2 21 1.37 0.81
-1 -2 21 -0.62 0.72
-1 2 21 -0.41 0.87
-1 -2 21 -1.07 0.99
-1 2 21 -0.8 0.77
-1 -2 21 -0.43 0.92
-1 2 21 0.1 0.79
-1 -2 20 13.87 1.48
-1 2 20 11.9 1.43
-1 2 20 14.31 1.6
-1 -2 20 13.23 1.42
-1 2 20 11.99 1.44
-1 -2 20 12.75 1.23
-1 2 20 11.04 1.41
-1 -2 20 15.34 1.35
-1 -2 20 12.36 1.51
-1 2 20 13.62 1.44
-1 2 20 16.35 1.49
-1 2 19 59.27 3.06
-1 2 19 61.93 3.16
-1 -2 19 62.2 3.3
-1 2 19 59.63 2.87
-1 -2 19 63.27 3.23
-1 2 19 63.8 3.27
-1 2 19 61.75 3.21
-1 2 19 64.43 3.34
-1 -2 19 58.96 2.92
-1 2 19 63.46 3.21
-1 -2 19 59.87 3.18
-1 2 19 59.56 2.89
-1 -2 19 58.45 2.98
-1 2 18 269.52 8.94
-1 -2 18 252.25 9.08
-1 2 18 258.02 9.06
-1 2 18 254.05 9.06
-1 -2 18 258.72 9.07
-1 2 18 272.27 9.15
-1 -2 18 230.54 12.72
-1 2 18 263.3 13.24
-1 2 18 248.71 8.57
-1 2 18 256.26 9.01
-1 -2 18 264.56 8.81
-1 -2 18 258.28 9.06
-1 -2 18 262.83 8.85
-1 2 17 215.33 7.49
-1 2 17 215.24 7.71
-1 2 17 210.69 7.66
-1 -2 17 202.44 7.57
-1 -2 17 203.62 7.39
-1 2 17 213.87 11.56
-1 -2 17 198.36 11.38
-1 2 17 208.06 7.63
-1 -2 17 207.06 7.36
-1 2 17 202.84 7.3
-1 2 17 202.91 7.54
-1 -2 17 213.48 7.65
-1 -2 16 5.72 1.41
-1 -2 16 3.79 0.84
-1 2 16 4.48 1.21
-1 -2 16 4 1.17
-1 2 16 3.55 1.13
-1 -2 16 3.51 0.99
-1 2 16 2.07 2.15
-1 -2 16 2.12 2.21
-1 2 16 4.84 1.09
-1 -2 16 5.45 1.12
-1 -2 16 3.46 0.97
-1 -2 15 2.24 1.13
-1 -2 15 0.69 0.6
-1 -2 15 0.13 0.84
-1 2 15 0.97 2.1
-1 -2 15 2.48 2.02
-1 -2 15 0.9 0.74
-1 2 15 1.5 0.84
-1 2 15 1.2 0.7
-1 2 15 0.38 0.82
-1 -2 15 0.88 0.78
-1 -2 15 1.33 0.92
-1 -2 15 2.97 0.95
-1 -2 14 0.32 0.67
-1 -2 14 3.57 1
-1 2 14 0.39 0.69
-1 2 14 0.93 0.72
-1 2 14 0.46 0.74
-1 -2 14 -0.1 0.74
-1 -2 14 0.75 0.66
-1 -2 14 -0.45 2.21
-1 -2 14 1.06 0.86
-1 2 14 0.97 0.81
-1 2 14 0.83 0.84
-1 -2 14 -0.36 0.94
-1 -2 14 0.79 0.96
-1 2 14 0.35 0.75
-1 -2 14 1.75 0.81
-1 -2 13 274.46 9.46
-1 -2 13 287.29 9.36
-1 -2 13 288.95 9.34
-1 2 13 297.69 9.41
-1 2 13 284.5 9.33
-1 2 13 264.79 9.25
-1 -2 13 271.43 9.33
-1 2 13 287.69 12.61
-1 -2 13 316.98 13.06
-1 -2 13 278.68 9.39
-1 2 12 100.76 6.23
-1 -2 12 95.96 6.25
-1 -2 11 624.57 21.84
-1 2 11 632.62 21.75
-1 -2 10 2142.9 63.6
-1 2 10 2134.49 63.42
-1 2 9 258.4 9.47
-1 -2 9 251.03 9.45
-1 2 8 6.42 1.53
-1 2 8 10.66 1.8
-1 -2 8 8.85 1.71
-1 -2 8 7.56 1.55
-1 -2 8 11.45 1.09
-1 -2 8 10.23 0.93
-1 -2 7 286.44 9.94
-1 2 7 285.33 9.88
-1 -2 7 272.87 9.94
-1 2 7 273.51 10.04
-1 -2 7 276.11 8.57
-1 -2 7 267.74 8.23
-1 -2 7 267.39 8.53
1 -2 -7 258.31 8.01
-1 -2 6 181.44 6.83
-1 -2 6 162.65 6.76
-1 2 6 171.14 6.91
-1 2 6 186.89 6.82
-1 -2 6 176.52 5.73
-1 -2 6 169.89 5.7
-1 -2 6 174.71 5.86
-1 -2 5 613.47 18.81
-1 2 5 637.65 18.82
-1 -2 5 594.04 18.85
-1 2 5 622.35 18.96
-1 -2 5 623.25 17.82
-1 -2 5 599.53 18.09
-1 -2 5 606.78 18.03
-1 -2 4 947.8 27.7
-1 2 4 979.52 27.71
-1 -2 4 942.35 27.77
-1 2 4 939.37 27.82
-1 -2 4 930.35 27.27
-1 -2 4 939.67 27.31
-1 2 3 19.87 1.33
-1 2 3 19.62 1.42
-1 -2 3 23.83 1.51
-1 -2 3 22.55 1.41
-1 -2 3 22.33 1.41
-1 -2 3 24.95 1.45
1 -2 -3 24.5 1.41
-1 -2 2 113.83 3.92
-1 -2 2 114.55 3.96
-1 2 2 120.17 3.92
-1 2 2 116.58 3.98
-1 -2 2 111.19 4.23
-1 -2 2 120.75 4.18
1 -2 -2 121.88 4.21
-1 -2 2 112.06 4.13
-1 -2 1 218.24 6.65
-1 2 1 225.28 6.67
-1 -2 0 13.12 1.07
-1 -2 -1 1209.88 34.7
-1 -2 -2 1719.21 48.89
-1 -2 -3 23.07 1.42
-1 -2 -4 3343.78 94.12
-1 -2 -5 234.01 7.47
1 -2 6 621.76 18.87
-1 -2 -6 604.33 17.89
1 -2 7 581.13 17.95
1 -2 7 547.83 18.67
1 -2 8 9.16 1.76
1 2 8 10.87 1.91
1 -2 8 6.2 1.28
1 -2 8 8.74 1.8
1 -2 8 5.83 0.53
1 -2 9 1.33 1.38
1 2 9 2.58 1.35
1 -2 9 0.77 0.89
-1 -2 -9 0.27 0.73
1 2 10 48.01 3.9
1 -2 10 48.02 4.08
1 -2 10 49.38 3.36
-1 -2 -10 48.16 2.79
1 -2 11 100.1 5.28
1 2 11 107.61 6.34
1 -2 11 101.19 6.29
1 2 12 1022.54 33.76
1 -2 12 1028.82 33.96
1 -2 13 447.8 14.07
1 2 13 446.9 14.02
1 2 13 435.54 13.99
1 -2 13 438.85 14.01
1 2 13 446.44 13.95
1 2 13 434.78 17.64
1 -2 13 457.94 17.99
1 -2 13 454.91 14.07
1 2 13 443.71 13.95
1 -2 13 454.23 14.13
1 -2 14 55.66 2.99
1 2 14 56.39 2.96
1 2 14 55.72 5.22
1 -2 14 52.03 5.07
1 2 14 55.1 2.85
1 2 14 49.79 2.74
1 2 14 57.1 2.96
1 -2 14 51.58 2.92
1 -2 14 55.64 2.99
1 2 15 3.75 1.03
1 -2 15 4.3 1.09
1 2 15 -0.51 2.03
1 -2 15 5.79 2.43
1 -2 15 2.19 0.99
1 2 15 3.84 1.06
1 2 15 4.22 0.99
1 2 15 2.56 1.07
1 -2 15 2.7 0.81
1 -2 15 3.35 1.08
1 -2 16 2.19 1.06
1 2 16 2.54 1.02
1 2 16 2.17 2.04
1 -2 16 0.56 1.86
1 -2 16 2.15 1.06
1 2 16 2.22 1.03
1 2 16 4.05 0.97
1 -2 16 4.26 0.93
1 -2 16 4.1 1.12
1 2 16 2.67 1.1
1 -2 17 57.58 3.37
1 2 17 60.23 3.38
1 -2 17 70.98 3.54
1 2 17 65.58 3.4
1 2 17 58.07 5.91
1 -2 17 61.05 6.12
1 -2 17 67.23 3.37
1 2 17 62.78 3.41
1 2 17 64.11 3.32
1 -2 17 67.15 3.09
1 -2 18 61.11 3.32
1 2 18 58.38 3.2
1 -2 18 60.25 2.83
1 -2 18 45.29 5.31
1 2 18 47.77 5.4
1 2 18 55.25 2.97
1 2 18 55.03 3.26
1 2 18 60.57 3.25
1 -2 18 61.93 3.12
1 2 19 235.5 7.92
1 -2 19 221.14 8.09
1 2 19 230.34 8.13
1 2 19 219 8.14
1 2 19 236.82 8.08
1 2 19 229.02 7.82
1 -2 19 214.56 7.48
1 -2 19 217.78 8.03
1 2 19 233.12 8.14
1 -2 19 240.95 7.98
1 -2 20 389.49 12.62
1 2 20 399.59 12.61
1 2 20 394.73 12.49
1 2 20 392.19 12.72
1 2 20 382.32 12.35
1 2 20 383.38 12.2
1 2 20 399.15 12.39
1 -2 20 395.49 12.67
1 -2 20 399.95 12.4
1 2 20 405.04 12.63
1 -2 21 4.54 1
1 2 21 3.66 1.07
1 2 21 4.11 0.9
1 -2 21 2.75 0.74
1 2 21 5.09 0.91
1 2 21 3.23 0.83
1 -2 21 2.36 0.91
1 -2 21 3.19 0.82
1 2 21 3.67 0.97
1 2 22 6.06 1.01
1 2 22 5.34 0.83
1 -2 22 6.63 1.04
1 2 22 5.72 0.95
1 -2 22 5.66 0.98
1 2 22 5.19 0.96
1 2 23 16.27 1.17
1 -2 23 15.43 1.18
1 -2 23 17.37 1.18
1 2 23 17.85 1.17
1 2 23 16.39 1.13
-1 3 24 1.91 0.49
-1 -3 24 2.19 0.51
-1 3 23 64.66 2.49
-1 -3 23 64.63 2.65
-1 -3 23 61.32 2.62
-1 -3 23 64.32 2.56
-1 3 23 62.55 2.52
-1 3 22 358.26 11.17
-1 3 22 352.76 11.15
-1 3 22 366.4 11.14
-1 -3 22 366.89 11.31
-1 3 22 356.64 11.15
-1 -3 22 367.19 11.25
-1 -3 21 138.08 5.12
-1 3 21 148.27 5.28
-1 3 21 145.36 5.26
-1 3 21 136.21 5.2
-1 -3 21 137.73 5.3
-1 3 21 144.81 5.16
-1 3 21 135.9 4.9
-1 -3 21 135.17 5.21
-1 3 21 133.56 5.1
-1 -3 20 24.69 1.92
-1 3 20 22.38 1.82
-1 -3 20 24.16 1.86
-1 3 20 23.2 1.85
-1 3 20 25.73 1.99
-1 -3 20 23.44 1.68
-1 -3 20 25.65 1.94
-1 3 20 24.23 1.89
-1 -3 20 27.35 2.07
-1 3 20 24.39 1.72
-1 3 20 27.89 2.01
-1 3 19 9.49 1.36
-1 3 19 8.46 1.06
-1 -3 19 8.57 1.05
-1 3 19 9.53 1.22
-1 -3 19 8.84 1.46
-1 3 19 11.47 1.46
-1 -3 19 10.94 1.39
-1 3 19 10.31 1.52
-1 3 19 10.46 1.41
-1 -3 19 9.36 1.18
-1 -3 19 10.49 1.22
-1 -3 19 8.58 1.41
-1 3 18 50.7 2.68
-1 -3 18 45.29 2.5
-1 3 18 50.03 2.86
-1 3 18 48.39 2.64
-1 3 18 46.49 2.86
-1 -3 18 48.41 2.8
-1 3 18 45.67 2.81
-1 3 18 48.8 2.87
-1 3 18 48.3 2.87
-1 -3 18 45.54 5.12
-1 3 18 42.7 4.93
-1 -3 18 48.63 2.86
-1 -3 18 45.91 2.58
-1 3 17 67.47 3.37
-1 -3 17 61.35 3.02
-1 3 17 59.09 3.04
-1 3 17 61.13 3.38
-1 -3 17 60.53 3.22
-1 3 17 57.93 3.21
-1 3 17 70.38 6.16
-1 3 17 64.67 3.33
-1 3 17 64.67 3.39
-1 3 17 56.79 2.87
-1 -3 17 66.56 3.14
-1 -3 17 60.83 3.28
-1 -3 16 10.34 1.2
-1 3 16 10.43 1.4
-1 3 16 7.39 1.19
-1 3 16 11.48 1.57
-1 3 16 10.28 1.2
-1 -3 16 8.96 2.78
-1 3 16 6.59 2.56
-1 -3 16 10.78 1.56
-1 -3 16 11.84 1.34
-1 -3 16 9.23 1.48
-1 -3 16 9.61 1.36
-1 3 16 10.49 1.44
-1 -3 16 11.57 1.54
-1 -3 15 225.37 8.26
-1 3 15 217.75 8.2
-1 3 15 235.79 8.02
-1 3 15 228.11 11.75
-1 -3 15 231.44 12
-1 -3 15 233.18 8.41
-1 -3 15 244.6 8.44
-1 -3 15 233.5 8.04
-1 3 15 245.34 8.33
-1 -3 15 233.53 8.21
-1 -3 15 236.29 8.01
-1 3 15 246.62 8.35
-1 3 14 717.25 21.63
-1 -3 14 719.16 21.37
-1 -3 14 705.74 21.65
-1 3 14 693.15 21.63
-1 3 14 738.75 25.79
-1 -3 14 713.23 25.81
-1 -3 14 715.89 21.79
-1 -3 14 727.62 21.78
-1 -3 14 728.62 21.45
-1 3 14 696.8 21.55
-1 -3 14 700.21 21.63
-1 -3 14 737.74 21.64
-1 3 14 713.7 21.61
-1 3 13 212 7.52
-1 -3 13 224.03 7.75
-1 -3 13 216.68 7.61
-1 3 13 224.47 7.65
-1 -3 13 214.75 7.63
-1 -3 13 212.76 7.37
-1 3 13 222.28 7.56
-1 -3 13 222.41 7.54
-1 3 13 211.62 7.48
-1 -3 13 213.23 7.56
-1 -3 13 220.85 10.82
-1 3 13 241.72 10.93
-1 3 12 275.24 11.77
-1 -3 12 261.77 11.77
-1 -3 11 1.96 1.72
-1 3 11 3.44 1.57
-1 -3 10 34.1 3.41
-1 3 10 40.26 3.51
-1 3 9 15.95 2.14
-1 -3 9 21.39 2.45
-1 -3 9 17.09 1.45
-1 -3 9 18.77 1.4
-1 -3 8 1023.13 30.02
-1 3 8 1006.41 29.86
-1 -3 8 972.24 28.1
1 -3 -8 929.1 27.81
-1 -3 8 958.52 28.48
-1 -3 8 975.47 28.15
-1 -3 7 1586.82 47.1
-1 3 7 1553.95 47.18
-1 -3 7 1666.73 47.14
-1 3 7 1602.32 46.92
-1 -3 7 1595.98 46.06
-1 -3 7 1570.69 45.76
1 -3 -7 1585.15 45.6
-1 -3 7 1612.12 45.58
-1 3 6 2142.93 61
-1 -3 6 2056.41 61.17
-1 3 6 2064.88 61.25
-1 -3 6 2199.49 61.17
-1 -3 6 2168.58 60.55
-1 -3 6 2115.08 60.33
-1 -3 6 2078.22 59.93
-1 3 5 107.19 4.81
-1 -3 5 115.24 4.86
-1 3 5 113.7 4.73
-1 -3 5 120.89 4.85
-1 -3 5 123.95 4.6
-1 -3 5 117.61 4.64
-1 3 4 2749.49 78.76
-1 -3 4 2826.24 78.64
-1 3 4 2809.48 78.57
-1 -3 4 2694.37 78.67
-1 -3 4 2752.44 78.69
-1 -3 4 2789.98 78.76
-1 -3 4 2789.73 79.35
-1 -3 3 574.72 18.02
-1 -3 3 615.91 18.02
-1 3 3 629.55 18.16
-1 3 3 599.51 17.94
1 -3 -3 616.88 18.44
-1 -3 3 630.13 18.48
-1 -3 3 618.18 18.67
-1 -3 3 600.2 18.4
-1 -3 3 617.54 18.71
-1 3 2 2038.72 57.43
-1 -3 2 2011.59 57.37
-1 -3 2 1967.79 57.38
-1 3 2 2044.68 57.32
-1 -3 2 2048.64 58.14
-1 -3 2 2059.79 58.19
-1 -3 2 2036.53 58.08
1 -3 -2 2047.4 58.13
-1 -3 2 2122.89 58.09
-1 -3 1 61.79 2.26
-1 -3 1 64.7 2.73
-1 -3 0 1066.97 30.03
-1 -3 0 1082.13 31.12
-1 -3 0 1055.82 30.37
-1 -3 -1 1201.66 34.9
-1 -3 -2 45.83 2.44
1 -3 2 46.72 2.11
-1 -3 -3 1164.44 33.87
-1 -3 -4 42.61 2.34
1 -3 4 42.83 2.88
-1 -3 -5 62.13 2.93
1 -3 5 61.18 3.73
-1 -3 -6 210.37 7.05
1 -3 6 193.13 8.21
1 3 7 787.72 24.87
1 -3 7 813.72 24.99
-1 -3 -7 787.75 23.47
1 -3 7 805.9 24.46
1 3 8 2527.57 70.8
1 -3 8 2525.4 70.94
1 -3 8 2299.26 68.7
-1 -3 -8 2411.17 68.55
1 -3 8 2575.52 70.2
1 -3 9 74.84 5.12
1 -3 9 69.66 4
1 3 9 71.31 4.56
1 -3 9 71.62 4.58
1 -3 10 107.34 5.29
1 -3 10 107.76 6.16
1 3 10 101.52 5.94
1 -3 11 56.26 3.74
1 -3 11 64.92 4.81
1 3 11 57.9 4.52
1 3 12 223.55 10.12
1 -3 12 207.4 10.09
1 3 12 205.7 7.06
1 -3 12 189.89 7.03
1 -3 12 197.09 7.03
1 -3 12 197.01 8.39
1 3 13 32.84 2.22
1 -3 13 36.71 2.27
1 3 13 38.87 2.28
1 -3 13 37.23 2.3
1 3 13 43.2 2.38
1 3 13 35.71 2.27
1 3 13 41.59 4.29
1 -3 13 33.75 4.12
1 -3 13 38.44 2.38
1 3 13 38.09 2.22
1 -3 14 2.33 0.97
1 3 14 1.48 0.82
1 -3 14 1.48 0.94
1 -3 14 1.6 0.67
1 3 14 1.51 0.8
1 3 14 1.48 0.87
1 3 14 2.36 0.88
1 -3 14 3.65 1.12
1 -3 14 0.49 1.62
1 3 14 0.47 1.66
1 3 15 525.27 16.28
1 -3 15 516.34 16.33
1 3 15 518.77 16.21
1 3 15 523.91 20.72
1 -3 15 488.89 20.59
1 -3 15 505.25 15.76
1 -3 15 521.93 16.45
1 3 15 527.57 16.27
1 -3 15 512.66 16.34
1 -3 16 274.21 9.43
1 3 16 276.34 9.35
1 3 16 280.34 9.54
1 3 16 257.9 9.13
1 -3 16 264.86 9.38
1 3 16 258.94 9.24
1 3 16 272.27 13.32
1 -3 16 254.53 13.21
1 -3 16 267.81 9.47
1 -3 16 263.91 8.8
1 3 17 174.54 6.66
1 -3 17 176.59 6.77
1 3 17 184.39 6.9
1 3 17 165.94 10.15
1 -3 17 153.56 10.08
1 -3 17 176.27 6.54
1 3 17 169.2 6.68
1 -3 17 178.82 6.22
1 -3 18 45.98 2.87
1 3 18 47.08 2.82
1 3 18 50.78 3.07
1 3 18 52.76 2.91
1 -3 18 50.98 2.78
1 3 18 56.11 2.79
1 -3 18 48.94 2.45
1 3 19 2.32 0.95
1 3 19 3.34 1.21
1 -3 19 2.05 0.89
1 3 19 2.24 0.97
1 -3 19 2.54 1.08
1 3 19 2.79 0.89
1 -3 19 2.99 1.17
1 3 19 2.74 1.01
1 3 20 7.38 1.24
1 3 20 6.88 1.34
1 3 20 7.78 1.26
1 -3 20 7.2 1.04
1 3 20 6.29 0.98
1 -3 20 7.86 1.29
1 3 20 6.59 1.09
1 -3 20 7.68 1.26
1 3 21 26.11 1.67
1 3 21 29.12 1.9
1 3 21 23.64 1.67
1 -3 21 24.71 1.73
1 -3 21 24.21 1.79
1 3 21 25.48 1.53
1 -3 22 98.57 3.77
1 3 22 88.75 3.47
1 3 22 97.31 3.73
1 -3 22 99.58 3.66
1 3 22 98.87 3.64
1 3 22 96.47 3.45
1 -3 22 99.85 3.76
1 3 22 91.98 3.28
1 3 23 120.96 4.23
1 3 23 129.21 4.17
1 -3 23 124.89 4.18
1 -3 23 131.75 4.33
1 -3 23 127 4.3
-1 -4 23 7.56 0.92
-1 4 23 5.55 0.69
-1 -4 23 5.5 0.71
-1 4 23 5.55 0.67
-1 4 23 7.16 0.86
-1 4 23 6.86 0.78
-1 4 22 17.31 1.34
-1 4 22 15.77 1.22
-1 -4 22 17.18 1.33
-1 4 22 17.3 1.37
-1 4 22 18.9 1.39
-1 -4 21 138 5
-1 4 21 137.95 5.19
-1 4 21 140.16 5.14
-1 4 21 144.64 5.23
-1 -4 21 133.97 5.1
-1 4 21 142.52 5.07
-1 4 21 139.78 5.23
-1 4 21 142.85 5.16
-1 4 20 63.6 2.91
-1 -4 20 64.58 3.01
-1 4 20 62.16 2.99
-1 -4 20 63.6 3.08
-1 4 20 69.86 3.18
-1 4 20 67.97 3.21
-1 -4 20 60.43 3.12
-1 4 20 61.21 2.9
-1 4 20 60.28 3.1
-1 4 20 58.18 2.69
-1 4 19 178.5 6.5
-1 -4 19 187.88 6.68
-1 4 19 176.49 6.31
-1 4 19 186.45 6.76
-1 4 19 197.9 6.95
-1 -4 19 182.08 6.82
-1 4 19 187.27 6.89
-1 -4 19 175.9 6.27
-1 -4 18 327.65 10.6
-1 4 18 323.97 11.13
-1 4 18 347.3 10.79
-1 -4 18 320.41 11.2
-1 4 18 318.09 11.27
-1 -4 18 350.11 11.12
-1 4 18 359.91 11.29
-1 4 18 343.55 11.33
-1 -4 18 342.84 11.3
-1 -4 18 334.79 10.75
-1 4 18 325.32 10.66
-1 -4 17 78.44 3.51
-1 4 17 74.07 3.48
-1 4 17 73.31 3.83
-1 4 17 81.4 3.83
-1 -4 17 76.61 3.42
-1 -4 17 80.44 3.88
-1 4 17 78.92 3.51
-1 4 17 80.3 3.93
-1 -4 17 76.41 3.9
-1 -4 17 74.96 3.67
-1 4 17 76.17 6.39
-1 -4 17 84.26 6.79
-1 -4 17 90.07 4.13
-1 -4 17 80.8 3.56
-1 -4 17 81.71 3.88
-1 -4 16 2.1 0.84
-1 -4 16 1.78 1.11
-1 4 16 0.49 1.85
-1 -4 16 1.04 1.96
-1 4 16 2.29 1.1
-1 4 16 1.69 0.91
-1 -4 16 1.71 1.07
-1 4 16 1.29 0.79
-1 4 16 2.54 0.96
-1 -4 16 2.99 0.8
-1 4 16 0.67 0.91
-1 -4 16 2.33 0.93
-1 -4 16 1.55 1.07
-1 -4 15 56.92 3.15
-1 -4 15 58.07 2.85
-1 4 15 59.59 5.52
-1 -4 15 58.5 5.64
-1 4 15 54.06 3.02
-1 4 15 57.08 2.78
-1 -4 15 59.67 3.15
-1 -4 15 58.21 3
-1 4 15 53.76 2.99
-1 -4 15 53.51 3.07
-1 4 15 54.21 3.05
-1 -4 15 53.39 2.72
-1 -4 14 100.33 4.51
-1 -4 14 106.55 4.43
-1 4 14 104.69 4.44
-1 4 14 112.79 4.57
-1 -4 14 111.83 4.67
-1 4 14 97.78 6.85
-1 -4 14 104.32 7.22
-1 4 14 106.91 4.58
-1 -4 14 103.76 4.58
-1 -4 14 103.45 4.24
-1 -4 13 68.38 3.3
-1 4 13 64.3 3.14
-1 -4 13 69.53 3.2
-1 4 13 65.86 3.19
-1 4 13 66.41 3.27
-1 -4 13 60.94 3.2
-1 4 13 68.92 5.35
-1 -4 13 66.52 3.3
-1 -4 13 71.47 3.07
-1 4 12 44.33 2.39
-1 -4 12 42.41 4.16
-1 4 12 38.95 3.87
-1 4 12 38.83 2.28
-1 -4 12 44.09 2.49
-1 -4 12 45.37 2.48
-1 -4 11 561.07 20
-1 4 11 563.85 19.81
-1 4 10 1055.16 31.81
-1 -4 10 1054.84 32.05
-1 -4 9 507.03 17.39
-1 4 9 539.99 17.39
-1 -4 9 478.3 15.49
-1 -4 9 515.59 16.1
-1 -4 9 493.81 15.24
-1 4 8 19.85 2.16
-1 -4 8 17.72 2.15
-1 -4 8 11.56 1.52
-1 -4 8 11.94 1.37
1 -4 -8 16.87 1.52
-1 -4 8 12.75 1.18
-1 -4 7 3.3 1.17
-1 4 7 2.26 1.05
1 -4 -7 2.57 0.97
-1 -4 7 2.94 1.02
-1 -4 7 2.85 0.94
-1 -4 7 2.65 0.67
-1 4 6 89.38 4.15
-1 -4 6 85.18 4.2
-1 -4 6 92.6 4.32
-1 -4 6 89.16 4.09
-1 -4 5 1147.63 35.89
-1 4 5 1178.13 36.03
-1 4 5 1236.44 35.82
-1 -4 5 1234.56 35.94
-1 -4 5 1299.51 37.07
-1 -4 5 1246.76 36.32
-1 -4 5 1276.33 36.16
-1 -4 4 906.7 26.49
-1 4 4 851.62 25.65
-1 -4 4 885.7 25.56
-1 -4 4 824.32 25.54
-1 4 4 862.69 25.43
-1 -4 4 874.18 26.24
-1 -4 4 877.18 26.13
-1 -4 4 879.54 26.59
-1 4 3 2051.57 60.58
-1 -4 3 2050.57 60.53
-1 -4 3 2203.15 60.55
-1 4 3 2135.83 60.44
-1 -4 3 2129.48 61.58
1 -4 -3 2128.47 61.53
-1 -4 3 2180.4 61.65
-1 -4 3 2272.31 61.54
-1 -4 3 2178.59 61.59
-1 -4 2 2239.32 65.21
-1 4 2 2298.45 65.26
1 -4 -2 2402.13 66.64
-1 -4 2 2423.7 66.65
-1 -4 2 2410.14 66.29
-1 4 1 206 6.16
-1 -4 1 205.74 6.14
1 -4 -1 223.02 7.83
-1 -4 1 218.43 7.11
1 -4 0 60.88 3.39
-1 -4 0 63.99 3.29
-1 -4 0 62.21 2.6
-1 -4 -1 1592.81 45.66
-1 -4 -1 1563.56 44.31
1 -4 2 881.12 26.09
-1 -4 -2 906.65 26.78
1 -4 3 814.45 24.32
-1 -4 -3 836.01 24.88
-1 -4 -4 854.41 25.43
1 -4 4 828.04 26.18
-1 -4 -5 2222.9 63.79
1 -4 5 2218.31 64.95
1 4 6 515.61 16.42
1 -4 6 513.37 16.53
-1 -4 -6 515.52 16.07
1 -4 6 486.5 17.38
1 -4 7 16.09 1.99
1 4 7 18.1 2.04
-1 -4 -7 14.24 1.58
1 -4 7 17.64 2.41
1 -4 8 144.65 6.58
1 4 8 137.1 6.3
-1 -4 -8 131.78 5.25
1 -4 8 133.79 5.42
1 -4 8 138.79 6.08
1 -4 8 130.86 7.02
1 4 9 232.21 9.45
1 -4 9 244.3 9.8
1 -4 9 213.7 7.81
1 -4 9 237.92 8.99
1 -4 10 50.49 4.11
1 4 10 46.17 3.85
1 -4 10 43.35 3.21
1 4 11 272.43 11.42
1 -4 11 270.5 11.62
1 -4 11 254.62 10
1 -4 11 264.35 10.17
1 -4 12 127.86 5.11
1 4 12 129.6 4.99
1 4 12 131.8 5.09
1 4 12 129.12 5.1
1 -4 12 124.69 7.63
1 4 12 137.91 7.64
1 4 12 131.57 5.07
1 -4 12 129.28 5.16
1 4 13 286.3 9.27
1 -4 13 268.95 9.08
1 -4 13 277.99 9.29
1 4 13 266.23 9.08
1 4 13 270.25 9.18
1 4 13 270.86 9.24
1 4 13 267.28 8.97
1 -4 13 257.44 12.37
1 4 13 260.07 12.14
1 -4 13 272.82 9.17
1 4 13 270.82 9.06
1 -4 13 260.15 9.26
1 4 14 190.76 7.05
1 -4 14 198.56 6.98
1 -4 14 181.12 7.03
1 4 14 195.37 6.99
1 4 14 185.29 7.01
1 4 14 194.06 7.1
1 -4 14 189.98 10.34
1 4 14 196.14 10.21
1 -4 14 188.91 7.15
1 4 14 188.88 6.89
1 -4 14 192.33 7.03
1 -4 15 80.67 3.69
1 -4 15 76.66 3.74
1 4 15 70.25 3.55
1 4 15 74.3 3.63
1 -4 15 77.38 3.77
1 4 15 75.66 3.7
1 4 15 76.32 3.8
1 4 15 78.06 6.21
1 -4 15 69.95 6.16
1 -4 15 76.05 3.26
1 -4 15 74.65 3.82
1 4 15 72.58 3.66
1 -4 16 14.16 1.67
1 4 16 14.49 1.63
1 -4 16 16.11 1.71
1 4 16 16.69 1.7
1 4 16 13.89 1.57
1 4 16 19.75 1.91
1 4 16 14.86 3.28
1 -4 16 17.47 3.35
1 -4 16 16.35 1.35
1 -4 16 15.22 1.83
1 4 16 16.49 1.72
1 4 17 1.54 1.07
1 -4 17 0.95 0.81
1 -4 17 2.41 1.02
1 4 17 1.6 1.02
1 4 17 1.86 0.98
1 -4 17 -0.55 1.7
1 4 17 3.62 2.15
1 -4 17 -0.15 1.06
1 4 17 1.59 1.13
1 4 17 2.79 0.94
1 -4 18 64.75 3.33
1 4 18 66.84 3.3
1 4 18 58.61 3.26
1 4 18 62.89 3.41
1 -4 18 57.67 2.98
1 4 18 65.74 2.99
1 -4 19 236.14 8.26
1 4 19 233.14 8.21
1 4 19 240.69 8.33
1 4 19 236.96 8.33
1 -4 19 226.39 7.82
1 4 19 241.07 7.8
1 4 20 360.16 11.53
1 4 20 357.24 11.5
1 4 20 346.32 11.32
1 -4 20 367.1 11.48
1 4 20 355.83 10.96
1 -4 21 328.32 10.44
1 4 21 320.6 10.51
1 4 21 329.63 10.48
1 4 21 341.59 10.41
1 4 21 338.55 10.36
1 -4 21 329.2 10.38
1 4 21 330.12 10.29
1 4 22 1.21 0.73
1 4 22 1.11 0.58
1 -4 22 0.06 0.56
1 4 22 0.34 0.6
1 -4 22 0.44 0.76
1 4 22 0.19 0.65
1 -4 23 0.15 0.37
1 -4 23 -0.1 0.57
-1 5 23 112.76 3.78
-1 5 23 114.58 3.71
-1 5 23 104.34 3.64
-1 5 22 45.55 2.11
-1 5 22 43.52 2.1
-1 5 22 43.69 2.12
-1 5 22 40.44 1.83
-1 -5 22 41.84 2.09
-1 -5 21 217.4 7.18
-1 5 21 208.33 7.15
-1 5 21 209.96 7.11
-1 5 21 204.24 6.84
-1 -5 21 209.61 6.92
-1 5 21 202.38 7.14
-1 5 21 215.59 7.14
-1 -5 21 223.62 7.23
-1 -5 20 36.46 2.09
-1 5 20 37.68 2.21
-1 5 20 37.89 2.37
-1 5 20 40.74 2.15
-1 -5 20 41.16 2.22
-1 5 20 38.79 2.32
-1 5 20 37.14 2.18
-1 -5 20 36.46 2.34
-1 -5 20 38.43 2.35
-1 -5 19 33.08 2.31
-1 5 19 30.47 2.23
-1 -5 19 32.88 2.05
-1 5 19 28.11 2.08
-1 5 19 29.83 2.22
-1 5 19 30.71 2.06
-1 -5 19 29.6 2.21
-1 5 19 30.47 1.99
-1 -5 19 32 2.1
-1 -5 18 51 2.9
-1 5 18 51.41 2.95
-1 -5 18 47.81 2.66
-1 -5 18 45.99 2.86
-1 5 18 50.82 2.84
-1 5 18 40.43 2.71
-1 -5 18 46.89 2.86
-1 5 18 46.89 2.48
-1 -5 17 1.34 1.09
-1 -5 17 2.08 1.11
-1 5 17 2.24 1.12
-1 -5 17 1.89 1.16
-1 -5 17 1.24 1
-1 5 17 2.33 0.86
-1 -5 17 1.36 1.12
-1 5 17 0.8 1
-1 5 17 2.37 1.93
-1 -5 17 -1.02 2.17
-1 5 16 1.41 1.95
-1 -5 16 1.51 1.95
-1 5 16 2.19 0.98
-1 -5 16 2.21 1.05
-1 -5 16 3.8 1.2
-1 -5 16 2.76 0.98
-1 -5 16 2.74 1.26
-1 5 16 3.08 1.1
-1 5 16 3.78 1.14
-1 -5 16 4.39 1.16
-1 -5 15 503.67 15.19
-1 5 15 508.4 19.42
-1 -5 15 457.12 19.29
-1 5 15 492.15 15.55
-1 -5 15 483.7 15.55
-1 -5 15 494.38 15.71
-1 -5 15 493.1 15.39
-1 -5 15 483.99 15.72
-1 5 15 471.87 15.63
-1 5 15 502.96 15.54
-1 -5 14 389.26 12.31
-1 -5 14 383.36 12.83
-1 5 14 411.17 16.24
-1 -5 14 379.68 16.18
-1 -5 14 392.72 12.7
-1 -5 14 374.81 12.72
-1 -5 14 399.4 12.53
-1 5 14 398.56 12.59
-1 5 14 386.08 12.64
-1 5 14 400.75 12.67
-1 5 14 385.03 12.77
-1 -5 13 393.17 12.47
-1 -5 13 387.71 12.92
-1 -5 13 416.62 16.34
-1 5 13 410.63 16.01
-1 -5 13 387.65 12.6
-1 5 13 410.47 12.76
-1 5 13 411.37 12.83
-1 -5 13 393.85 12.83
-1 -5 13 407.34 12.94
-1 5 13 391.67 12.89
-1 5 13 404.46 12.77
-1 -5 12 8.48 1.23
-1 5 12 5.05 0.95
-1 5 12 5.34 0.96
-1 -5 12 4.66 1.09
-1 5 12 7.9 1.12
-1 5 12 7.23 1.08
-1 -5 12 4.09 2.04
-1 5 12 1.39 1.55
-1 5 11 -1.23 1.73
-1 -5 11 -0.33 1.88
-1 -5 10 39.03 2.87
-1 5 10 34.17 3.23
-1 -5 9 19.5 2.12
-1 -5 9 15.69 1.69
-1 -5 9 13.9 2.22
-1 5 9 16.06 2.26
-1 -5 8 50.98 3.34
-1 -5 8 43.24 2.95
1 -5 -8 44.82 2.86
-1 5 8 42.27 3.12
-1 -5 8 48.19 3.38
-1 -5 8 53.29 2.63
1 -5 -7 1678.95 50.23
-1 -5 7 1762.31 50.52
-1 -5 7 1715.63 50.83
-1 5 7 1729.31 50.44
-1 -5 7 1720.95 50.57
-1 -5 6 1433.51 42.72
-1 -5 6 1428.43 42.48
-1 5 6 1456.89 41.98
-1 -5 6 1413.53 42.07
-1 -5 5 1760.24 49.91
-1 -5 5 1717.87 50.08
-1 5 5 1648.59 48.87
-1 -5 5 1689.72 49.05
-1 -5 5 1717.35 50.57
-1 -5 4 104.55 4.98
-1 -5 4 99.54 4.81
-1 -5 4 100.18 5.02
-1 5 4 100.37 3.93
-1 -5 4 104.18 4.03
-1 -5 4 99.23 4.98
-1 -5 3 226.12 8.45
1 -5 -3 228.59 8.6
-1 -5 3 214.45 8.52
-1 -5 3 229.85 8.46
-1 -5 3 210.73 8.2
-1 -5 2 2.21 1.28
1 -5 -2 2.41 1.28
-1 -5 2 1.94 1
1 -5 -1 51.23 3.37
-1 -5 1 50.24 2.69
-1 -5 0 36.82 2.65
1 -5 0 35.47 2.75
-1 -5 0 34.77 1.98
-1 -5 -1 949.54 28.5
-1 -5 -1 931.12 26.9
-1 -5 -2 163.96 6.96
1 -5 2 184.44 6.53
1 5 2 173.59 5.52
1 -5 2 181.01 5.59
-1 -5 -3 51.93 3.18
1 -5 3 46.74 2.66
1 5 3 48.92 2.25
1 -5 3 50.29 2.32
-1 -5 -4 1039.66 31.04
1 5 4 1002.53 29.97
1 -5 4 1035.95 30.12
1 -5 4 1041.74 31.71
-1 -5 -5 727.58 23.03
1 5 5 733.52 22.47
1 -5 5 762.92 22.66
1 -5 5 746.54 24.1
-1 -5 -6 85.77 4.25
1 -5 6 78.46 4.09
1 5 6 85.55 4.12
1 -5 6 80.85 5
-1 -5 -7 172 6.89
1 -5 7 162.57 7.13
1 5 7 175.66 7.1
1 -5 7 174.27 8.3
1 -5 8 180.89 7.12
-1 -5 -8 173.56 6.83
1 -5 8 164.07 7.52
1 5 8 175.39 7.49
1 -5 8 163.06 8.42
1 -5 9 232.2 8.86
1 -5 9 261.26 10.11
1 -5 9 246.69 10.11
1 5 9 240.64 9.84
1 -5 9 254.74 11.44
1 -5 9 237.77 9.49
1 -5 10 13.33 2.07
1 5 10 10.51 2.1
1 -5 10 10.41 2.21
1 -5 10 9.87 1.64
1 -5 11 2.31 0.94
1 -5 11 2.5 0.92
1 5 11 3.31 1.53
1 -5 11 0.36 1.56
1 -5 11 3.1 1.22
1 5 11 1.85 0.87
1 -5 11 1.89 0.88
1 5 11 1.68 0.77
1 5 12 116.76 4.66
1 -5 12 125.3 4.98
1 5 12 119.92 7.11
1 -5 12 113.81 7.21
1 5 12 123.54 4.59
1 5 12 118.01 4.86
1 -5 12 120.58 4.98
1 -5 12 116.32 4.68
1 -5 12 121.88 4.94
1 -5 12 113.24 4.68
1 5 12 118.85 4.63
1 5 12 120.55 4.71
1 5 12 125.51 4.88
1 5 12 125.67 4.93
1 5 13 3.06 0.81
1 5 13 5.35 1.18
1 5 13 4.22 1.01
1 -5 13 4 1.1
1 -5 13 3.01 0.94
1 -5 13 3.05 0.98
1 -5 13 2 0.83
1 5 13 3.69 0.91
1 5 13 5.59 0.98
1 5 13 4.1 1.75
1 -5 13 2.66 1.62
1 5 13 4.15 1.03
1 5 13 4.56 0.94
1 5 14 164.22 6.21
1 -5 14 157.18 5.97
1 -5 14 165.9 6.35
1 5 14 160.95 6.08
1 5 14 157.82 6.23
1 5 14 158.73 9.09
1 -5 14 145.01 9.01
1 5 14 158.82 6.21
1 -5 14 164.89 6.18
1 5 14 163.46 6.03
1 -5 14 156.26 6.33
1 5 15 397.41 12.9
1 -5 15 399.07 12.64
1 -5 15 397.38 12.99
1 5 15 391.47 12.72
1 -5 15 393.82 12.88
1 5 15 386.85 12.94
1 5 15 412.72 16.82
1 -5 15 399.52 17.11
1 5 15 396.69 12.94
1 -5 15 393.23 13.08
1 5 15 392.49 12.64
1 -5 15 378.43 12.74
1 -5 16 360.02 12.12
1 5 16 355.21 11.84
1 -5 16 350.22 11.94
1 5 16 349.17 11.96
1 -5 16 358.47 16.14
1 5 16 372.01 15.88
1 5 16 388.67 12.2
1 5 16 368.44 12.04
1 -5 16 361.37 12.22
1 -5 17 222.29 7.96
1 5 17 209.94 7.89
1 5 17 226.31 8.08
1 -5 17 225.99 8.2
1 -5 17 223.71 11.71
1 5 17 223.3 11.46
1 5 17 226.85 8.01
1 -5 17 215.39 7.57
1 5 18 28.02 2.17
1 5 18 28.72 2.19
1 -5 18 27.33 2.14
1 -5 18 24.43 1.73
1 5 18 27.57 2.13
1 -5 18 30.75 2.13
1 5 19 43.59 2.58
1 5 19 41.7 2.57
1 5 19 38.65 2.45
1 -5 19 38.3 2.47
1 5 19 40.39 2.45
1 -5 19 38.51 2.36
1 5 20 3.83 0.98
1 -5 20 4.32 0.96
1 5 20 1.67 0.96
1 5 20 3.62 1.06
1 5 20 3.6 0.83
1 -5 20 2.44 0.84
1 -5 20 3.02 1.01
1 -5 21 74.53 3.06
1 5 21 72.92 3.17
1 5 21 76.79 3.16
1 5 21 76.85 3.09
1 -5 21 79.14 3.25
1 -5 21 72.37 2.96
1 5 21 77.93 2.96
1 -5 22 0.26 0.7
1 5 22 -0.6 0.63
1 5 22 1.18 0.65
1 5 22 -0.36 0.58
1 -5 22 -0.12 0.64
1 5 22 0.08 0.43
1 5 23 188.92 5.71
1 -5 23 181.34 5.7
-1 6 23 1.52 0.46
-1 6 23 2 0.48
-1 6 23 1.65 0.45
-1 6 22 8.31 0.9
-1 6 22 9.97 1
-1 6 22 7.1 0.9
-1 6 21 29.81 1.61
-1 6 21 36.22 1.85
-1 6 21 38.53 2.06
-1 6 21 34.52 1.93
-1 6 21 39.14 2.09
-1 -6 21 36.09 2.03
-1 6 21 38.97 2.05
-1 -6 21 35.96 1.98
-1 -6 20 12.9 1.43
-1 6 20 13.99 1.33
-1 -6 20 13.4 1.4
-1 6 20 14.02 1.3
-1 -6 20 13.17 1.19
-1 6 20 13.03 1.14
-1 6 20 13.83 1.43
-1 6 19 141.82 5.75
-1 -6 19 149.2 5.81
-1 -6 19 151.99 5.42
-1 6 19 152.77 5.67
-1 -6 19 157.72 5.78
-1 6 19 154.25 5.37
-1 -6 19 142.34 5.38
-1 6 18 125.06 5.2
-1 -6 18 123.52 4.81
-1 -6 18 127.98 5.14
-1 6 18 121.85 4.99
-1 -6 18 125.91 4.86
-1 6 18 121.22 4.71
-1 -6 18 132.33 5.31
-1 6 18 118.9 4.76
-1 -6 17 325.04 10.9
-1 -6 17 336.81 11.05
-1 -6 17 306.6 11.07
-1 -6 17 323.11 10.71
-1 6 17 338.54 10.98
-1 6 17 330.6 11.15
-1 6 17 336.99 10.65
-1 -6 17 321.35 10.71
-1 6 17 343.67 10.9
-1 6 16 3.04 0.87
-1 -6 16 4.17 1.15
-1 -6 16 2.38 1.22
-1 -6 16 2.72 0.85
-1 6 16 2.25 1.07
-1 -6 16 0.93 1.44
-1 6 16 3.27 1.14
-1 6 16 3.25 1.09
-1 -6 16 3.96 1.12
-1 6 15 1.15 0.86
-1 6 15 1.35 1.02
-1 -6 15 0.59 1.08
-1 -6 15 1.3 0.78
-1 6 15 -0.85 2.13
-1 -6 15 -1.83 2.3
-1 -6 15 1.06 1.03
-1 -6 15 1.46 1.02
-1 6 15 1.18 0.89
-1 6 15 -0.15 1.03
-1 -6 14 28.03 2.09
-1 -6 14 24.89 2.11
-1 -6 14 26.06 1.89
-1 -6 14 22.25 3.43
-1 6 14 22.51 3.27
-1 6 14 25.62 2
-1 6 14 23.91 1.94
-1 6 14 27.06 2.15
-1 -6 13 37.25 2.56
-1 6 13 38.14 2.38
-1 6 13 41.39 2.53
-1 -6 13 41.7 2.37
-1 6 13 39.8 2.43
-1 6 13 38.23 2.32
-1 -6 13 40.94 2.51
-1 -6 13 36.27 4.01
-1 6 13 34.91 3.74
-1 6 12 2.57 0.87
-1 6 12 3.89 0.89
-1 -6 12 3.19 1.05
-1 6 12 2.75 0.92
-1 -6 12 4.7 1
-1 6 12 5.73 1.77
-1 -6 12 5.49 1.98
-1 6 11 633.93 19.27
-1 6 11 615.17 19.2
-1 6 11 661.29 21.92
-1 -6 10 332.35 12.03
-1 -6 10 347.94 13.25
-1 6 10 350.5 12.96
-1 -6 9 199.25 8.25
-1 -6 9 214.76 8.82
-1 6 9 210.33 8.55
-1 -6 9 190.49 8.5
1 -6 -8 25.07 2.5
-1 -6 8 29.62 2.67
-1 -6 8 32.83 2.97
-1 -6 8 31.3 2.73
-1 6 8 32.96 2.69
-1 -6 7 538.74 17.95
1 -6 -7 535.08 17.79
-1 -6 7 534.87 18.24
-1 6 7 533.59 17.2
-1 -6 7 536.77 17.39
-1 -6 6 94.07 4.99
-1 -6 6 89.81 5.11
1 -6 -6 86.97 4.86
-1 6 6 87.85 4.07
-1 -6 6 92.45 4.24
-1 -6 5 683.2 22.55
-1 -6 5 706.5 22.32
-1 -6 5 709.61 22.7
-1 -6 5 706.51 22.38
-1 -6 5 682.37 20.81
-1 6 5 675.76 20.64
-1 -6 4 6.87 1.76
-1 -6 4 8.36 1.74
-1 -6 4 6.38 1.58
-1 -6 4 11.33 1.79
-1 -6 3 2012.41 58.83
-1 -6 3 2024.69 59.25
1 -6 -3 2023.19 59.23
-1 -6 3 1964.15 59
-1 -6 3 2007.06 58.6
-1 -6 2 1420.62 42.79
1 -6 -2 1408.78 42.76
-1 -6 2 1421.91 41.82
1 -6 -1 13.31 2.03
-1 -6 1 11.18 1.46
-1 -6 0 8.9 1.76
1 -6 0 8.69 1.81
-1 -6 0 6.81 1.05
-1 -6 -1 201.24 8.02
1 -6 1 179.6 8.05
-1 -6 -1 189.23 6.32
1 -6 2 361.4 12.21
-1 -6 -2 377.74 13.15
1 -6 3 305.58 11.4
-1 -6 -3 312.13 10.97
1 -6 3 289.16 10.03
1 6 3 282.81 8.78
1 -6 3 284.91 8.86
1 -6 3 301.58 11.12
-1 -6 -4 389.1 13.44
1 -6 4 381.24 13.9
1 -6 4 369.47 11.83
1 6 4 380.9 11.76
1 -6 4 373.8 13.76
1 -6 5 2795.49 79.69
-1 -6 -5 2775.31 78.84
1 6 5 2706.96 77.43
1 -6 5 2634.37 77.56
1 -6 5 2793.93 79.82
1 -6 6 7.44 1.86
-1 -6 -6 5.12 1.43
1 -6 6 6.05 1.17
1 6 6 6.14 1.18
1 -6 6 9.37 2.1
-1 -6 -7 1.48 1.16
1 -6 7 0.57 1.39
1 -6 7 2.78 1.07
1 6 7 4.36 1.23
1 -6 7 3.12 1.77
1 -6 8 255.01 10.06
-1 -6 -8 258 9.82
1 -6 8 255.93 10.76
1 -6 8 266.58 10.21
1 6 8 256.69 9.91
1 -6 8 274.69 11.86
1 -6 9 5.46 1.75
1 -6 9 3.29 1.26
1 -6 9 9.85 2.38
1 -6 9 4.09 1.5
1 6 9 5.74 1.57
1 -6 9 5.15 1.4
1 -6 10 550.03 19.19
1 -6 10 539.44 19.21
1 6 10 552.56 18.97
1 -6 10 537.69 18.37
1 -6 11 306.84 10.26
1 6 11 318.25 10.06
1 6 11 312.24 10.08
1 -6 11 305.65 10.2
1 -6 11 289.49 10.09
1 6 11 311.31 9.87
1 6 11 299.92 10.11
1 -6 11 283.44 11.99
1 6 11 307.89 12.44
1 -6 11 306.14 12.73
1 -6 12 39.63 2.53
1 6 12 41.68 2.49
1 6 12 41.94 2.44
1 6 12 40.46 2.39
1 -6 12 43.53 2.6
1 6 12 44.26 2.55
1 -6 12 39.35 2.48
1 -6 12 37.02 2.25
1 6 12 37.2 2.26
1 6 12 36.02 3.77
1 -6 12 38.35 4.04
1 6 12 37.06 2.22
1 6 13 342.89 14.29
1 -6 13 363.31 14.9
1 6 13 347.9 11.42
1 -6 13 344.25 11.56
1 6 13 333.22 11.11
1 6 13 351.09 11.35
1 -6 13 344.45 11.1
1 -6 13 337.78 11.42
1 6 13 339.23 11.09
1 6 13 336.44 11.44
1 6 13 354.12 11.05
1 -6 13 340.38 11.14
1 6 13 341.13 11.23
1 -6 14 27.86 1.99
1 -6 14 30.81 2.3
1 -6 14 32.63 3.97
1 6 14 30.82 3.63
1 6 14 33.17 2.32
1 6 14 27.25 2
1 6 14 33.32 2.35
1 -6 14 27.6 2.28
1 6 14 26.93 2.13
1 -6 15 46.18 2.61
1 -6 15 44.53 2.82
1 -6 15 48.54 2.82
1 6 15 46.68 2.87
1 -6 15 43.18 4.61
1 6 15 49.68 4.66
1 6 15 46.79 2.9
1 -6 15 46.09 2.98
1 6 15 41.04 2.66
1 -6 16 72.69 3.74
1 -6 16 78.32 3.64
1 6 16 68.63 3.61
1 -6 16 64.48 5.63
1 -6 16 73.86 3.82
1 6 16 66.59 3.61
1 6 16 70.56 3.58
1 -6 17 0.26 0.89
1 6 17 3.73 1.18
1 6 17 1.94 1.01
1 6 17 1.96 0.68
1 -6 17 2.85 1.21
1 6 17 3.16 1.1
1 -6 17 -0.14 1.06
1 -6 18 4.23 1.06
1 6 18 4.85 1.16
1 -6 18 5.41 1.2
1 6 18 5.65 1.3
1 -6 18 4.14 1.18
1 6 18 6.23 1.22
1 6 19 242.73 7.87
1 -6 19 240.74 7.95
1 -6 19 242.87 8.24
1 6 19 237.54 8.33
1 -6 19 249.62 8.18
1 6 20 13.21 1.37
1 -6 20 13.51 1.24
1 6 20 12.28 1.32
1 -6 20 13.14 1.3
1 6 20 12.5 1.06
1 6 21 70.17 2.86
1 6 21 64.66 2.72
1 6 21 65.27 2.73
1 6 21 65.99 2.73
1 -6 21 64.28 2.71
1 6 21 59.16 2.33
1 6 22 29.49 1.49
1 -6 22 30.28 1.55
1 6 22 29.41 1.48
1 6 22 27.03 1.36
1 -6 22 28.69 1.4
-1 7 22 0.94 0.48
-1 7 21 96.09 3.56
-1 7 21 98.34 3.6
-1 7 21 99.77 3.73
-1 -7 21 95.71 3.68
-1 7 21 97.84 3.55
-1 -7 20 12.35 1.34
-1 7 20 11.36 1.22
-1 7 20 8.6 1.17
-1 7 20 8.63 1.05
-1 7 20 8.84 1.19
-1 -7 20 10.26 1.15
-1 7 20 10.69 1.11
-1 -7 19 1.97 0.91
-1 -7 19 2.84 1.07
-1 7 19 2.49 1.05
-1 -7 18 21.09 1.54
-1 -7 18 20.42 1.73
-1 7 18 24.06 1.73
-1 7 18 26.66 2.06
-1 -7 18 23 2
-1 -7 17 57.78 3.28
-1 -7 17 63.92 3.08
-1 -7 17 54.88 2.76
-1 -7 17 54.16 2.75
-1 -7 17 62.22 3.13
-1 7 17 62.99 3.3
-1 7 17 51.36 2.7
-1 -7 16 23.89 1.9
-1 -7 16 19.84 1.62
-1 7 16 18.75 1.88
-1 -7 16 16.99 1.49
-1 -7 16 18.09 1.73
-1 7 16 20.77 1.82
-1 7 16 21.21 1.92
-1 7 16 19.63 1.72
-1 -7 15 153.19 5.86
-1 -7 15 149.84 5.53
-1 -7 15 153.29 5.63
-1 7 15 147.84 5.83
-1 7 15 154.15 5.95
-1 7 15 134.96 5.95
-1 -7 15 151.6 5.86
-1 -7 14 8.19 1.28
-1 -7 14 7.75 1.09
-1 7 14 9.37 1.36
-1 7 14 6.35 1.3
-1 -7 14 10.32 2.27
-1 -7 14 7.99 1.34
-1 -7 13 323.09 10.42
-1 7 13 324.2 10.68
-1 -7 13 322.72 10.7
-1 -7 13 316.47 13.45
-1 7 13 312.11 10.6
-1 -7 13 327.18 10.62
-1 7 12 8.56 1.24
-1 7 12 6.49 1.18
-1 -7 12 8.62 2.04
-1 7 12 9.42 1.24
-1 -7 12 9.98 1.3
-1 7 11 256.41 8.72
-1 -7 11 261.02 8.79
-1 -7 11 257.06 8.75
-1 7 11 263.42 8.89
-1 7 11 260.34 8.8
-1 -7 11 260.36 10.99
-1 7 11 249.03 8.66
-1 7 10 182.41 6.76
-1 7 10 190.69 6.77
-1 -7 10 189.22 8.25
-1 7 10 180.31 6.75
-1 7 10 193.66 6.69
-1 7 10 199.85 8.35
-1 -7 10 204.37 8.67
-1 7 9 99.87 5.09
-1 -7 9 93.22 5.16
-1 -7 9 97.67 5.46
1 -7 -9 99.3 5.29
-1 -7 8 4.23 1.07
-1 -7 8 4.93 1.55
-1 -7 8 7.07 1.86
-1 -7 7 894.56 28
1 -7 -7 932.79 29.37
-1 -7 7 932.63 29.58
-1 -7 7 962.92 30.08
-1 -7 6 329.67 12.38
-1 -7 6 313.2 12.5
1 -7 -6 307.86 12.06
-1 -7 5 126.35 6.37
-1 -7 5 123.48 6.58
-1 -7 5 116.71 6.28
-1 -7 4 187.83 7.9
-1 -7 4 173.92 8.17
-1 -7 4 157.11 7.7
-1 -7 4 174.03 7.75
-1 -7 3 169.16 7.34
-1 -7 3 167.4 7.74
-1 -7 3 161.96 7.42
-1 -7 3 176.15 8.07
-1 -7 2 9.16 2.12
1 -7 -2 6.35 1.86
-1 -7 2 9.36 1.51
-1 -7 1 200.64 7.61
1 -7 -1 204.9 9.11
-1 -7 0 49.36 3.78
1 -7 0 51.7 4.01
1 -7 1 2570.34 77.69
-1 -7 -1 2710.67 77.43
1 -7 2 107.18 5.65
-1 -7 -2 105.23 5.88
1 -7 2 111.99 5.14
1 -7 3 7.74 1.74
1 -7 3 8.33 1.44
-1 -7 -3 4.15 1.75
1 -7 3 8.45 2.19
1 -7 4 3.43 1.44
1 -7 4 2.9 1.1
1 -7 4 4.03 1.72
-1 -7 -4 4.94 1.59
1 -7 5 744.1 22.71
1 -7 5 769.7 25.6
1 -7 5 786.17 25.74
-1 -7 -5 790.22 24.93
1 -7 6 19.51 1.74
1 -7 6 19.99 2.86
-1 -7 -6 16.43 2.29
1 -7 6 16.45 2.6
1 -7 7 388.55 13.48
1 -7 7 392.56 15.76
1 -7 7 411.04 14.78
1 -7 7 392.34 15.32
-1 -7 -7 409.36 14.52
1 7 8 51.96 3.36
1 -7 8 49.92 3.44
1 -7 8 58.23 5.02
1 -7 8 51.97 4.03
1 -7 8 46.6 4.2
-1 -7 -8 53.57 3.77
1 7 9 677.87 21.95
1 -7 9 667.71 22.24
1 -7 9 682.07 23.49
1 -7 9 683.06 22.51
1 -7 9 642.56 24.73
1 7 10 64.29 3.23
-1 -7 -10 64.76 2.96
1 7 10 64.82 3.16
1 -7 10 71.51 3.3
1 7 10 71.76 4.57
1 -7 10 71.98 4.69
1 7 10 62.05 3.02
1 -7 10 64.53 4.99
1 -7 10 65.2 3.3
1 7 10 69.85 3.3
1 7 11 45.85 2.7
-1 -7 -11 48.37 2.46
1 -7 11 48.27 2.81
1 7 11 45.59 2.69
1 7 11 50.76 2.7
1 -7 11 50.84 4.28
1 7 11 44.42 2.56
1 -7 11 48.91 2.85
1 -7 11 50.41 4.18
1 7 12 37.26 2.43
1 -7 12 34.47 2.35
1 7 12 34.31 2.24
1 -7 12 36.61 2.49
1 7 12 36.3 2.39
1 7 12 34.91 2.25
1 -7 12 37.84 2.55
1 7 13 64.44 3.37
1 -7 13 64.6 3.39
1 -7 13 62.86 3.49
1 7 13 69.54 3.39
1 -7 13 62.21 3.4
1 7 13 66.32 3.42
1 7 13 61.02 3.19
1 7 13 57.55 3.08
1 -7 14 141.94 5.84
1 -7 14 146.37 6.04
1 7 14 146.35 5.73
1 7 14 143.5 5.86
1 7 14 137.42 5.86
1 7 14 146.74 5.59
1 7 14 151.32 5.8
1 -7 15 172.59 6.31
1 7 15 160.39 6.38
1 -7 15 165.96 6.58
1 7 15 162.44 6.28
1 -7 15 159.59 6.36
1 7 15 161.82 6.49
1 -7 16 3.81 1.25
1 -7 16 3.39 1.02
1 7 16 1.83 1.06
1 -7 16 1.69 1.13
1 -7 16 4.03 1.08
1 7 16 3.06 1.17
1 -7 17 174.99 6.4
1 -7 17 178.05 6.76
1 7 17 172.1 6.61
1 7 17 167.76 6.09
1 -7 17 178.17 6.48
1 -7 17 176.28 6.63
1 7 18 0.76 1.05
1 7 18 -0.12 1.07
1 -7 18 0.26 1.04
1 -7 18 -0.43 0.85
1 -7 18 0.84 1.03
1 -7 18 -0.41 0.82
1 7 19 22.99 1.77
1 -7 19 21.92 1.53
1 -7 19 22.92 1.62
1 7 19 17.97 1.69
1 -7 19 27.47 1.92
1 7 20 0.95 0.81
1 -7 20 1.52 0.74
1 -7 20 1.53 0.85
1 7 21 7.18 0.9
1 7 21 6.03 0.78
1 -7 21 6.89 0.76
1 7 21 7.29 0.88
1 -7 22 19.89 1.07
1 7 22 20.13 1.06
1 7 22 16.71 0.93
1 7 22 16.23 0.91
-1 8 22 -0.23 0.45
-1 -8 21 1.77 0.69
-1 8 21 1.08 0.57
-1 8 21 1.43 0.67
-1 8 21 1.31 0.54
-1 8 21 1.49 0.56
-1 8 20 18.22 1.38
-1 8 20 21.04 1.35
-1 -8 20 23.81 1.58
-1 8 20 20.27 1.46
-1 8 20 19.99 1.48
-1 8 19 132.57 4.83
-1 8 19 133.92 5.09
-1 -8 19 133.65 5.1
-1 -8 19 136.98 4.83
-1 -8 18 30.63 1.97
-1 8 18 35.21 2.07
-1 8 18 32.3 2.24
-1 -8 17 441.02 14.02
-1 8 17 459.02 14.4
-1 -8 17 445.36 14.01
-1 8 17 465.76 14.49
-1 8 16 202.64 7.44
-1 8 16 212.82 7.65
-1 8 16 197.91 7.62
-1 -8 16 215.14 7.4
-1 -8 16 210.64 7.33
-1 -8 15 10.62 1.45
-1 -8 15 12.96 1.52
-1 8 15 14.26 1.6
-1 -8 14 59.66 3.1
-1 -8 14 69.38 3.34
-1 8 13 73.3 3.68
-1 8 13 70.18 3.5
-1 -8 13 65.85 3.28
-1 -8 13 71.27 3.48
-1 -8 13 69.15 3.4
-1 -8 12 706.52 21.24
-1 8 12 725.98 21.77
-1 -8 12 701.13 21.53
-1 8 12 700.74 21.58
-1 8 11 162.33 6.17
-1 8 11 168.83 6.25
-1 -8 11 160.84 5.8
-1 -8 11 160.2 6.07
-1 -8 11 154.3 6.05
-1 8 10 197.1 6.98
-1 -8 10 201.31 7.04
-1 8 10 195.44 7.22
-1 8 10 201.37 7.24
-1 -8 10 198.91 7.12
1 -8 -10 205.45 6.89
-1 -8 10 207.09 7.2
-1 -8 10 194.49 9
-1 8 9 93.85 3.89
-1 8 9 82.91 3.83
-1 -8 9 90.36 3.8
-1 -8 9 85.01 5.55
-1 -8 9 84.87 3.77
-1 8 9 82.63 3.85
-1 8 8 77.23 3.64
-1 8 8 83.33 3.69
1 -8 -8 80.96 5.16
-1 -8 8 82.87 5.45
1 -8 -7 10.63 2.28
-1 -8 7 12.22 2.35
-1 -8 6 95.97 5.91
1 -8 -6 96.46 5.91
-1 -8 5 31.53 3.07
1 -8 -5 32.94 3.33
-1 -8 5 27.72 3.21
-1 -8 4 131.48 6.8
-1 -8 4 136.27 7.23
-1 -8 3 2455.66 74.08
-1 -8 3 2601.73 74.95
-1 -8 2 178.37 8.11
1 -8 -2 173.95 8.82
1 -8 -1 106.09 5.1
1 -8 -1 109.45 6.55
1 -8 0 1.27 1.21
1 -8 0 2.1 1.79
-1 -8 0 1.88 1.67
1 -8 1 198.37 8.68
-1 -8 -1 220.15 9.64
1 -8 1 220.85 10.04
1 -8 2 256.38 10.24
-1 -8 -2 265.47 10.97
1 -8 2 234.08 9.43
1 -8 3 37.27 3.41
1 -8 3 31.89 3.7
-1 -8 -3 35.1 3.55
1 -8 3 41.62 3.04
1 -8 4 101.77 5.02
1 -8 4 89.22 6.04
-1 -8 -4 91.03 5.79
1 -8 4 92.88 5.77
-1 -8 -5 403.09 14.91
1 -8 5 371.43 15.37
1 -8 5 387.84 15.23
1 -8 6 6.39 1.91
1 -8 6 7.77 2.13
-1 -8 -6 3.45 1.56
1 -8 6 2.73 1.7
1 -8 7 70.69 5.12
-1 -8 -7 66.14 4.86
1 -8 7 79.88 5.82
1 -8 7 80.71 6.1
1 8 8 194.18 6.98
1 8 8 195.97 7.05
1 -8 8 206.56 10.69
-1 -8 -8 192.73 6.75
1 -8 8 192.65 9.9
1 -8 8 206.11 9.46
-1 -8 -8 215.53 9.2
1 -8 9 18.93 1.72
1 8 9 20.44 1.75
1 -8 9 18.21 1.68
1 8 9 19.75 1.68
-1 -8 -9 19.88 1.53
1 8 9 18.13 1.47
1 -8 9 20.1 3.05
1 -8 9 20.3 2.75
1 -8 10 9.69 1.36
1 8 10 10.48 1.36
1 -8 10 11.72 1.45
-1 -8 -10 10.26 1.16
1 8 10 10.01 1.41
1 8 10 12.52 1.32
1 -8 10 14.33 2.66
1 -8 11 21.38 1.98
1 8 11 24.82 2.02
1 8 11 25.84 1.94
1 -8 11 20.73 3.06
1 8 11 25.02 1.81
-1 -8 -11 24.88 1.73
1 -8 12 410.85 13.05
1 -8 12 402.42 13.12
1 8 12 383.8 12.94
-1 -8 -12 403.89 12.56
1 8 12 395.5 12.89
1 8 12 392.08 12.73
1 -8 12 391.32 13.2
1 -8 13 373.89 12.64
1 8 13 368.58 12.34
1 -8 13 381.09 12.54
1 8 13 372.65 12.22
1 8 13 379.11 12.2
1 -8 13 373.1 12.41
1 8 14 140.75 5.65
1 -8 14 146.91 6.11
1 -8 14 146.53 5.9
1 8 14 152.99 6.06
1 -8 15 6.9 1.33
1 -8 15 7.25 1.48
1 8 15 7.14 1.4
1 8 15 8.91 1.18
1 -8 15 7.8 1.19
1 -8 15 7.52 1.22
1 8 16 210.64 7.68
1 -8 16 210.37 7.29
1 -8 16 201.22 7.65
1 -8 16 203.83 7.26
1 -8 16 212.13 7.58
1 -8 17 23.71 1.69
1 8 17 22.71 1.9
1 -8 17 23.21 2.04
1 -8 17 21.73 1.68
1 8 17 26.01 2.05
1 -8 17 21.77 1.93
1 -8 18 137.72 5.37
1 8 18 132.26 5.25
1 -8 18 135.13 5.24
1 -8 18 141.19 5
1 -8 19 106.85 4.13
1 -8 19 102.64 3.81
1 8 19 100.57 4.14
1 8 19 104.13 4.16
1 -8 20 3.24 0.86
1 8 20 3.42 0.77
1 8 20 2.17 0.68
1 8 20 1.49 0.74
1 8 20 1.81 0.79
1 8 21 1.7 0.5
1 8 21 2.15 0.49
1 8 21 2.86 0.64
1 8 21 3.21 0.65
1 8 21 2.14 0.68
-1 9 21 129.5 4.22
-1 -9 21 125.4 4.26
-1 9 21 135.04 4.32
-1 9 21 127.81 4.14
-1 9 21 138.99 4.32
-1 9 20 24.29 1.47
-1 9 20 23.76 1.37
-1 9 20 20.48 1.41
-1 -9 20 23.36 1.46
-1 9 20 22.92 1.45
-1 9 20 21.06 1.13
-1 9 19 10.96 1.24
-1 9 19 9.29 0.91
-1 9 19 8.79 1.11
-1 9 19 7.68 1.1
-1 9 19 10.1 1.18
-1 9 18 1.27 0.89
1 -9 -18 2.58 0.7
-1 9 18 1.12 0.9
-1 9 18 0.99 0.81
-1 9 18 0.97 0.65
-1 -9 17 0.52 0.8
-1 9 17 0.78 0.69
-1 9 17 0.57 0.91
-1 -9 17 0.41 0.69
-1 9 17 0.6 1.03
-1 9 16 303.11 9.9
-1 -9 16 292.23 9.54
-1 9 16 287.11 9.78
-1 -9 16 288.24 9.42
-1 -9 15 39.46 2.4
-1 -9 15 41.88 2.32
-1 9 15 45.51 2.61
-1 -9 14 333.14 10.6
-1 9 14 324.76 10.76
-1 9 14 317.07 10.9
-1 -9 14 308.02 10.29
-1 9 13 204.28 7.52
-1 -9 13 192.05 6.82
-1 -9 13 206.46 7.16
-1 9 13 195.68 7.31
-1 -9 13 190.24 7.17
-1 9 12 19.46 1.88
-1 9 12 17.76 1.88
1 -9 -11 70.15 3.14
1 -9 -11 69.94 3.2
-1 9 11 72.48 3.57
-1 -9 11 67.57 3.34
-1 9 11 68.38 3.26
-1 -9 11 65.9 3.41
-1 9 11 68.92 3.55
1 -9 -10 546.22 16.78
-1 -9 10 562.79 17.12
1 -9 -10 563.45 16.9
-1 9 10 582.41 17.32
-1 9 10 534.86 17.01
-1 -9 10 542.37 17.16
-1 -9 10 542.96 16.98
-1 9 10 554.02 17.33
1 -9 -9 16.87 1.42
-1 -9 9 15.14 1.5
1 -9 -9 15.63 1.41
-1 9 9 16.03 1.63
-1 -9 9 16.35 1.54
-1 9 9 15.59 1.53
-1 9 9 16.07 1.49
-1 -9 9 15.51 1.54
-1 -9 9 12.81 2.47
-1 9 8 15.52 1.48
1 -9 -8 17.77 1.45
-1 9 8 17.75 1.68
-1 -9 8 14.59 1.43
1 -9 -8 15.57 1.37
-1 9 8 16.19 1.51
-1 -9 8 16.13 1.46
-1 -9 8 18.94 2.86
1 -9 -8 17.59 2.74
-1 -9 7 557.27 20.16
1 -9 -7 545.95 19.86
-1 9 7 543.63 16.54
1 -9 -7 527.3 16.35
-1 9 7 555.62 16.68
1 -9 -7 531.82 16.43
-1 -9 6 10.47 2.42
1 -9 -6 14.99 2.73
-1 -9 6 14.75 1.45
-1 -9 5 51.25 4.5
1 -9 -5 42.55 4.22
-1 -9 5 42.52 3.85
-1 -9 4 335.65 14.17
-1 -9 4 325.65 13.34
1 -9 -3 136.9 7.75
-1 -9 3 138.26 7.24
-1 -9 3 135.31 7.74
-1 -9 2 57.29 4.38
1 -9 -2 62.01 5.02
1 -9 0 187.66 8.06
1 -9 0 203.25 10.08
-1 -9 0 178.72 9.19
1 -9 1 1033.91 31.88
1 -9 1 1004.47 33.89
-1 -9 -1 1062.36 33.43
1 -9 1 962.47 31.43
1 -9 2 78.24 5.21
1 -9 2 92.21 5
-1 -9 -2 86.91 5.99
1 -9 3 18.8 2.79
1 -9 3 25.84 2.54
-1 -9 -3 18.67 2.92
1 -9 3 24.12 3.43
1 -9 3 26.94 3.51
1 -9 4 17.86 2.78
1 -9 4 15.95 2.77
-1 -9 -4 13.09 2.58
1 -9 4 14.01 2.81
1 -9 5 6.28 2.04
1 -9 5 3.14 2.07
1 -9 5 4.46 2.06
-1 -9 -5 9.34 2.23
1 -9 6 374.7 15.08
1 -9 6 387.51 15.86
-1 -9 -6 361.31 14.66
1 9 6 357.73 11.79
-1 -9 -6 360.01 11.49
1 -9 6 364.8 15.34
-1 -9 -7 7.12 1.05
1 -9 7 5.21 1.08
1 9 7 5.13 1.05
1 -9 7 6.93 2.25
-1 -9 -7 5.86 2.09
1 -9 7 6.59 2.48
1 -9 7 1.99 1.62
1 9 8 59.05 3.22
1 9 8 70.49 3.33
1 -9 8 61.91 3.16
1 -9 8 63.05 5.6
-1 -9 -8 65.37 4.91
1 -9 8 71.59 5.39
-1 -9 -8 64.2 3.04
1 9 8 63.69 3.11
1 -9 9 616.62 18.95
1 9 9 609.63 18.95
1 9 9 603.17 18.79
1 -9 9 596.39 18.75
1 -9 9 615.09 21.96
1 -9 9 585.2 22.69
-1 -9 -9 602.29 18.5
1 9 9 632.55 18.65
1 9 10 280.3 9.79
1 -9 10 283.68 9.82
1 -9 10 283.68 13.14
1 9 10 285.58 9.43
1 -9 10 275.83 9.64
1 9 10 281.2 9.71
-1 -9 -10 284.66 9.39
-1 -9 -11 51.75 2.66
1 9 11 47.73 2.82
1 9 11 45.76 2.84
1 9 11 48.01 2.94
1 -9 11 42.99 2.88
1 9 12 1.48 1.05
1 -9 12 2.14 1.14
1 9 12 3.08 1.13
1 -9 12 1.13 1.04
-1 -9 -12 1.44 0.87
1 -9 12 3.43 1.18
1 9 12 1.82 1.08
1 -9 13 3.19 0.85
1 -9 13 3.12 1.19
1 -9 13 2.89 1.2
1 9 13 3.55 1.13
-1 -9 -13 2.25 0.84
1 -9 13 2.98 1.19
1 9 13 4.03 1.27
1 -9 14 567.71 17.89
1 -9 14 605.89 18.63
1 -9 14 588.04 17.79
1 9 14 596.45 18.23
1 -9 14 590.96 18.37
1 -9 15 49.24 2.88
1 -9 15 40.29 2.34
1 -9 15 43.94 2.34
1 -9 15 49.64 3
1 9 16 130.04 5.46
1 -9 16 132.26 5.37
1 -9 16 135.21 5.52
1 -9 16 137.45 4.93
1 9 16 137.6 5.39
1 -9 17 51.94 2.81
1 9 17 44.87 2.67
1 9 17 48.42 2.63
1 -9 17 52.17 2.77
1 -9 18 3.64 1.04
1 -9 18 2.27 0.97
1 9 18 2.14 0.99
1 9 18 1.26 0.84
-1 -9 -19 1.36 0.58
1 9 19 1.26 0.73
1 -9 19 1.08 0.79
1 9 19 2.08 0.6
-1 -9 -20 17.33 0.93
1 9 20 23.57 1.34
1 -9 20 20.94 1.3
1 9 20 25.64 1.35
1 9 20 18.18 0.97
1 9 21 3.62 0.52
1 9 21 2.73 0.5
1 9 21 3.17 0.49
-1 10 20 54.49 2.12
-1 10 20 50.18 2.03
-1 10 20 51.12 2.08
-1 10 20 52.73 2.14
-1 10 20 54.49 2.16
-1 10 19 19.94 1.38
-1 10 19 22.97 1.46
-1 10 19 19.62 1.33
-1 10 18 99.44 3.86
-1 10 18 91.53 3.62
-1 10 18 96.45 3.77
1 -10 -17 26.25 1.56
-1 10 17 25.29 1.84
-1 10 17 24.74 1.44
-1 10 17 29.52 1.87
-1 10 16 82.15 3.66
-1 -10 16 83.4 3.38
1 -10 -16 87.74 3.44
-1 10 16 78.17 3.22
-1 10 16 83.09 3.76
-1 10 16 80.88 3.63
-1 10 15 4.33 1.21
-1 -10 15 7.03 1.12
-1 10 15 6.46 1.2
-1 -10 14 15.93 1.49
-1 10 14 15.7 1.58
-1 10 14 12.55 1.64
-1 -10 14 15.38 1.81
-1 -10 13 1.94 0.92
-1 10 13 2.24 0.94
-1 -10 13 3.46 1.13
-1 10 13 3.35 1.19
-1 -10 13 1.77 1.23
1 -10 -12 236.64 7.82
-1 10 12 244.54 8.46
1 -10 -12 232.54 7.91
-1 10 12 223.39 8.04
-1 -10 12 225.68 8.16
-1 10 12 223.39 8.36
-1 10 11 621.98 19.79
-1 10 11 653.73 19.76
1 -10 -11 645.33 19.19
-1 10 11 626.81 19.38
1 -10 -11 633.95 19.26
-1 -10 11 630.64 19.58
1 -10 -10 5.6 0.99
-1 -10 10 6.67 1.14
-1 10 10 5.43 1.3
-1 -10 10 5.98 1.14
-1 10 10 4.59 1.17
-1 10 10 3.76 0.97
1 -10 -10 8.4 1.2
-1 -10 10 7.56 1.28
1 -10 -9 142.52 5.26
-1 -10 9 140.92 5.41
-1 -10 9 141.62 5.41
-1 10 9 138.33 5.65
-1 10 9 133.93 5.44
-1 -10 9 130.12 5.45
-1 -10 9 138.87 8.22
-1 10 9 135.36 5.45
1 -10 -9 136.46 5.3
-1 10 8 2.77 0.99
-1 10 8 1.53 0.99
-1 -10 8 4.54 1.01
1 -10 -8 1.45 0.8
-1 -10 8 0.44 1.92
1 -10 -8 0.41 1.97
-1 -10 8 2.58 0.94
1 -10 -8 2.02 0.88
-1 10 8 3.68 1.04
-1 10 7 165.76 6.37
-1 -10 7 171.21 6.28
-1 -10 7 174.71 6.3
1 -10 -7 174.07 6.25
1 -10 -7 180.33 9.49
-1 -10 7 161.69 9.25
1 -10 -7 166.74 6.16
1 -10 -7 175.13 6.28
-1 10 7 173.5 6.3
-1 10 6 10.17 1.17
-1 10 6 8.59 1.31
1 -10 -6 8.27 1.12
-1 -10 6 9.79 1.31
1 -10 -6 5.65 2.23
-1 -10 6 13.47 2.72
-1 -10 6 9.66 1.18
1 -10 -6 9.02 1.17
-1 10 6 7.98 1.21
1 -10 -6 8.87 1.19
-1 10 5 14.77 1.32
-1 10 5 14.03 1.56
1 -10 -5 15.24 1.41
-1 -10 5 14.05 1.43
-1 -10 5 16.08 1.54
-1 -10 5 17.93 3.03
1 -10 -5 17.09 3.07
-1 -10 5 12.21 1.3
1 -10 -5 17.05 1.45
1 -10 -5 14.62 1.44
-1 -10 5 17.45 1.45
-1 10 5 13.99 1.44
1 -10 -4 147.03 5.39
-1 -10 4 134.97 5.33
-1 -10 4 144.52 7.79
-1 -10 4 143.93 8.36
1 -10 -4 143.49 8.52
1 -10 -4 142.2 5.32
-1 -10 4 145.46 5.36
1 -10 -4 140.47 5.35
-1 10 4 140.16 5.51
-1 10 3 630.23 19.42
1 -10 -3 646.29 19.31
1 -10 -3 638.58 23.49
-1 -10 3 642.06 22.4
-1 -10 3 657.21 23.62
-1 -10 3 643.93 19.33
1 -10 -3 650.16 19.28
-1 -10 3 645.27 19.29
1 -10 -3 634.03 19.3
-1 10 3 608.16 19.3
1 -10 -2 9.2 1.17
1 -10 -2 13.68 2.86
1 -10 -2 9.8 1.18
-1 -10 2 10.91 2.25
-1 10 2 9.73 1.25
-1 -10 2 9.71 1.19
1 -10 -2 9.19 1.16
-1 -10 1 55.41 2.76
1 -10 -1 39.75 4.5
-1 -10 1 47.76 4.23
1 -10 -1 51.97 2.64
-1 -10 1 51.28 2.64
1 -10 -1 54 2.68
-1 10 1 44.8 2.57
1 -10 0 5.76 2.5
-1 -10 0 7.88 2.59
-1 -10 0 9.68 1.22
-1 -10 0 7.91 1.1
1 -10 0 8.51 1.17
1 -10 1 0.32 0.75
-1 -10 -1 0.72 0.72
1 -10 1 2.7 0.84
1 -10 1 2.8 0.84
-1 -10 -1 0.87 0.72
1 -10 1 3.47 2.45
-1 -10 -1 1.75 1.78
1 -10 1 0.56 1.09
1 -10 1 1.6 0.77
1 -10 1 0.85 1.23
1 -10 2 356.46 13.79
1 10 2 368.07 11.36
1 -10 2 348.01 11.31
1 -10 2 353.61 11.33
-1 -10 -2 346.25 11.28
1 -10 2 365.48 13.34
-1 -10 -2 363.12 15.2
1 -10 2 360.27 11.33
1 10 2 321.61 11.28
-1 -10 -2 352.65 11.23
1 -10 3 2.12 1.72
1 10 3 2.27 0.93
-1 -10 -3 4.59 0.96
1 -10 3 4.86 1.03
1 -10 3 3.73 0.96
1 -10 3 4.54 2.33
-1 -10 -3 5.25 2.09
1 -10 3 4.96 2.19
1 -10 3 5.63 1.45
-1 -10 -3 4.27 0.9
1 -10 3 4.51 0.94
1 10 3 3.4 0.99
-1 -10 -3 5.74 1.07
1 -10 4 225.24 10.5
1 10 4 205.35 7.59
-1 -10 -4 211.96 7.39
-1 -10 -4 202.92 10.63
1 -10 4 218.5 11.12
1 -10 4 228.65 11.57
1 10 4 221.27 7.6
1 -10 4 215.4 7.57
-1 -10 -4 211.97 7.46
1 -10 4 217.21 7.57
-1 -10 -4 214.45 7.44
1 -10 5 298.86 13.38
1 10 5 291.75 10.11
1 10 5 302.01 10.06
1 -10 5 306.3 13.67
1 -10 5 324.2 14.54
-1 -10 -5 302.65 13.52
-1 -10 -5 293.49 9.86
-1 -10 -5 292.71 9.82
1 -10 5 303.77 10.06
1 -10 5 311.51 10.11
-1 -10 -5 301.74 9.92
-1 -10 -6 43.57 2.49
1 10 6 38.02 2.53
1 10 6 45.02 2.66
1 -10 6 44.15 2.53
-1 -10 -6 51.33 4.85
1 -10 6 37.11 4.36
1 -10 6 47.57 5.05
1 -10 7 18.43 3.37
-1 -10 -7 17.26 3.09
1 -10 7 13.69 2.87
-1 -10 -7 16.8 1.53
1 10 7 18.23 1.84
1 10 7 14.56 1.5
1 -10 7 15.62 1.57
-1 -10 -8 12.28 1.37
1 -10 8 9.25 1.32
1 10 8 7.73 1.31
1 10 8 8.13 1.23
-1 -10 -8 5.24 1.91
1 -10 8 10.01 2.93
1 -10 8 13.46 2.86
1 -10 9 10.4 2.49
1 10 9 11.48 1.6
-1 -10 -9 13.59 1.44
1 -10 9 10.97 1.54
1 -10 9 13.56 1.59
1 10 9 13.26 1.61
1 10 9 12.14 1.41
-1 -10 -10 182.02 6.69
1 10 10 173.93 7.06
1 -10 10 186.31 7.13
1 10 10 189.02 7.03
1 -10 10 184.53 6.94
1 10 10 196.64 7.14
1 10 10 185.36 6.76
-1 -10 -11 266.07 8.93
1 10 11 260.91 9.23
1 -10 11 263.43 9.37
1 10 11 267.22 9.31
1 10 11 258.36 8.87
1 -10 12 270.45 9.38
1 -10 12 273.57 9.61
1 -10 12 267.68 9.51
1 10 12 270.54 9.46
1 10 12 258.03 9.36
-1 -10 -12 264.66 9.01
-1 -10 -12 273.51 8.98
1 -10 13 50.24 2.9
1 -10 13 51.12 3.03
1 -10 13 42.36 2.82
1 10 13 44.23 2.85
-1 -10 -13 50.37 2.56
-1 -10 -13 49.07 2.56
1 10 13 42.89 2.71
1 10 14 57.93 3.09
-1 -10 -14 61.03 2.83
1 10 14 61.05 3.31
-1 -10 -14 60.57 2.82
1 -10 14 60.64 3.22
1 -10 14 58.18 3.32
1 10 15 42.53 2.51
1 -10 15 42.99 2.56
1 -10 15 38.19 2.6
1 10 16 60.76 2.99
1 -10 16 63.02 3.08
1 -10 16 59.26 3.15
1 -10 17 59.38 2.8
1 -10 17 54.68 2.81
1 10 17 55.47 2.69
1 10 17 57.75 2.84
1 10 17 52.3 2.3
1 -10 18 73.65 3.05
1 -10 18 65.56 3.01
-1 -10 -18 73.05 2.8
1 10 18 75.4 3.01
1 10 18 69.04 3.04
1 10 18 67.99 2.54
1 10 19 11.62 1.02
-1 -10 -19 9.9 0.77
1 10 19 13.17 1.12
1 -10 19 11.58 1.03
1 10 19 9.94 0.96
1 10 20 13.49 0.81
1 10 20 15.86 0.92
1 -10 20 16.93 0.98
1 10 20 15.76 0.95
-1 11 19 1.69 0.51
-1 11 19 2.39 0.61
-1 11 19 1.56 0.63
-1 11 19 2.23 0.62
-1 11 18 3.64 0.71
-1 11 18 2.25 0.74
-1 11 18 2 0.77
-1 11 17 1.83 0.72
-1 11 17 1.53 0.8
1 -11 -17 2.47 0.6
1 -11 -16 97.64 3.74
-1 11 16 98.03 4.04
-1 11 16 101.08 3.94
-1 11 16 100.86 4.03
-1 -11 16 100.67 4.17
-1 -11 15 0.84 1.08
1 -11 -15 0.7 0.72
-1 11 15 0.22 0.89
-1 11 15 0.59 0.89
-1 11 15 0.59 0.71
-1 11 15 0.48 0.88
-1 11 14 163 6.33
1 -11 -14 164.61 5.95
-1 -11 14 166.35 6.37
-1 11 14 170.37 6.07
-1 11 13 157.54 6.16
1 -11 -13 152.22 5.78
-1 -11 13 152.49 5.68
-1 -11 13 163.02 6.23
-1 11 13 163.78 5.88
-1 11 12 6.05 1.08
1 -11 -12 5.54 1.11
-1 11 12 8.67 1.37
-1 -11 12 8.54 1.31
1 -11 -12 7.25 1.1
1 -11 -12 6.51 1.05
-1 11 11 4.43 1.16
-1 11 11 5.31 1.02
1 -11 -11 5.49 1.03
-1 11 11 5.44 1.21
-1 -11 11 3.71 1.05
-1 11 11 5.16 1.28
1 -11 -11 5.02 1.14
1 -11 -11 4.87 0.98
1 -11 -10 199.57 7.15
-1 -11 10 198.72 7.15
-1 11 10 188.61 7.5
-1 11 10 205.65 7.36
-1 -11 10 208.29 7.39
-1 11 10 198.91 7.28
-1 -11 10 199.86 7.1
1 -11 -10 199.11 7.01
1 -11 -10 198.71 7.1
-1 11 10 190.56 6.93
-1 11 9 0.94 1
-1 -11 9 0.4 0.93
-1 -11 9 -0.6 0.82
1 -11 -9 0.68 0.75
-1 11 9 1.37 1
-1 -11 9 -0.12 0.96
1 -11 -9 0.72 0.81
-1 -11 9 0.47 1.81
-1 11 9 -0.26 0.88
1 -11 -9 0.12 0.9
-1 11 8 290.48 9.95
-1 -11 8 289.92 9.73
1 -11 -8 296.79 9.68
-1 -11 8 281.58 9.72
1 -11 -8 293.57 9.78
1 -11 -8 300.06 13.52
-1 -11 8 292.64 13.7
-1 11 8 294.63 9.82
1 -11 -8 285.6 9.73
-1 11 7 97.98 4.49
-1 -11 7 103.45 4.34
1 -11 -7 101.6 4.29
-1 11 7 105.91 4.67
-1 -11 7 104.73 4.36
1 -11 -7 96.23 4.3
-1 -11 7 103.96 7.43
1 -11 -7 99.71 7.11
-1 11 7 101.7 4.31
1 -11 -7 107.22 4.41
-1 11 6 38.75 2.48
-1 -11 6 41.48 2.4
1 -11 -6 44.16 2.47
-1 11 6 36.01 2.21
1 -11 -6 43.83 2.48
-1 -11 6 33.24 2.42
-1 -11 6 43.64 4.84
1 -11 -6 41.66 4.75
1 -11 -6 36.33 2.38
-1 11 6 32.71 2.43
-1 11 5 1.68 0.94
-1 -11 5 0.46 0.73
1 -11 -5 2.21 0.85
-1 11 5 1.24 0.72
-1 -11 5 -0.51 1.92
1 -11 -5 1.49 1.77
-1 -11 5 1.85 0.96
1 -11 -5 1.56 0.83
-1 11 5 1.87 0.96
1 11 -5 1.44 0.87
-1 -11 5 2.63 0.89
1 -11 -5 2.18 0.97
1 -11 -4 90.54 3.93
-1 -11 4 84.56 3.88
1 -11 -4 87.97 3.94
1 -11 -4 104.56 7.33
-1 -11 4 97.25 7.11
-1 11 4 88.59 4.11
-1 -11 4 79.31 5.8
1 -11 -4 92.11 4
-1 -11 4 86.02 3.86
-1 -11 3 12.33 2.57
1 -11 -3 8.17 1.22
-1 11 3 9.64 1.32
-1 -11 3 13.21 2.97
1 -11 -3 10.63 2.78
-1 11 3 9.31 1.36
1 -11 -3 9.24 1.26
-1 -11 3 9.97 1.25
1 -11 -3 8.17 1.24
-1 -11 3 9.22 1.28
1 -11 -2 179.21 6.65
-1 -11 2 184.09 6.71
-1 11 2 179.99 6.75
-1 -11 2 179.05 9.21
1 -11 -2 196.61 10.53
-1 11 2 185.43 6.81
1 -11 -2 193.25 6.77
-1 -11 2 181.31 6.63
1 -11 -2 179.79 6.69
-1 -11 2 185.29 6.7
1 -11 -1 210.95 7.67
-1 -11 1 223.08 7.75
-1 11 1 231.27 7.9
-1 -11 1 209.41 11.31
1 -11 -1 221.12 11.79
-1 -11 1 220.27 10.49
-1 11 1 215 7.74
1 11 -1 207.66 7.55
-1 -11 1 223.35 7.71
-1 -11 1 228.95 7.85
1 -11 -1 226.12 7.78
-1 -11 1 217.9 7.71
1 -11 -1 223.37 7.79
1 -11 0 387.61 12.6
-1 11 0 391.25 12.65
1 -11 0 402.08 15.05
1 -11 0 402.37 17.21
-1 -11 0 377.03 16.84
-1 11 0 389.48 12.56
1 11 0 388.52 12.52
1 -11 0 395.67 12.63
-1 -11 0 385.32 12.63
1 -11 0 400.69 12.64
-1 -11 0 398.72 12.61
-1 -11 -1 191.73 6.74
-1 11 -1 191.37 6.79
-1 -11 -1 179.96 10.41
1 -11 1 167.76 8.39
-1 11 -1 176.5 6.59
1 11 1 190.82 6.76
1 -11 1 181.87 6.71
-1 -11 -1 181.69 6.75
1 -11 1 181.5 6.71
1 -11 1 185.67 6.75
1 -11 2 2.09 1.22
1 -11 2 3.29 0.97
1 -11 2 2.1 0.89
-1 -11 -2 3.95 1.03
-1 -11 -2 5.54 2.49
1 -11 2 3.12 0.97
1 11 2 1.85 0.87
-1 -11 -2 5.03 1
-1 11 -2 3.69 0.97
-1 -11 -3 2.72 0.91
1 -11 3 1.77 0.93
1 -11 3 4.22 1.03
-1 -11 -3 2.51 2.09
1 -11 3 0.52 2.1
1 -11 3 3.36 0.95
-1 -11 -3 2.87 0.9
1 11 3 1.53 0.82
-1 -11 -3 3.88 0.95
-1 11 -3 4.2 0.95
1 -11 4 24.14 1.92
-1 -11 -4 22.37 1.85
1 -11 4 24.4 1.94
-1 -11 -4 23.97 3.66
1 -11 4 25.42 3.96
-1 -11 -4 25.68 1.94
1 11 4 21.87 1.91
-1 -11 -4 23.34 1.85
-1 11 -4 25.72 1.85
-1 -11 -5 162.82 6.26
1 -11 5 173.28 6.43
1 -11 5 163.8 6.4
-1 -11 -5 171.64 9.78
1 -11 5 150.99 9.59
-1 -11 -5 166.6 6.3
1 11 5 168.53 6.45
-1 -11 -5 163.16 6.22
1 11 5 180.63 6.51
-1 11 -5 167.66 6.08
-1 -11 -6 88.69 4.02
-1 -11 -6 80.07 6.5
1 -11 6 83.69 6.72
-1 -11 -6 91.07 4.03
1 -11 6 87.31 4
1 11 6 93.58 4.25
-1 -11 -6 84.97 3.9
1 11 6 89.49 4.08
-1 -11 -7 117.29 4.79
1 -11 7 105.06 7.71
-1 -11 -7 109.14 7.46
-1 -11 -7 110.94 4.69
1 11 7 110.7 4.92
1 -11 7 114.15 4.81
-1 -11 -7 113.4 4.66
1 11 7 110.85 4.8
-1 -11 -8 73.65 3.56
1 -11 8 68.06 3.5
1 -11 8 74.98 6.26
-1 -11 -8 72.8 3.47
1 11 8 68.99 3.54
-1 -11 -8 73.19 3.44
1 -11 9 325.2 10.96
1 11 9 310.66 10.75
1 -11 9 335.33 10.87
1 11 9 305.64 10.94
1 -11 9 308.02 14.2
-1 -11 -9 323.61 10.6
-1 -11 -9 320.77 10.63
1 11 9 326.1 10.77
1 -11 10 77.09 3.83
1 11 10 75.13 3.76
-1 -11 -10 78.03 3.51
1 -11 10 75.61 3.68
1 11 10 72.18 3.82
-1 -11 -10 73.57 3.51
1 11 10 69.17 3.5
1 -11 11 12.44 1.65
1 11 11 11.79 1.53
-1 -11 -11 12.2 1.4
1 11 11 12.41 1.66
-1 -11 -11 9.09 1.29
1 11 11 12.25 1.4
1 11 12 1.63 0.74
1 -11 12 0.95 1.08
-1 -11 -12 1.45 0.81
1 11 12 0.28 0.93
-1 -11 -12 1.29 0.81
1 -11 12 0.15 0.98
1 -11 12 0.71 1.02
1 11 12 0.58 1.04
1 11 13 1.34 0.97
1 -11 13 1.29 1.12
1 11 13 -0.23 0.87
1 -11 13 -0.13 1.03
1 -11 13 1.07 1.03
1 11 13 1.38 1.05
-1 -11 -13 -0.29 0.77
-1 -11 -13 -0.1 0.78
1 -11 14 226.15 7.96
-1 -11 -14 226.07 7.47
1 11 14 224.87 8.07
1 -11 14 233.53 8.16
-1 -11 -14 227.52 7.77
1 11 14 227.28 7.77
-1 -11 -14 222.44 7.5
1 -11 15 4.69 1.15
1 -11 15 6.22 1.25
1 11 15 4.48 0.94
-1 -11 -15 4.95 1
1 11 15 6.39 1.2
1 -11 16 49.97 2.65
1 11 16 46.61 2.57
1 11 16 47.92 2.4
-1 -11 -16 49.66 2.38
1 -11 16 54.07 2.6
1 -11 17 8.43 1.11
1 11 17 11.46 1.18
1 -11 17 10.63 1.17
-1 -11 -17 8.01 0.95
1 11 17 11.77 1.07
1 11 18 15.78 1.21
1 11 18 15.4 1.11
-1 -11 -18 13.33 0.93
1 -11 18 17.49 1.2
1 11 19 6.08 0.62
1 -11 19 6.64 0.73
1 11 19 6.19 0.6
1 11 19 5.76 0.7
-1 12 19 26.17 1.13
-1 12 18 29.33 1.39
-1 12 18 29.8 1.5
-1 -12 17 72.82 2.87
-1 12 17 70.44 2.85
-1 12 17 64.17 2.53
-1 12 17 66.27 2.69
-1 12 17 71 2.74
1 -12 -16 8.1 0.82
-1 -12 16 7.11 1.11
-1 12 16 7.52 1.06
-1 12 16 8.29 0.91
-1 12 16 7.64 0.98
-1 12 16 7.73 0.99
1 -12 -15 8.85 1.02
-1 -12 15 7.85 1.21
-1 12 15 9.79 1.01
-1 12 15 10.75 1.27
-1 12 15 10.45 1.17
-1 -12 14 0.23 1
-1 12 14 0.33 0.66
1 -12 -14 0.96 0.68
-1 12 14 0.7 0.8
-1 12 14 0.45 0.88
1 -12 -13 0.59 0.78
-1 12 13 -0.24 0.94
-1 12 13 -0.09 0.7
-1 -12 13 1.89 1.08
1 -12 -12 211.02 6.92
-1 12 12 199.23 6.87
-1 -12 12 199.8 7.14
-1 12 12 202.03 7.31
1 -12 -12 200.22 6.98
1 -12 -12 197.76 7.05
1 -12 -11 31.13 2.03
1 -12 -11 27.87 1.85
-1 12 11 26.59 1.95
1 -12 -11 29.96 2.02
-1 12 11 30.26 2.17
1 -12 -10 273.4 8.94
-1 -12 10 250.88 8.96
-1 12 10 264.98 9.07
-1 12 10 245.78 9.24
-1 -12 10 262.24 8.83
-1 12 10 255.12 9.01
1 -12 -10 265.91 8.95
1 -12 -10 270.68 8.84
1 -12 -9 0.23 0.83
-1 12 9 -0.41 1.11
-1 -12 9 0.9 0.86
-1 -12 9 0.12 0.89
-1 12 9 1.16 0.91
-1 -12 9 0.79 0.91
1 -12 -9 -0.13 0.92
1 -12 -9 1.35 0.89
1 -12 -8 3.67 1.14
-1 -12 8 5.73 2.5
-1 -12 8 4 1.07
-1 12 8 3.98 1.03
1 -12 -8 4.55 1.12
-1 -12 8 4.65 1.02
1 -12 -8 5.98 1.22
-1 12 8 6.93 1.37
-1 12 7 18.07 1.81
-1 -12 7 15.7 1.53
-1 12 7 15.21 1.75
-1 -12 7 13.92 1.5
-1 12 7 16.07 1.54
1 -12 -7 12.63 1.52
1 -12 -7 8.73 2.77
-1 -12 7 9.22 2.75
1 -12 -7 13.67 1.6
1 -12 -7 15.7 1.57
1 12 -6 103.07 4.22
-1 12 6 101.68 4.55
-1 -12 6 105.07 4.32
-1 12 6 96.67 4.58
-1 -12 6 103.8 4.35
-1 12 6 96.07 4.16
1 -12 -6 97.73 7.47
-1 -12 6 101.03 7.66
1 -12 -6 93.74 4.32
1 -12 -6 99.56 4.35
1 -12 -6 100.24 4.41
-1 -12 5 387.55 12.37
-1 12 5 396.37 12.87
1 -12 -5 375.82 12.45
1 -12 -5 393.56 17.18
-1 -12 5 390.66 17.32
1 12 -5 392.74 12.4
-1 12 5 368.64 12.65
1 -12 -5 386.95 12.54
1 -12 -5 380.62 12.53
-1 -12 4 243.43 8.51
1 -12 -4 250.98 8.7
1 -12 -4 243.36 8.69
-1 -12 4 251.99 8.68
1 -12 -4 243.5 12.84
-1 -12 4 235.68 12.85
1 12 -4 264.28 8.69
-1 12 4 245.67 8.89
-1 -12 4 237.5 8.6
1 -12 -4 260.88 8.75
1 -12 -3 207.13 7.38
-1 -12 3 196.74 7.28
1 -12 -3 196.29 11.41
-1 -12 3 214.78 11.79
1 -12 -3 200.1 7.37
1 -12 -3 201.32 7.44
-1 -12 3 196.29 7.34
-1 12 3 208.51 7.57
1 12 -3 208.65 7.4
-1 12 3 202.1 7.53
-1 -12 3 207.84 10.22
-1 12 2 65.3 3.5
-1 -12 2 76.02 3.48
-1 -12 2 64.27 3.46
1 -12 -2 68.87 3.44
1 -12 -2 65.38 6.29
-1 -12 2 62.03 5.24
1 -12 -2 66.1 3.46
-1 -12 2 63.31 3.36
-1 12 2 72.01 3.58
1 12 -2 72.38 3.51
1 -12 -2 70.45 3.49
-1 12 1 53.48 2.98
1 12 -1 51.54 2.82
1 -12 -1 52.11 2.93
1 -12 -1 59.19 3.07
-1 -12 1 54.35 2.92
-1 -12 1 53.04 3.01
-1 -12 1 51.73 4.72
1 -12 -1 48.59 5.53
1 -12 -1 45.11 4.19
-1 -12 1 59.66 3.08
-1 12 1 55.4 3.1
-1 -12 1 52.21 2.96
-1 -12 0 46.5 2.76
1 -12 0 45.29 2.73
-1 -12 0 49.6 2.73
1 -12 0 47.95 2.79
-1 -12 0 48.13 5.41
-1 -12 0 52.85 4.82
1 -12 0 46.47 5.33
-1 -12 0 49.28 2.78
-1 12 0 49.44 2.85
-1 12 0 45.14 2.72
1 12 0 42.76 2.61
1 12 1 62.97 3.25
-1 -12 -1 66.67 3.4
1 -12 1 64.92 3.35
1 -12 1 62.98 3.29
-1 -12 -1 62.71 6.03
1 -12 1 61.53 3.31
-1 12 -1 66.8 3.39
-1 -12 -1 65.27 3.34
1 12 2 280.01 9.58
-1 -12 -2 279.48 9.62
1 -12 2 287.16 9.65
1 -12 2 267.55 9.48
-1 -12 -2 297.45 14.2
1 -12 2 278.49 9.59
-1 12 -2 277.92 9.55
1 12 2 270.07 9.6
-1 -12 -2 280.44 9.54
1 12 3 239.97 8.89
-1 -12 -3 259.6 8.98
1 -12 3 254.65 8.96
1 -12 3 263.46 8.95
-1 -12 -3 255.85 13.17
1 -12 3 272.98 13.49
-1 -12 -3 242.98 8.81
-1 12 -3 265.4 8.85
-1 -12 -3 250.55 8.82
1 12 4 144.41 5.84
-1 -12 -4 141.57 5.71
1 -12 4 138.32 5.7
1 -12 4 146.81 5.82
-1 -12 -4 139.04 9.11
1 -12 4 136 9.28
-1 -12 -4 147.54 5.75
-1 12 -4 143.37 5.53
-1 -12 -4 141.15 5.64
1 12 5 0.15 1.03
-1 -12 -5 0.81 0.94
1 -12 5 -0.57 2.31
-1 -12 -5 -0.54 2.09
-1 -12 -5 -0.26 0.95
-1 12 -5 -0.12 0.78
1 12 5 0.43 0.93
-1 -12 -5 0.39 0.9
1 -12 6 16.38 1.72
1 12 6 19.21 1.94
-1 -12 -6 23.07 1.92
-1 -12 -6 19.94 3.5
1 -12 6 18.43 3.82
-1 -12 -6 24.48 1.93
1 12 6 19.03 1.84
-1 -12 -6 19.02 1.77
1 12 7 1.57 0.95
1 12 7 1.38 1.05
1 -12 7 1.07 0.98
-1 -12 -7 0.41 1.04
1 -12 7 0.54 1.93
-1 -12 -7 -0.5 1.66
-1 -12 -7 1.58 1.01
1 12 7 0.13 0.81
-1 -12 -7 0.51 0.88
1 12 8 21.87 1.96
-1 -12 -8 21.79 1.89
1 -12 8 17.71 3.43
1 12 8 25.35 1.99
-1 -12 -8 26.34 1.94
1 -12 8 20.88 1.93
-1 -12 -8 24.87 1.98
-1 -12 -9 103.03 4.55
1 -12 9 99.29 4.55
1 12 9 117.15 4.74
1 -12 9 108.34 4.76
-1 -12 -9 103.79 4.47
-1 -12 -9 108.73 4.58
1 12 9 103.74 4.58
-1 -12 -10 369.41 12.05
1 -12 10 375.41 12.07
1 12 10 365.63 12.36
1 12 10 375.13 12.15
1 -12 10 378.07 12.24
-1 -12 -10 362.78 11.85
-1 -12 -10 374.43 11.99
1 12 10 350.26 11.91
-1 -12 -11 26.7 2.02
1 12 11 28.37 2.24
1 12 11 28.83 2.1
1 12 11 24.91 1.76
1 12 11 24.98 1.84
1 -12 11 34.7 2.28
-1 -12 -11 29.21 2.03
1 -12 11 27.95 2.16
-1 -12 -11 26.79 1.89
1 -12 12 326.04 10.63
1 12 12 315.64 10.18
1 -12 12 313.31 10.55
1 -12 12 316.82 10.75
-1 -12 -12 313.86 10.43
-1 -12 -12 316.38 10.28
1 12 12 314.2 10.72
-1 -12 -12 320.57 10.25
1 12 12 323.35 10.67
1 -12 13 54.24 2.9
-1 -12 -13 50.41 2.53
1 12 13 55.17 2.96
1 -12 13 58.07 3.07
-1 -12 -13 54.38 2.78
1 12 13 59.94 2.7
-1 -12 -13 54.24 2.63
1 12 14 6.35 0.96
1 -12 14 7.93 1.32
1 12 14 7.15 1.21
1 -12 14 7.08 1.16
-1 -12 -14 6.3 1.06
-1 -12 -14 7.11 0.9
-1 -12 -14 6.61 0.88
1 -12 15 3.82 0.97
1 -12 15 5.9 1.08
1 12 15 5.13 0.81
1 12 15 4.92 1.02
-1 -12 -15 4.79 0.88
1 -12 16 13.22 1.25
1 -12 16 12.99 1.21
1 12 16 10 0.97
1 12 16 12.46 1.13
-1 -12 -16 12.79 1.09
1 -12 17 4.13 0.82
1 12 17 4.28 0.73
1 12 17 3.39 0.57
1 12 17 3.53 0.76
1 -12 17 3.5 0.77
-1 -12 -17 4.28 0.63
1 12 18 50.65 2.03
1 12 18 53.64 2.08
1 12 18 57.56 2.13
1 -12 18 53.9 2.06
-1 13 17 15.05 1.02
-1 13 17 12.88 0.83
-1 13 17 12.45 0.78
-1 -13 17 15.48 1.04
-1 13 17 14.18 0.94
-1 13 16 53.68 2.26
-1 -13 16 53.46 2.33
-1 13 16 50.03 2.1
1 -13 -15 5.12 0.69
-1 -13 15 5.7 0.94
-1 13 15 4.3 0.83
-1 13 15 5.24 0.81
-1 13 15 4.27 0.83
1 -13 -14 100.34 3.78
-1 -13 14 105.69 4.13
-1 13 14 104.43 4.05
-1 13 14 99.71 3.83
-1 13 14 106.15 4.17
1 -13 -13 10.4 1.12
-1 -13 13 10.64 1.36
-1 13 13 11.17 1.19
-1 -13 12 1.18 0.97
-1 13 12 0.44 0.77
-1 13 12 1.26 0.76
1 -13 -12 0.19 0.74
1 -13 -12 -0.26 0.74
-1 13 11 73.87 3.45
-1 -13 11 71.46 3.32
1 -13 -11 70.39 3.18
1 -13 -11 78.11 3.36
1 -13 -11 78.89 3.45
-1 13 10 21.76 1.81
1 -13 -10 20.62 1.67
-1 13 10 24.12 1.81
-1 -13 10 19.92 1.7
1 -13 -10 20.81 1.75
1 -13 -10 25.39 1.84
-1 13 9 124.84 5.11
1 -13 -9 116.77 4.81
-1 13 9 122 4.9
-1 -13 9 122.9 4.8
-1 -13 9 118.57 4.91
1 -13 -9 127.51 4.99
1 -13 -9 125.11 4.99
-1 13 8 102.3 4.51
-1 -13 8 98.45 4.18
-1 13 8 97.52 4.62
-1 13 8 97.42 4.15
1 -13 -8 94.6 4.17
-1 -13 8 96.89 4.26
1 -13 -8 103.65 4.37
1 -13 -8 95.49 4.26
-1 13 7 49.85 3.19
-1 -13 7 59.32 3
1 -13 -7 58.47 3.07
-1 13 7 59.47 2.91
1 -13 -7 55.08 3.08
-1 -13 7 49.15 5.5
1 -13 -7 48.24 5.33
1 -13 -7 59.74 3.1
-1 13 7 54.66 3.21
-1 -13 6 183.92 6.62
-1 13 6 174.04 6.99
1 -13 -6 186.75 6.75
-1 13 6 178.32 6.41
1 -13 -6 171.25 10.57
-1 -13 6 192.83 11.14
-1 13 6 177.01 6.92
1 13 -6 177.17 6.5
1 -13 -6 185.16 6.77
1 -13 -6 172.14 6.74
-1 -13 5 52.22 2.74
1 -13 -5 44.34 2.75
1 -13 -5 52.18 2.97
-1 -13 5 40.46 5.35
1 -13 -5 53.18 5.57
1 13 -5 48.65 2.74
1 -13 -5 45.13 2.8
-1 13 5 50.65 3.08
-1 -13 4 26.16 1.93
1 -13 -4 31 2.18
1 -13 -4 30.84 2.27
1 -13 -4 19.55 3.98
-1 -13 4 25.37 4.26
1 13 -4 30.13 2.15
1 -13 -4 25.72 2.12
-1 -13 4 29.27 2.13
-1 13 4 27.08 2.27
-1 13 3 107.22 4.85
-1 -13 3 111.06 4.77
1 -13 -3 109.11 4.84
1 -13 -3 104.83 8.24
-1 -13 3 109.65 8.43
1 13 -3 113.08 4.81
-1 13 3 104.61 4.88
-1 -13 3 114.41 4.61
-1 -13 3 120.41 4.83
1 -13 -3 111.24 4.77
1 -13 -2 235.65 8.57
-1 -13 2 249.02 8.58
-1 -13 2 232.33 11.28
1 -13 -2 234.2 13.06
1 13 -2 248.04 8.6
-1 13 2 235.55 8.63
-1 -13 2 237.11 8.6
1 -13 -2 250.34 8.59
1 -13 -2 245.13 8.57
-1 -13 2 242.93 8.45
-1 13 2 220.41 8.45
1 13 -1 37.9 2.4
-1 -13 1 37.39 2.54
1 -13 -1 48.37 5.5
1 13 -1 40.89 2.61
-1 13 1 41.64 2.71
1 -13 -1 40.13 2.63
-1 -13 1 42.84 2.58
-1 -13 1 41.48 2.64
1 -13 -1 42.22 2.62
-1 -13 0 140.15 5.64
-1 -13 0 134.83 5.71
1 -13 0 143.75 5.76
1 -13 0 152.43 5.85
1 -13 0 136.83 9.55
-1 -13 0 151.88 9.89
-1 13 0 152.1 5.91
1 13 0 141.25 5.82
1 13 0 141.51 5.65
-1 -13 0 154.68 5.91
1 -13 1 143.51 5.78
-1 -13 -1 138.48 9.48
-1 -13 -1 122.31 7.98
-1 -13 -1 136.29 5.69
1 -13 1 149.08 5.75
1 -13 1 137.5 5.71
-1 -13 -1 147.82 5.78
-1 -13 -1 147.16 5.66
1 13 1 136.07 5.6
1 13 1 141.39 5.76
-1 13 -1 140.4 5.7
-1 -13 -2 228.73 11.78
1 -13 2 255.1 13.44
-1 -13 -2 249.64 13.31
-1 -13 -2 245.35 8.68
-1 -13 -2 255.02 8.87
1 -13 2 252.26 8.77
1 -13 2 257.12 8.87
-1 -13 -2 251.72 8.79
1 13 2 241.39 8.78
-1 13 -2 244.46 8.72
1 13 2 243.01 8.87
-1 -13 -3 298.1 10.32
-1 -13 -3 309.89 15.19
1 -13 3 303.85 15.2
1 -13 3 294.85 10.36
-1 -13 -3 306.61 10.41
1 -13 3 317.34 10.4
-1 -13 -3 304.97 10.36
1 13 3 298.38 10.39
-1 13 -3 303.37 10.23
1 13 3 302.37 10.46
-1 -13 -4 9.22 1.48
1 -13 4 9.6 2.98
-1 -13 -4 12.83 3.21
1 -13 4 13.47 1.63
1 -13 4 12.17 1.6
-1 -13 -4 13.66 1.61
-1 -13 -4 12.13 1.55
1 13 4 10.64 1.62
-1 13 -4 9.41 1.34
-1 13 -5 10.91 1.28
1 13 5 7.41 1.4
1 13 5 6.38 1.06
-1 -13 -5 7.86 1.37
1 -13 5 8.84 2.92
-1 -13 -5 7.92 2.8
-1 -13 -5 9.72 1.39
1 13 5 7.33 1.44
1 -13 5 8.94 1.41
-1 -13 -5 8.07 1.35
1 13 6 104.51 4.64
1 13 6 105.14 4.27
-1 -13 -6 95.62 4.45
1 -13 6 103.78 7.89
-1 -13 -6 96.82 7.47
-1 -13 -6 98.31 4.39
1 -13 6 99.67 4.43
1 13 6 98.44 4.64
-1 -13 -6 99.38 4.45
1 13 7 347.15 11.53
-1 -13 -7 347.81 11.31
1 13 7 361.79 11.25
-1 -13 -7 334.84 11.37
1 -13 7 316.8 15.61
1 13 7 327.23 11.58
1 -13 7 343.54 11.33
-1 -13 -7 334.43 11.33
-1 -13 -8 131.7 5.11
1 -13 8 124.92 5.2
1 13 8 124.29 5.02
1 13 8 121.19 5.34
1 -13 8 125.23 5.09
-1 -13 -8 122.65 5.11
1 13 8 129.2 5.24
-1 -13 -8 119.84 5.11
-1 -13 -9 3.28 1.08
1 -13 9 5.67 1.24
1 13 9 5.75 1.12
1 -13 9 5.94 1.18
-1 -13 -9 5.71 1.15
1 13 9 4.72 1.12
-1 -13 -9 4.72 1.12
-1 -13 -10 1.85 0.88
1 -13 10 1.38 0.99
1 13 10 3.14 1.01
1 13 10 2.71 1.24
-1 -13 -10 1.7 0.91
-1 -13 -10 1.45 0.95
1 13 10 2.42 0.95
-1 -13 -11 7.33 1.24
-1 -13 -11 6.82 1.14
1 -13 11 7.92 1.39
1 13 11 6.54 1.03
-1 -13 -11 6.52 1.11
1 -13 11 6.78 1.23
1 13 11 5.04 1.16
1 13 11 4.67 1.28
1 -13 11 6.38 1.25
-1 -13 -12 25.95 1.69
1 13 12 24.83 1.83
-1 -13 -12 25.5 1.72
-1 -13 -12 26.39 1.84
1 -13 12 27.16 2.03
1 -13 12 21.38 1.76
1 -13 12 24.32 1.84
1 -13 13 60.2 2.88
-1 -13 -13 60.39 2.63
1 -13 13 60.58 3.01
1 13 13 64.83 2.98
-1 -13 -13 55.47 2.55
-1 -13 -13 65.01 2.86
-1 -13 -14 83.81 3.42
1 13 14 86.13 3.59
1 -13 14 88.93 3.55
1 -13 14 93.01 3.71
1 -13 15 8.86 1.07
1 -13 15 8.85 1.03
-1 -13 -15 6.72 0.85
1 13 15 9.87 0.96
1 -13 16 25.69 1.46
1 13 16 28.46 1.44
1 -13 16 27.34 1.43
1 13 16 24.34 1.3
1 13 17 4.75 0.58
1 -13 17 4.09 0.58
1 13 17 4 0.48
-1 14 16 13.71 0.84
1 -14 -16 15.83 0.94
-1 -14 16 13.35 0.91
-1 14 16 14.99 0.93
-1 -14 15 6.74 0.84
-1 14 15 5.33 0.64
-1 14 15 6.97 0.73
1 -14 -14 26.48 1.31
-1 14 14 23.84 1.28
-1 14 14 31.55 1.55
-1 -14 14 33.36 1.76
-1 14 14 31.97 1.72
-1 -14 13 32.32 1.88
-1 14 13 30.87 1.66
1 -14 -13 28.95 1.55
-1 14 12 63.69 2.75
-1 -14 12 65.83 3.01
-1 14 12 63.73 2.56
1 -14 -12 61.61 2.7
1 -14 -11 1.93 0.78
1 -14 -11 1.85 0.74
-1 14 11 0.66 0.71
-1 14 10 17.21 1.38
1 -14 -10 15.99 1.46
1 -14 -10 19 1.55
-1 14 10 17.33 1.44
-1 -14 10 17.3 1.44
-1 14 9 21.63 1.86
1 -14 -9 25.11 1.87
-1 14 9 24.81 1.63
1 -14 -9 23.36 1.8
-1 14 9 26.91 1.78
-1 -14 9 24.39 1.76
1 -14 -8 0.58 0.95
-1 14 8 0.49 0.68
-1 -14 8 1.29 0.78
1 -14 -8 0.68 0.86
-1 -14 8 1.31 0.82
-1 14 8 0.78 0.95
1 -14 -7 1.36 0.92
-1 14 7 1.71 0.77
-1 14 7 0.55 0.95
-1 -14 7 0.8 0.84
1 -14 -7 0.48 0.88
-1 -14 7 1.49 0.83
1 -14 -6 7.82 1.31
-1 -14 6 10.63 1.32
1 -14 -6 7.47 1.34
-1 14 6 11.05 1.6
1 14 -6 9.27 1.16
1 -14 -5 373.69 11.86
1 14 -5 353.48 11.62
-1 -14 5 361.78 11.65
1 -14 -5 352.85 11.9
-1 -14 4 5.47 2.55
1 -14 -4 7.06 2.63
1 14 -4 12.75 1.49
-1 14 4 10.44 1.49
1 -14 -4 11.26 1.5
1 -14 -4 9.66 1.42
1 -14 -4 10.93 1.46
-1 -14 3 1.01 0.98
1 -14 -3 2.66 1.14
1 -14 -3 0.41 1.08
-1 -14 3 0.86 1.1
1 -14 -3 3.02 2.52
-1 -14 3 -1.24 2.4
1 14 -3 1.06 1.01
-1 14 3 1.18 1.09
1 -14 -3 1.79 1.04
-1 -14 3 1.75 0.84
-1 -14 2 336.25 11.66
1 -14 -2 368.89 11.7
1 -14 -2 370.09 11.69
-1 -14 2 361.15 11.52
1 -14 -2 353.82 16.77
1 14 -2 348.12 11.64
-1 14 2 341 11.69
1 -14 -2 338.7 11.58
-1 -14 2 349.85 11.57
-1 -14 2 330.95 11.18
1 -14 -1 25.5 4.34
1 14 -1 23.75 2.08
-1 14 1 25.12 2.14
-1 -14 1 26.86 2.15
-1 -14 1 27.13 2.17
1 -14 -1 23.08 2.03
-1 -14 1 27.62 2.09
1 -14 -1 25.99 2.12
1 14 0 1.03 0.93
1 -14 0 -0.62 2.41
-1 -14 0 0.63 2.37
-1 14 0 0.86 0.95
1 14 0 0.29 1.01
-1 -14 0 -0.14 1.06
-1 -14 0 0.57 0.95
1 -14 0 0.54 0.97
1 -14 0 0.55 0.97
-1 -14 0 1.27 0.94
1 14 1 21.86 1.98
-1 -14 -1 30.62 4.59
1 14 1 22.23 2.02
-1 14 -1 26.57 2.14
-1 -14 -1 25.62 2.11
-1 -14 -1 25.94 2.04
-1 -14 -1 23.51 2.07
1 -14 1 24.9 2.06
1 -14 1 28.16 2.17
1 14 2 282.17 9.92
-1 14 -2 281.89 9.86
1 14 2 289.81 10.09
1 -14 2 277.14 14.51
-1 -14 -2 276.64 14.64
-1 -14 -2 292.14 10.02
1 -14 2 305.14 10.01
1 -14 2 299.18 10.09
-1 -14 -2 288.04 9.83
1 -14 3 116.04 4.87
-1 -14 -3 113.38 4.93
1 -14 3 120.24 5.03
-1 -14 -3 118.04 4.83
-1 -14 -3 108.46 8.39
-1 -14 -3 94.67 7.08
1 -14 3 107.22 8.4
1 14 3 113.92 4.95
-1 -14 -3 116.98 4.92
-1 -14 -3 113.17 4.93
-1 14 -3 111.37 4.75
1 14 3 114.29 5.02
-1 -14 -4 99.89 4.21
-1 -14 -4 83.76 4.11
-1 -14 -4 99.23 7.74
1 -14 4 89.51 7.51
-1 14 -4 89.35 4
-1 -14 -4 94.34 4.28
1 14 4 91.87 4.3
1 -14 4 94.66 4.15
-1 -14 -4 85.41 4.13
-1 14 -5 8.73 1.18
1 14 5 12.98 1.62
-1 -14 -5 8.99 1.36
-1 -14 -5 7.5 1.35
1 -14 5 8.62 1.32
1 14 5 9.16 1.51
-1 -14 -5 9.15 1.48
1 -14 6 0.37 0.94
1 14 6 -0.15 1.06
1 14 6 0.14 0.94
-1 -14 -6 1.64 0.96
-1 -14 -6 1.69 1.08
1 14 6 0.1 0.73
-1 -14 -6 0.13 0.92
1 -14 7 25.32 1.95
1 14 7 22.55 2.1
-1 -14 -7 26.03 2.04
-1 -14 -7 23.55 1.93
1 14 7 29.21 2.15
-1 -14 -7 27.95 2.07
1 14 7 25.51 1.8
1 -14 8 2.68 1.01
1 14 8 1.84 1.08
1 14 8 2.42 0.88
-1 -14 -8 3.67 1.05
-1 -14 -8 2.73 1.07
1 14 8 3.37 1.11
-1 -14 -8 2.43 1
1 -14 8 3.97 1.08
1 -14 9 228.62 7.8
-1 -14 -9 239.65 7.97
-1 -14 -9 233.27 7.87
1 14 9 213.67 7.73
-1 -14 -9 235.48 8.01
1 -14 9 228.77 7.92
1 14 9 231.4 7.95
1 14 10 2.76 0.89
1 14 10 2.3 0.9
-1 -14 -10 0.66 0.8
-1 -14 -10 2.09 0.93
-1 -14 -10 1.48 0.9
1 -14 10 1.98 0.94
1 -14 10 0.21 0.92
1 14 11 70.96 3.19
-1 -14 -11 66.3 3.01
1 -14 11 76.03 3.28
1 -14 11 74 3.37
-1 -14 -11 77.48 3.28
-1 -14 -11 73.48 3.16
1 -14 11 72.33 3.19
1 -14 12 82.94 3.51
-1 -14 -12 79.62 3.32
1 14 12 79.13 3.35
-1 -14 -12 77.34 3.16
1 -14 12 85.3 3.4
1 -14 13 1.55 0.77
1 -14 13 0.66 0.77
-1 -14 -13 0.21 0.65
1 14 13 0.12 0.54
-1 -14 -13 0.41 0.52
1 -14 14 19.27 1.36
1 14 14 19.39 1.22
1 -14 14 20.94 1.32
1 14 14 20.84 1.25
1 14 14 19.54 1.12
-1 -14 -14 18.69 1.21
1 14 15 15.48 0.93
1 -14 15 15.55 1
1 -14 15 16.15 1.09
1 14 15 14.58 0.83
-1 -14 -15 14.19 0.82
-1 -14 -16 4.51 0.5
1 14 16 5.48 0.57
-1 -15 15 28.4 1.19
-1 15 14 59.39 2.3
-1 15 14 60.72 2.35
1 -15 -13 0.45 0.35
-1 15 13 0.9 0.67
-1 -15 13 1.06 0.64
-1 -15 12 9.14 1.04
1 -15 -12 8.82 0.8
-1 -15 11 2.81 0.89
1 -15 -11 2.64 0.69
1 -15 -10 51.11 2.39
1 -15 -9 127.2 4.7
1 -15 -8 1.39 0.98
1 -15 -8 2.39 0.85
-1 15 8 2.44 0.98
1 -15 -8 4.37 1.02
-1 -15 7 12.92 1.26
-1 -15 7 14.38 1.27
1 -15 -7 12.98 1.37
1 -15 -7 16.63 1.61
-1 15 7 13.93 1.57
1 -15 -7 13.06 1.45
-1 -15 6 52.11 2.64
-1 15 6 51.88 2.93
1 15 -6 53.26 2.55
1 -15 -6 52.51 2.82
1 -15 -6 53.05 2.77
1 -15 -6 49.38 2.78
-1 -15 6 55.48 2.66
1 15 -5 13.91 1.35
1 -15 -5 11.78 1.41
1 -15 -5 14.29 1.54
1 -15 -5 11.79 1.47
-1 -15 5 14.4 1.42
1 15 -4 44.36 2.57
-1 15 4 46.52 2.84
1 -15 -4 50.54 2.74
1 -15 -4 48.16 2.7
1 -15 -4 45.91 2.75
-1 -15 4 45.71 2.52
-1 15 3 17.17 1.82
1 15 -3 15.72 1.62
1 -15 -3 20.08 1.89
-1 -15 3 19.18 1.86
1 -15 -3 19.97 1.79
1 -15 -3 16.97 1.68
-1 15 2 19.13 1.87
1 15 -2 20.08 1.79
1 -15 -2 18.35 1.75
-1 -15 2 23.92 1.97
-1 -15 2 19.5 1.67
1 -15 -2 16.36 1.72
-1 15 1 223.77 8.17
1 15 -1 223.33 8.1
1 -15 -1 232.11 8.11
-1 -15 1 232.4 8.18
1 -15 -1 232.35 8.08
-1 -15 1 226.71 7.93
-1 15 0 385.94 12.82
1 15 0 401.11 12.91
-1 -15 0 385.41 12.74
1 -15 0 403.71 12.82
-1 -15 0 391.25 12.61
-1 -15 0 397.06 12.86
1 -15 0 397.87 12.76
-1 15 -1 18.51 1.75
1 15 1 18.01 1.83
-1 -15 -1 16.76 1.69
-1 -15 -1 19.83 1.86
1 -15 1 17.82 1.73
-1 -15 -1 15.43 1.55
1 -15 1 17.8 1.82
1 15 2 9.94 1.54
-1 15 -2 9.27 1.39
-1 -15 -2 10.76 1.55
-1 -15 -2 9.71 1.33
1 -15 2 10.41 1.41
1 15 3 76.33 3.62
-1 15 -3 65.19 3.25
-1 -15 -3 68.25 3.3
-1 -15 -3 67.22 3.41
-1 -15 -3 65.57 3.39
1 -15 3 71.12 3.36
-1 15 -4 44.3 2.45
-1 -15 -4 39.52 2.42
-1 -15 -4 45.46 2.68
-1 -15 -4 43.89 2.66
1 -15 4 45.91 2.6
-1 -15 -5 126.02 4.88
-1 -15 -5 122.57 4.95
-1 -15 -5 119.8 4.98
1 -15 5 120.56 4.84
1 15 6 5.84 1.27
1 -15 6 4.52 1.01
-1 -15 -6 7.15 1.26
-1 -15 -6 4.59 1.05
-1 -15 -6 5.57 1.18
1 -15 7 203.35 6.84
1 15 7 179.84 6.37
1 15 7 197.1 6.95
1 -15 7 195.83 6.72
-1 -15 -7 194.56 6.86
-1 -15 -7 196.06 6.79
-1 -15 -7 186.82 6.84
1 -15 8 6.83 1.11
1 15 8 5.08 0.84
1 15 8 6.01 1.08
1 -15 8 6.36 1.05
-1 -15 -8 6.64 1.15
-1 -15 -8 6.46 1.1
-1 -15 -8 5.26 1.09
1 -15 9 1.24 0.77
1 15 9 1.29 0.65
1 -15 9 0.09 0.85
1 15 9 2.22 0.83
-1 -15 -9 1.03 0.83
-1 -15 -9 0.64 0.79
1 15 10 2.13 0.65
1 -15 10 2.77 0.75
1 -15 10 3 0.89
-1 -15 -10 2.92 0.83
1 -15 10 2.6 0.87
-1 -15 -10 3.15 0.82
1 -15 11 13.64 1.29
1 -15 11 11.8 1.13
-1 -15 -11 10.2 1.03
-1 -15 -11 11.77 1.11
1 -15 12 0.14 0.68
-1 -15 -12 0.47 0.56
-1 -15 -12 0.06 0.63
1 15 12 0.08 0.37
1 -15 12 -0.42 0.66
1 -15 13 29.34 1.57
1 15 13 31.53 1.51
-1 -15 -13 28.23 1.38
-1 -15 -13 30.16 1.52
1 -15 13 30.57 1.49
-1 -15 -14 44.43 1.71
1 -15 14 43.75 1.77
1 -15 14 41.12 1.64
-1 -16 13 108.22 3.43
-1 -16 12 0.26 0.5
-1 16 12 0.81 0.54
1 -16 -11 19.95 1.04
-1 16 11 20.6 1.05
-1 16 10 7.76 0.85
-1 -16 10 8.61 0.96
1 -16 -10 8.82 0.82
1 -16 -10 10.43 1.02
-1 16 9 1.89 0.76
1 -16 -9 0.53 0.73
1 -16 -9 -0.25 0.58
1 -16 -8 5.05 0.83
1 -16 -8 5.4 0.95
1 -16 -7 8.67 1.11
1 -16 -7 8.79 1.05
-1 16 6 10.87 1.35
1 -16 -6 11.62 1.25
1 -16 -6 9.5 1.17
1 16 -5 137.72 4.92
1 -16 -5 144.5 5.21
1 -16 -5 146.88 5.18
-1 -16 5 131.57 4.9
-1 -16 5 135.3 4.89
-1 16 4 -0.11 0.92
1 16 -4 1.38 0.76
-1 -16 4 1.52 0.79
1 -16 -4 0.82 0.84
1 -16 -4 0.69 0.8
-1 16 3 21.58 1.84
1 16 -3 22.33 1.66
-1 -16 3 20.27 1.53
1 -16 -3 22.02 1.73
1 -16 -3 20.84 1.69
-1 16 2 2.59 1.03
1 16 -2 3.12 0.96
-1 -16 2 4.65 0.96
1 -16 -2 4.55 1.04
1 -16 -2 5.01 1.09
1 -16 -1 29.59 2.04
1 -16 -1 30.25 2.05
-1 -16 1 32.88 2.2
1 16 -1 30.6 2.1
-1 16 1 30.38 2.12
1 -16 0 24.96 1.84
-1 -16 0 23.1 1.69
-1 -16 0 20.49 1.82
1 -16 0 24.06 1.83
1 16 0 21.24 1.81
-1 16 0 22.35 1.8
-1 -16 -1 6 1.22
-1 -16 -1 7.87 1.14
-1 16 -1 8.32 1.23
1 16 1 6.25 1.26
-1 16 -2 10.63 1.28
1 16 2 12.3 1.43
1 -16 2 10.4 1.31
-1 -16 -2 11.1 1.25
-1 -16 -2 9.66 1.35
1 16 3 221.99 7.71
-1 -16 -3 215.14 7.38
-1 -16 -3 211.35 7.53
1 -16 3 225.55 7.47
-1 -16 -4 19.77 1.64
-1 -16 -4 18.42 1.5
-1 -16 -4 18.03 1.6
1 -16 4 16.7 1.47
-1 -16 -5 19.84 1.59
-1 -16 -5 19.7 1.52
-1 -16 -5 17.08 1.6
1 -16 5 17.14 1.45
1 -16 6 48.28 2.36
1 16 6 49.71 2.59
-1 -16 -6 46.57 2.46
-1 -16 -6 49.59 2.42
1 -16 6 55.17 2.5
-1 -16 -6 45.6 2.49
1 -16 7 18.18 1.33
1 16 7 17.11 1.47
-1 -16 -7 17.69 1.45
1 -16 7 18.63 1.4
-1 -16 -7 18.17 1.42
-1 -16 -7 19.17 1.48
1 -16 8 4.21 0.84
-1 -16 -8 3.83 0.87
-1 -16 -8 3.87 0.84
1 -16 8 5.03 0.85
-1 -16 -8 3.67 0.86
1 -16 9 35.93 1.94
1 -16 9 37.59 1.85
-1 -16 -9 33.48 1.8
-1 -16 -9 37.27 1.87
1 -16 10 -0.6 0.69
1 -16 10 0.16 0.58
-1 -16 -10 0.34 0.57
-1 -16 -10 0.23 0.58
-1 16 -10 -0.08 0.39
1 -16 11 100.22 3.51
1 -16 11 108.57 3.72
-1 -16 -11 109.74 3.61
-1 -16 -11 102.5 3.53
1 16 12 11.1 0.8
1 -16 12 9.67 0.68
1 -16 12 12.34 0.86
-1 -16 -12 10.38 0.73
1 -17 -10 0.6 0.47
-1 17 10 0.18 0.51
-1 -17 10 0.28 0.44
-1 -17 9 74.42 2.67
-1 17 9 67.71 2.63
1 -17 -9 76.82 2.71
-1 -17 8 0.43 0.58
-1 17 8 1.41 0.63
1 -17 -8 0.56 0.47
1 -17 -8 0.44 0.63
-1 17 7 64.94 2.8
1 -17 -7 64.34 2.57
1 -17 -7 71.13 2.73
1 -17 -6 20.88 1.32
1 -17 -6 19.43 1.35
1 -17 -5 5.08 0.82
1 -17 -5 5.57 0.9
1 -17 -4 10.86 1.12
1 -17 -4 11.82 1.15
1 -17 -3 4.72 0.94
1 -17 -3 5.21 0.92
1 17 -3 5.12 0.89
-1 -17 2 0.47 0.61
1 -17 -2 0.32 0.72
1 17 -2 0.81 0.71
-1 -17 1 129.53 4.67
1 17 -1 137.73 4.91
1 -17 0 13.92 1.29
-1 -17 0 15.89 1.27
1 17 0 15.35 1.37
1 -17 1 0.95 0.76
-1 -17 -1 1.42 0.83
1 17 1 3.21 0.94
1 -17 2 0.46 0.7
-1 -17 -2 0.42 0.66
-1 -17 -2 -0.95 0.79
1 17 2 0.09 0.82
-1 17 -3 10.79 1.04
1 17 3 9.89 1.21
1 -17 3 8.7 1.01
-1 -17 -3 9.97 1.04
-1 -17 -3 8.89 1.15
1 -17 4 5.1 0.83
-1 17 -4 4.43 0.7
1 17 4 6.47 1.03
1 -17 4 6.36 0.93
-1 -17 -4 4.27 0.8
-1 -17 -4 5.28 0.93
1 -17 5 24.59 1.44
1 -17 5 23.31 1.39
-1 -17 -5 23.38 1.54
-1 -17 -5 24.27 1.46
-1 -17 -6 14.06 1.09
-1 -17 -6 13.89 1.19
1 -17 6 14.48 1.05
-1 -17 -7 150.35 5.09
-1 -17 -7 162.8 5.25
1 -17 7 160.32 5.07
1 17 8 2.01 0.63
1 -17 8 3.21 0.71
1 -17 8 2.53 0.54
-1 -17 -8 2.74 0.57
-1 -17 -8 2.06 0.62
1 -17 9 7.58 0.61
-1 -17 -9 8.35 0.72
-1 -17 -9 9.16 0.7
1 -17 9 10.13 0.84
1 -17 10 7.99 0.68
-1 18 7 1.84 0.42
-1 18 7 1.72 0.49
-1 -18 6 0.7 0.44
-1 18 6 0.31 0.43
1 -18 -5 130.8 4.28
-1 18 4 13.27 1.09
1 -18 -4 13.97 1
-1 18 3 23.38 1.38
1 -18 -3 22.7 1.24
-1 18 2 16.29 1.22
1 -18 -2 18.03 1.18
-1 18 1 0.57 0.64
1 -18 -1 0.37 0.58
-1 18 0 15.24 1.14
1 -18 0 13.73 1.05
-1 18 -1 3.44 0.7
1 -18 1 3.17 0.63
-1 -18 -1 3.35 0.62
-1 18 -2 13.68 0.94
1 -18 2 14.55 0.95
-1 -18 -2 14.48 0.98
1 -18 2 15.34 1.02
-1 -18 -3 87.67 3.07
1 -18 3 89.42 3.03
-1 -18 -4 0.53 0.47
1 -18 6 4.34 0.6
1 18 6 3.2 0.59
1 -18 7 23.11 1.06
-2 0 24 92.35 3.31
-2 0 24 99.99 3.33
-2 0 23 -0.2 0.69
-2 0 23 0.53 0.66
-2 0 23 0.36 0.7
-2 0 22 19 1.54
-2 0 22 21.42 1.53
-2 0 22 19.1 1.53
-2 0 22 19 1.46
-2 0 22 20.2 1.59
-2 0 21 1.2 0.96
-2 0 21 1.18 0.85
-2 0 21 -0.1 0.87
-2 0 21 0.1 0.78
-2 0 21 -0.22 0.86
-2 0 20 563.86 17.5
-2 0 20 578.86 17.78
-2 0 20 589.55 17.75
-2 0 20 589.33 17.86
-2 0 20 563.18 17.7
-2 0 19 -0.23 0.8
-2 0 19 0.26 0.88
-2 0 19 0.72 0.82
-2 0 19 1.04 0.77
-2 0 19 0.51 0.97
-2 0 19 -0.52 0.95
-2 0 18 13.59 1.62
-2 0 18 14.94 1.63
-2 0 18 15.17 1.6
-2 0 18 16.8 1.61
-2 0 18 16.15 1.62
-2 0 18 17.63 1.63
-2 0 18 14.77 1.67
-2 0 17 0.74 0.87
-2 0 17 1.01 0.86
-2 0 17 0.73 0.66
-2 0 17 0.14 0.9
-2 0 17 0.89 0.82
-2 0 17 1.09 1.74
-2 0 17 -0.13 0.97
-2 0 17 1.78 0.99
-2 0 17 0.5 0.91
-2 0 16 375.83 12.11
-2 0 16 371.11 12.1
-2 0 16 359.73 16.36
-2 0 16 369.07 11.97
-2 0 16 389.97 12.1
-2 0 16 354.72 11.92
-2 0 16 369.26 11.78
-2 0 16 357.88 11.97
-2 0 15 3.67 1.19
-2 0 15 0.48 0.84
-2 0 15 -0.12 0.76
-2 0 15 0.48 1.87
-2 0 15 0.91 0.76
-2 0 15 1.06 0.8
-2 0 15 -0.11 0.84
-2 0 15 -0.28 0.61
-2 0 14 591.39 18.05
-2 0 14 581.66 18.02
-2 0 14 581.35 17.99
-2 0 14 600.94 22.22
-2 0 14 604.68 17.98
-2 0 14 588.63 17.93
-2 0 14 588.48 18.28
-2 0 13 0.4 1.55
-2 0 13 0.97 0.74
-2 0 13 0.59 0.83
-2 0 12 52.07 4.48
-2 0 11 -0.95 1.68
-2 0 10 1238.53 37.28
-2 0 10 1153.75 37.36
-2 0 9 0.26 1.26
-2 0 9 -0.48 1.26
-2 0 8 159.28 7.18
-2 0 8 161.46 6.98
-2 0 7 2.31 1.26
-2 0 7 1.06 0.93
-2 0 6 1191.5 34.58
-2 0 6 1135.73 34.68
-2 0 5 0.53 0.94
-2 0 4 1801.5 51.74
-2 0 3 1.36 0.73
-2 0 2 433.94 13.05
-2 0 1 0.84 0.41
-2 0 0 5426.2 151.92
-2 0 -1 0.06 0.47
2 0 2 402.53 12.52
-2 0 -2 408.8 12.29
-2 0 -3 0.75 0.55
-2 0 -4 407.8 12.52
2 0 5 1.3 0.84
2 0 5 1.44 1
-2 0 -5 1.35 0.71
2 0 6 934.84 29.39
2 0 6 1005.51 29.61
-2 0 -6 987.81 28.68
2 0 7 0.76 1.14
2 0 7 -0.18 1.1
-2 0 -7 1.61 0.8
2 0 8 35.33 3
-2 0 -8 39.12 2.33
2 0 9 0.48 1.17
2 0 10 1653.73 51.66
2 0 10 1720.66 50.92
2 0 11 0.36 1.8
2 0 12 2.46 1.71
2 0 13 1.64 0.79
2 0 13 0.24 0.71
2 0 13 -0.46 1.57
2 0 13 -1.68 0.85
2 0 14 188.43 10.3
2 0 14 182.61 6.83
2 0 14 181.9 6.79
2 0 14 183.73 6.81
2 0 15 1.08 2.15
2 0 15 -0.14 1.05
2 0 15 0.55 0.91
2 0 15 1.39 0.95
2 0 15 0.64 0.69
2 0 16 383.36 13.03
2 0 16 401.54 17.73
2 0 16 401.6 13.07
2 0 16 397.95 13.04
2 0 16 399.18 12.52
2 0 17 -0.3 1.03
2 0 17 -0.15 0.9
2 0 17 -1.76 1.95
2 0 17 1.15 0.98
2 0 17 0.4 0.64
2 0 18 101.02 4.56
2 0 18 95.76 4.19
2 0 18 105.57 7.91
2 0 18 102.54 4.53
2 0 18 95.85 4.55
2 0 18 103.87 4.16
2 0 19 -0.39 0.9
2 0 19 -0.4 0.75
2 0 19 0.27 0.98
2 0 19 0.18 0.68
2 0 20 201.54 7.06
2 0 20 195.2 7.13
2 0 20 192.59 7.16
2 0 20 203.64 7.09
2 0 21 -0.18 0.75
[truncated: 8,088,133 more chars]
